# Supplementary material for: Structural investigations of benzoyl fluoride and the benzoacyl cation of low-melting com­pounds and reactive inter­mediates
Source: Acta Crystallogr C Struct Chem. 2025 Jan 24;81(Pt 2):93–101. doi: 10.1107/S2053229625000476 (PMC11795653; doi:10.1107/S2053229625000476)
Supplement: Supplementary file 1 [file c-81-00093-sup1.cif]

##############################################################################
#                                                                            #
# This CIF contains the data in a paper accepted for publication in          #
# Acta Crystallographica Section C. It conforms to the requirements of       #
# Notes for Authors for Acta Crystallographica Section C, and has been       #
# peer reviewed under the auspices of the IUCr Commission on Journals.       #
#                                                                            #
# Full details of the Crystallographic Information File format               #
# are given in the paper "The Crystallographic Information File (CIF):       #
# a New Standard Archive File for Crystallography" by S. R. Hall, F. H.      #
# Allen and I. D. Brown [Acta Cryst. (1991), A47, 655-685].                  #
#                                                                            #
# The current version of the core CIF dictionary is obtainable from          #
# ftp://ftp.iucr.org/pub/cif_core.dic.                                       #
#                                                                            #
# Software is freely available for graphical display of the structure(s)     #
# in this CIF. For information consult the CIF software page                 #
# http://www.iucr.org/resources/cif/software.                                #
#                                                                            #
# This file may be used for bona fide research purposes within the           #
# scientific community so long as proper attribution is given to the journal # 
# article from which it was obtained.                                        #
#                                                                            #
##############################################################################
data_xk047
_audit_creation_method     'SHELXL-2018/3'
_audit_block_code     ?
_chemical_name_systematic
;
Benzoacylium undecafluorodiarsenate
;
_chemical_name_common     ?
_chemical_formula_moiety     'C7 H5 O +, As2 F11 -'
_chemical_formula_sum     'C7 H5 As2 F11 O'
_chemical_formula_iupac     'C7 H5 O +, As2 F11 -'
_chemical_formula_weight     463.95
_chemical_melting_point     ?
_space_group_crystal_system     monoclinic
_space_group_name_H-M_alt     'P 21/n'
_space_group_name_Hall     '-P 2yn'
loop_
    _space_group_symop_operation_xyz
    'x, y, z'
    '-x+1/2, y+1/2, -z+1/2'
    '-x, -y, -z'
    'x-1/2, -y-1/2, z-1/2'
_cell_length_a     10.6376(9)
_cell_length_b     9.9099(7)
_cell_length_c     13.0019(9)
_cell_angle_alpha     90
_cell_angle_beta     101.806(8)
_cell_angle_gamma     90
_cell_volume     1341.63(18)
_cell_formula_units_Z     4
_cell_measurement_reflns_used     3582
_cell_measurement_theta_min     2.6070
_cell_measurement_theta_max     30.3580
_cell_measurement_temperature     112(2)
_exptl_crystal_description     'block'
_exptl_crystal_colour     'colorless'
_exptl_crystal_size_max     0.398
_exptl_crystal_size_mid     0.316
_exptl_crystal_size_min     0.245
_exptl_crystal_density_diffrn     2.297
_exptl_crystal_density_meas     ?
_exptl_crystal_density_method     'not measured'
_exptl_crystal_F_000     880
_exptl_absorpt_coefficient_mu     5.105
_exptl_absorpt_correction_type     multi-scan
_exptl_absorpt_process_details
;
(CrysAlis PRO; Rigaku OD, 2020)
;
_exptl_absorpt_correction_T_min     0.21269
_exptl_absorpt_correction_T_max     1.00000
_diffrn_ambient_temperature     112(2)
_diffrn_source_power     ?
_diffrn_source_voltage     50
_diffrn_source_current     40
_diffrn_radiation_type     'Mo K\a'
_diffrn_radiation_wavelength     0.71073
_diffrn_radiation_source     'Enhance (Mo) X-ray Source'
_diffrn_radiation_monochromator     'graphite'
_diffrn_measurement_device_type     'Rigaku Xcalibur Sapphire3'
_diffrn_measurement_device     'CCD camera on \k-goniostat'
_diffrn_measurement_method     '\w scans'
_diffrn_detector     'CCD plate'
_diffrn_detector_area_resol_mean     15.9809
_diffrn_reflns_number     13692
_diffrn_reflns_av_R_equivalents     0.0528
_diffrn_reflns_av_unetI/netI     0.0432
_diffrn_reflns_theta_min     2.260
_diffrn_reflns_theta_max     28.282
_diffrn_reflns_theta_full     25.242
_diffrn_measured_fraction_theta_max     1.000
_diffrn_measured_fraction_theta_full     1.000
_diffrn_reflns_limit_h_min     -13
_diffrn_reflns_limit_h_max     14
_diffrn_reflns_limit_k_min     -13
_diffrn_reflns_limit_k_max     13
_diffrn_reflns_limit_l_min     -17
_diffrn_reflns_limit_l_max     13
_refine_special_details
;
 Refinement of F^2^ against ALL reflections.  The weighted R-factor wR and
 goodness of fit S are based on F^2^, conventional R-factors R are based
 on F, with F set to zero for negative F^2^. The threshold expression of
 F^2^ > 2sigma(F^2^) is used only for calculating R-factors(gt) etc. and is
 not relevant to the choice of reflections for refinement.  R-factors based
 on F^2^ are statistically about twice as large as those based on F, and R-
 factors based on ALL data will be even larger.
;
_reflns_number_total     3328
_reflns_number_gt     2658
_reflns_threshold_expression     'I > 2\s(I)'
_refine_ls_structure_factor_coef     Fsqd
_refine_ls_matrix_type     full
_refine_ls_R_factor_all     0.0496
_refine_ls_R_factor_gt     0.0359
_refine_ls_wR_factor_gt     0.0867
_refine_ls_wR_factor_ref     0.0949
_refine_ls_goodness_of_fit_ref     1.055
_refine_ls_restrained_S_all     1.055
_refine_ls_number_reflns     3328
_refine_ls_number_parameters     206
_refine_ls_number_restraints     0
_refine_ls_hydrogen_treatment     mixed
_refine_ls_weighting_scheme     calc
_refine_ls_weighting_details
                      'w=1/[\s^2^(Fo^2^)+(0.0448P)^2^] where P=(Fo^2^+2Fc^2^)/3'
_atom_sites_solution_hydrogens     mixed
_atom_sites_solution_primary     direct
_atom_sites_solution_secondary     difmap
_refine_ls_shift/su_max     0.001
_refine_ls_shift/su_mean     0.000
_refine_diff_density_max     0.815
_refine_diff_density_min     -0.611
_refine_ls_extinction_method     none
_refine_ls_extinction_coef     .
loop_
    _atom_type_symbol
    _atom_type_description
    _atom_type_scat_dispersion_real
    _atom_type_scat_dispersion_imag
    _atom_type_scat_source
    'C' 'C' 0.0033 0.0016
                         'International Tables Vol C Tables 4.2.6.8 and 6.1.1.4'
    'H' 'H' 0.0000 0.0000
                         'International Tables Vol C Tables 4.2.6.8 and 6.1.1.4'
    'O' 'O' 0.0106 0.0060
                         'International Tables Vol C Tables 4.2.6.8 and 6.1.1.4'
    'F' 'F' 0.0171 0.0103
                         'International Tables Vol C Tables 4.2.6.8 and 6.1.1.4'
    'As' 'As' 0.0499 2.0058
                         'International Tables Vol C Tables 4.2.6.8 and 6.1.1.4'
_computing_data_collection
;
CrysAlis PRO (Rigaku OD, 2020)
;
_computing_cell_refinement
;
CrysAlis PRO (Rigaku OD, 2020)
;
_computing_data_reduction
;
CrysAlis PRO (Rigaku OD, 2020)
;
_computing_structure_solution
;
SHELXT (Sheldrick, 2015a)
;
_computing_structure_refinement
;
SHELXL2018 (Sheldrick, 2015b)
;
_computing_molecular_graphics
;
ORTEP-3 for Windows (Farrugia, 2012)
;
_computing_publication_material
;
PLATON (Spek, 2020)
;
loop_
    _atom_site_type_symbol
    _atom_site_label
    _atom_site_fract_x
    _atom_site_fract_y
    _atom_site_fract_z
    _atom_site_U_iso_or_equiv
    _atom_site_adp_type
    _atom_site_calc_flag
    _atom_site_occupancy
    _atom_site_disorder_assembly
    _atom_site_disorder_group
    As As1 0.43636(3) 0.40022(4) 0.75390(3) 0.03148(12) Uani d 1 . .
    As As2 0.36296(3) 0.19944(4) 0.51094(3) 0.03275(12) Uani d 1 . .
    F F11 0.21546(19) 0.2613(2) 0.45947(16) 0.0435(5) Uani d 1 . .
    F F4 0.4790(2) 0.2398(2) 0.79122(17) 0.0461(6) Uani d 1 . .
    F F6 0.3560(2) 0.3246(2) 0.62120(16) 0.0521(6) Uani d 1 . .
    F F1 0.5051(2) 0.4683(2) 0.86996(18) 0.0528(6) Uani d 1 . .
    F F7 0.4262(2) 0.3296(2) 0.4541(2) 0.0552(6) Uani d 1 . .
    F F5 0.2937(2) 0.3740(3) 0.7883(2) 0.0592(7) Uani d 1 . .
    F F3 0.5706(2) 0.4121(3) 0.7036(2) 0.0597(7) Uani d 1 . .
    O O1 0.7572(2) 0.6384(3) 0.76211(19) 0.0382(6) Uani d 1 . .
    F F2 0.3836(3) 0.5484(3) 0.6978(2) 0.0692(8) Uani d 1 . .
    F F8 0.5112(2) 0.1569(3) 0.5770(2) 0.0670(8) Uani d 1 . .
    F F9 0.3640(3) 0.0947(3) 0.4093(2) 0.0729(9) Uani d 1 . .
    F F10 0.2981(3) 0.0887(3) 0.5819(2) 0.0818(10) Uani d 1 . .
    C C7 0.7976(3) 0.5606(4) 0.7168(3) 0.0317(7) Uani d 1 . .
    C C1 0.8470(3) 0.4608(3) 0.6596(3) 0.0283(7) Uani d 1 . .
    C C6 0.7678(4) 0.4094(4) 0.5687(3) 0.0342(8) Uani d 1 . .
    C C2 0.9736(4) 0.4164(4) 0.6962(3) 0.0385(8) Uani d 1 . .
    C C5 0.8173(4) 0.3110(4) 0.5132(3) 0.0420(9) Uani d 1 . .
    C C4 0.9426(4) 0.2667(4) 0.5489(3) 0.0427(9) Uani d 1 . .
    H H3 0.976511 0.199599 0.510020 0.051 Uiso calc 1 . .
    C C3 1.0191(4) 0.3176(4) 0.6393(4) 0.0452(10) Uani d 1 . .
    H H1 1.023(3) 0.460(4) 0.760(3) 0.036(10) Uiso d 1 . .
    H H4 0.765(4) 0.280(4) 0.446(3) 0.049(12) Uiso d 1 . .
    H H5 0.687(3) 0.442(3) 0.542(3) 0.026(9) Uiso d 1 . .
    H H2 1.096(4) 0.281(4) 0.659(3) 0.052(13) Uiso d 1 . .
loop_
    _atom_site_aniso_label
    _atom_site_aniso_U_11
    _atom_site_aniso_U_22
    _atom_site_aniso_U_33
    _atom_site_aniso_U_12
    _atom_site_aniso_U_13
    _atom_site_aniso_U_23
    As1 0.0354(2) 0.0332(2) 0.02547(19) 0.00097(13) 0.00528(15) -0.00178(14)
    As2 0.0424(2) 0.0292(2) 0.02471(19) 0.00690(14) 0.00230(15) 0.00008(14)
    F11 0.0383(11) 0.0549(14) 0.0337(12) 0.0035(10) -0.0008(10) -0.0016(10)
    F4 0.0566(13) 0.0383(12) 0.0394(12) 0.0066(10) 0.0004(11) 0.0026(10)
    F6 0.0469(13) 0.0710(16) 0.0328(12) 0.0194(11) -0.0049(10) -0.0198(11)
    F1 0.0691(16) 0.0482(14) 0.0360(12) -0.0048(11) -0.0014(11) -0.0128(10)
    F7 0.0509(14) 0.0601(16) 0.0612(16) -0.0014(11) 0.0271(12) 0.0115(13)
    F5 0.0422(13) 0.088(2) 0.0517(15) 0.0022(12) 0.0188(12) -0.0139(14)
    F3 0.0481(14) 0.0775(19) 0.0601(16) -0.0154(12) 0.0267(12) -0.0035(14)
    O1 0.0434(14) 0.0383(15) 0.0331(13) 0.0054(11) 0.0083(11) -0.0066(11)
    F2 0.109(2) 0.0489(15) 0.0449(14) 0.0241(14) 0.0049(15) 0.0064(12)
    F8 0.0629(16) 0.0732(18) 0.0551(15) 0.0410(13) -0.0105(13) -0.0132(14)
    F9 0.106(2) 0.0535(16) 0.0506(15) 0.0245(14) -0.0050(15) -0.0241(13)
    F10 0.114(3) 0.0580(18) 0.0721(19) -0.0231(16) 0.0173(18) 0.0312(15)
    C7 0.0300(16) 0.0331(18) 0.0299(17) -0.0018(13) 0.0009(14) 0.0045(15)
    C1 0.0327(16) 0.0255(17) 0.0279(16) 0.0030(12) 0.0091(14) 0.0016(13)
    C6 0.0378(18) 0.0332(19) 0.0309(18) 0.0064(14) 0.0055(16) 0.0005(15)
    C2 0.0351(18) 0.041(2) 0.039(2) -0.0003(15) 0.0058(17) -0.0008(17)
    C5 0.049(2) 0.046(2) 0.0292(19) 0.0067(17) 0.0051(17) -0.0041(16)
    C4 0.049(2) 0.042(2) 0.041(2) 0.0138(17) 0.0180(19) -0.0005(17)
    C3 0.0300(18) 0.050(2) 0.056(2) 0.0138(16) 0.0094(18) 0.000(2)
_geom_special_details
;
 All esds (except the esd in the dihedral angle between two l.s. planes)
 are estimated using the full covariance matrix.  The cell esds are taken
 into account individually in the estimation of esds in distances, angles
 and torsion angles; correlations between esds in cell parameters are only
 used when they are defined by crystal symmetry.  An approximate (isotropic)
 treatment of cell esds is used for estimating esds involving l.s. planes.
;
loop_
    _geom_bond_atom_site_label_1
    _geom_bond_atom_site_label_2
    _geom_bond_site_symmetry_2
    _geom_bond_distance
    _geom_bond_publ_flag
    As1 F1 . 1.678(2) ?
    As1 F2 . 1.684(2) ?
    As1 F5 . 1.688(2) ?
    As1 F3 . 1.692(2) ?
    As1 F4 . 1.697(2) ?
    As1 F6 . 1.9147(19) ?
    As2 F10 . 1.671(3) ?
    As2 F9 . 1.682(2) ?
    As2 F8 . 1.688(2) ?
    As2 F11 . 1.690(2) ?
    As2 F7 . 1.693(2) ?
    As2 F6 . 1.909(2) ?
    O1 C7 . 1.109(4) ?
    C7 C1 . 1.403(5) ?
    C1 C6 . 1.399(5) ?
    C1 C2 . 1.404(5) ?
    C6 C5 . 1.380(5) ?
    C2 C3 . 1.374(5) ?
    C5 C4 . 1.390(5) ?
    C4 C3 . 1.380(6) ?
loop_
    _geom_angle_atom_site_label_1
    _geom_angle_atom_site_label_2
    _geom_angle_atom_site_label_3
    _geom_angle_site_symmetry_1
    _geom_angle_site_symmetry_3
    _geom_angle
    _geom_angle_publ_flag
    F1 As1 F2 . . 94.86(12) ?
    F1 As1 F5 . . 94.24(12) ?
    F2 As1 F5 . . 90.62(14) ?
    F1 As1 F3 . . 94.15(13) ?
    F2 As1 F3 . . 90.25(14) ?
    F5 As1 F3 . . 171.47(12) ?
    F1 As1 F4 . . 94.44(11) ?
    F2 As1 F4 . . 170.69(12) ?
    F5 As1 F4 . . 89.01(13) ?
    F3 As1 F4 . . 88.77(12) ?
    F1 As1 F6 . . 179.15(10) ?
    F2 As1 F6 . . 84.43(11) ?
    F5 As1 F6 . . 85.32(11) ?
    F3 As1 F6 . . 86.31(11) ?
    F4 As1 F6 . . 86.28(10) ?
    F10 As2 F9 . . 95.68(17) ?
    F10 As2 F8 . . 90.21(16) ?
    F9 As2 F8 . . 95.17(13) ?
    F10 As2 F11 . . 90.11(14) ?
    F9 As2 F11 . . 93.85(12) ?
    F8 As2 F11 . . 170.89(11) ?
    F10 As2 F7 . . 170.83(14) ?
    F9 As2 F7 . . 93.44(14) ?
    F8 As2 F7 . . 89.94(14) ?
    F11 As2 F7 . . 88.30(11) ?
    F10 As2 F6 . . 85.86(14) ?
    F9 As2 F6 . . 176.91(11) ?
    F8 As2 F6 . . 87.49(10) ?
    F11 As2 F6 . . 83.45(10) ?
    F7 As2 F6 . . 84.98(12) ?
    As2 F6 As1 . . 148.45(12) ?
    O1 C7 C1 . . 179.0(4) ?
    C6 C1 C7 . . 118.6(3) ?
    C6 C1 C2 . . 122.9(3) ?
    C7 C1 C2 . . 118.6(3) ?
    C5 C6 C1 . . 118.1(3) ?
    C3 C2 C1 . . 117.4(3) ?
    C6 C5 C4 . . 119.4(4) ?
    C3 C4 C5 . . 121.8(4) ?
    C2 C3 C4 . . 120.5(3) ?
loop_
    _geom_torsion_atom_site_label_1
    _geom_torsion_atom_site_label_2
    _geom_torsion_atom_site_label_3
    _geom_torsion_atom_site_label_4
    _geom_torsion_site_symmetry_1
    _geom_torsion_site_symmetry_2
    _geom_torsion_site_symmetry_3
    _geom_torsion_site_symmetry_4
    _geom_torsion
    _geom_torsion_publ_flag
    C7 C1 C6 C5 . . . . -179.9(3) ?
    C2 C1 C6 C5 . . . . 0.0(6) ?
    C6 C1 C2 C3 . . . . -0.5(6) ?
    C7 C1 C2 C3 . . . . 179.3(4) ?
    C1 C6 C5 C4 . . . . 0.0(6) ?
    C6 C5 C4 C3 . . . . 0.6(7) ?
    C1 C2 C3 C4 . . . . 1.1(6) ?
    C5 C4 C3 C2 . . . . -1.2(7) ?
_shelx_space_group_comment
;
The symmetry employed for this shelxl refinement is uniquely defined
by the following loop, which should always be used as a source of
symmetry information in preference to the above space-group names.
They are only intended as comments.
;
_shelx_estimated_absorpt_T_min     0.236
_shelx_estimated_absorpt_T_max     0.368
_shelx_hkl_file
;
   0   0  -2 13984.6 551.181   1
   0   0  -2 13576.6 498.822   2
   0   0   2 13671.3 511.549   2
   0   0   2 15071.3 585.270   1
   0   0  -3 306.778 97.2626   3
   0   0   3-34.4323 142.518   1
   0   0  -3-86.0169 63.4725   2
   0   0  -3 86.0302 64.1329   1
   0   0   3 294.942 99.5572   2
   0   0  -4 698497. 10411.8   3
   0   0   4 691385. 10606.4   2
   0   0  -4 680090. 10569.0   2
   0   0  -4 702645. 13133.6   8
   0   0  -5 16.5053 116.582   2
   0   0   5-128.641 108.881   2
   0   0  -5-252.105 152.351   3
   0   0  -6 46675.9 1495.33   3
   0   0  -6 45495.0 1635.81   2
   0   0   6 49612.5 1715.06   2
   0   0  -6 46165.4 1722.30   1
   0   0  -6 53312.6 3023.80   8
   0   0  -6 50458.5 3514.86   7
   0   0  -7-31.7127 122.493   2
   0   0  -7 140.068 102.444   3
   0   0  -8 146289. 3357.90   3
   0   0  -8 137761. 3664.76   2
   0   0  -8 154408. 5363.33   8
   0   0  -8 154285. 6224.02   7
   0   0  -9-218.099 225.741   2
   0   0  -9 162.106 143.261   3
   0   0  -9 105.849 342.525   8
   0   0  -9 411.195 672.720   7
   0   0 -10 342.960 224.395   2
   0   0 -10-347.281 499.437   8
   0   0 -10 969.389 806.903   7
   0   0 -11 190.264 248.853   2
   0   0 -11 429.157 480.753   7
   0   0 -11-270.997 538.529   8
   0   0 -12 32648.2 1920.44   2
   0   0 -12 32165.3 2494.52   8
   0   0 -12 32334.2 3043.04   7
   0   0 -13 528.484 313.877   2
   0   0 -13-935.332 647.599   8
   0   0 -13-277.491 490.828   7
   0   0 -14 465.057 411.860   8
   0   0 -14-639.259 782.659   7
   0   0 -15 424.919 506.397   7
   0   0 -15 789.067 400.615   8
   0   0 -16 16875.5 2464.18   7
   0   0 -17-859.493 757.869   7
   0   0 -18 2781.89 1125.72   7
   0  -1   0 324.400 102.903   6
   0   1   1 18224.9 659.572   2
   0  -1  -1 4122.43 334.476   2
   0   1  -1 16899.0 694.869   9
   0  -1   1 11487.4 580.082   9
   0  -1   1 17065.0 771.421   6
   0   1  -1 2046.43 307.957   7
   0   1  -1 1295.19 235.888   6
   0  -1   2 48886.8 1165.77   4
   0  -1  -2 46101.9 1331.56   2
   0   1   2 46854.4 1341.33   2
   0  -1   2 44122.6 1325.51   9
   0   1  -2 44656.9 1337.51   9
   0  -1  -3 59450.2 1711.96   2
   0   1   3 60942.8 1739.79   2
   0   1  -3 71679.6 2115.63   1
   0   1  -3 64291.1 1625.02   8
   0   1  -3 66690.6 1855.49   9
   0  -1   3 63350.9 1795.32   9
   0   1  -3 67872.5 2934.77   7
   0  -1  -4 41572.4 1551.54   2
   0   1   4 46461.5 1271.61   1
   0   1   4 46041.8 1568.31   2
   0   1  -4 50492.7 1825.92   1
   0   1  -4 45241.2 1339.82   2
   0   1  -4 49742.1 1677.47   9
   0   1  -4 47061.5 1650.70   8
   0   1  -4 47294.2 2683.36   7
   0   1  -5 45426.1 1867.26   3
   0   1   5 50160.6 1767.46   2
   0   1   5 46579.6 1477.25   1
   0  -1  -5 45536.6 1719.87   2
   0   1  -5 49323.5 1515.37   2
   0   1  -5 47053.3 1935.44   8
   0   1  -5 52797.8 1858.48   9
   0   1  -5 47781.3 3046.51   7
   0   1   6 8735.47 723.763   3
   0   1  -6 14487.8 1005.36   3
   0   1  -6 16501.6 917.398   2
   0   1   6 13066.3 814.958   1
   0  -1  -6 15891.7 1030.40   2
   0  -1  -6 25931.3 2773.13   8
   0   1  -6 14249.1 1116.89   8
   0   1  -6 20843.5 2525.31   7
   0  -1  -6 20032.4 2318.53   7
   0  -1  -7 2775.33 463.384   2
   0   1  -7 1890.36 332.111   2
   0   1  -7 3053.79 477.467   3
   0   1  -7 2456.43 476.983   8
   0  -1  -7 5716.96 1513.38   8
   0   1  -7 5345.08 1358.85   7
   0  -1  -7 5229.87 1519.21   7
   0   1  -8 30871.0 1567.94   3
   0   1  -8 31189.0 1460.00   2
   0  -1  -8 29719.1 1630.37   2
   0  -1  -8 33729.0 2716.03   8
   0   1  -8 32372.3 1955.26   8
   0  -1  -8 34680.0 2831.30   7
   0   1  -8 29289.2 2601.17   7
   0   1  -9 23356.7 1409.73   3
   0  -1  -9 24460.4 1523.48   2
   0   1  -9 25423.6 1403.70   2
   0  -1  -9 23234.3 2312.85   8
   0   1  -9 25481.0 1790.69   8
   0  -1  -9 21301.2 2313.53   7
   0   1  -9 22105.0 2428.31   7
   0   1 -10 4402.57 605.189   2
   0  -1 -10 4537.11 696.555   2
   0   1 -10 4185.38 617.023   3
   0   1 -10 2713.69 497.411   8
   0  -1 -10 5985.02 1315.65   7
   0  -1 -10 4795.37 1080.50   8
   0   1 -10 5461.68 1209.85   7
   0   1 -11-127.013 215.316   2
   0  -1 -11 302.851 291.300   2
   0   1 -11 271.234 169.567   3
   0  -1 -11 148.448 383.735   7
   0   1 -11-115.444 320.615   8
   0  -1 -11 207.295 494.235   8
   0   1 -11 679.516 653.131   7
   0   1 -12 18679.4 1366.86   3
   0  -1 -12 18946.6 1543.42   2
   0   1 -12 19137.8 1375.63   2
   0   1 -12 20440.7 1766.78   8
   0  -1 -12 17431.5 2054.72   8
   0  -1 -12 17046.4 2270.79   7
   0   1 -12 17011.5 2211.35   7
   0  -1 -13 12094.9 1299.27   2
   0   1 -13 11388.8 1357.83   8
   0  -1 -13 8870.19 1613.55   7
   0  -1 -13 10099.7 1470.02   8
   0   1 -13 9635.66 1682.98   7
   0   1 -14 9167.24 1250.15   8
   0  -1 -14 8932.68 1412.80   8
   0   1 -14 7644.36 1541.60   7
   0  -1 -14 7545.97 1572.08   7
   0  -1 -15 378.873 451.018   7
   0   1 -15 431.894 556.638   7
   0  -1 -15 1240.28 592.278   8
   0  -1 -16 11930.9 1683.71   8
   0  -1 -16 9065.30 1826.19   7
   0   1 -16 12387.7 2113.49   7
   0   1 -17 1726.11 977.123   7
   0  -1 -17 896.020 642.528   7
   0  -1 -18 7616.67 1893.51   7
   0   1 -18 10043.9 2099.91   7
   0   2   0 91608.4 2361.17   6
   0  -2   0 94908.3 2431.54   6
   0  -2  -1 379584. 6460.55   2
   0   2   1 369191. 6408.51   2
   0   2   1 363304. 6400.16   6
   0  -2   1 380064. 6917.17   6
   0   2  -1 357708. 6784.10   6
   0   2  -1 385005. 6164.14   7
   0  -2   1 394793. 6946.74   7
   0   2   2 690093. 10572.7   2
   0  -2  -2 669225. 10595.7   2
   0  -2   2 645824. 10821.0   9
   0  -2   2 674015. 11169.3   6
   0   2  -2 670358. 11030.5   7
   0   2  -2 645177. 11192.2   6
   0   2  -3 178718. 3540.59   4
   0  -2  -3 176479. 3898.96   2
   0   2   3 172113. 3827.84   2
   0   2  -3 173285. 3972.44   9
   0  -2   3 175385. 4369.62   6
   0   2  -3 183799. 4800.38   7
   0  -2   4 123652. 2796.22   4
   0  -2  -4 130203. 3268.05   2
   0   2  -4 118843. 2194.59   8
   0  -2   4 117119. 3193.66   9
   0   2  -4 126656. 3261.40   9
   0   2  -4 129384. 4405.47   7
   0  -2   5 1249.93 274.615   4
   0  -2  -5 711.699 286.722   2
   0  -2   5 646.294 188.186   9
   0   2  -5 780.936 169.860   8
   0  -2   6 105663. 2685.48   4
   0   2  -6 107756. 2756.74   2
   0  -2  -6 105272. 3185.19   2
   0   2   6 102755. 2368.76   1
   0  -2   6 112641. 3372.27   9
   0   2  -6 103605. 2559.29   8
   0   2  -6 112792. 4668.07   7
   0  -2  -6 107435. 4736.27   7
   0   2  -7 145986. 4436.88   3
   0   2  -7 137606. 3369.60   2
   0  -2  -7 134045. 3905.48   2
   0   2   7 143006. 3161.97   1
   0  -2  -7 152198. 6784.13   8
   0   2  -7 142097. 3416.25   8
   0  -2  -7 147934. 5785.81   7
   0   2  -7 140349. 5678.26   7
   0   2  -8 15324.8 1336.05   3
   0   2  -8 13990.9 957.100   2
   0  -2  -8 13504.4 1185.29   2
   0   2  -8 15033.8 1045.92   8
   0  -2  -8 15282.5 2232.02   8
   0  -2  -8 15786.9 1889.43   7
   0   2  -8 13741.7 1737.55   7
   0   2  -9 18579.6 1441.75   3
   0   2  -9 19501.9 1203.18   2
   0  -2  -9 18066.0 1412.44   2
   0   2  -9 17606.2 1235.46   8
   0  -2  -9 18498.2 2344.95   8
   0   2  -9 16252.4 2006.73   7
   0  -2  -9 16204.5 1982.99   7
   0   2 -10 19637.6 1519.85   3
   0   2 -10 19775.9 1263.70   2
   0  -2 -10 18404.5 1528.45   2
   0   2 -10 21256.3 1455.27   8
   0  -2 -10 21735.1 2551.08   8
   0   2 -10 19133.0 2247.27   7
   0  -2 -10 20378.5 2297.21   7
   0   2 -11 35172.1 2095.29   3
   0   2 -11 33122.7 1729.70   2
   0  -2 -11 33263.3 2123.94   2
   0  -2 -11 33915.5 3069.32   8
   0   2 -11 36728.0 2040.50   8
   0   2 -11 35854.5 3159.79   7
   0  -2 -11 35021.9 3038.02   7
   0   2 -12 65.9744 147.533   3
   0  -2 -12-87.6119 260.815   2
   0   2 -12 91.8049 128.794   2
   0   2 -12 173.770 257.561   8
   0   2 -12-957.902 715.955   7
   0  -2 -12 440.486 359.009   8
   0  -2 -12-655.310 636.141   7
   0  -2 -13 1048.46 385.447   2
   0  -2 -13 1683.47 685.131   8
   0  -2 -13 1585.57 737.118   7
   0   2 -13 709.459 658.959   7
   0  -2 -14 6609.19 1040.63   2
   0  -2 -14 4246.91 1037.98   8
   0   2 -14 5626.02 1349.71   7
   0  -2 -14 3228.27 904.938   7
   0  -2 -15 22831.2 2565.34   8
   0  -2 -15 20952.1 2622.96   7
   0   2 -15 23274.5 2871.82   7
   0   2 -16-1414.78 1097.28   7
   0  -2 -16-711.784 631.503   7
   0  -2 -16 467.333 552.257   8
   0   2 -17 1341.27 999.720   7
   0  -2 -17 1456.38 763.016   7
   0  -2 -18 3220.79 1273.08   7
   0   2 -18 3988.75 1428.57   7
   0   3   0 155.016 82.6894   2
   0   3   0 70.9200 67.6256   7
   0  -3   0 54.7809 58.4809   7
   0   3  -1 25124.5 995.775   5
   0   3   1 22241.1 1263.56   6
   0  -3   1 23992.9 1454.18   6
   0   3  -1 20607.9 1316.89   6
   0   3  -1 24513.7 986.920   7
   0   3   2 650.617 231.201   6
   0  -3   2 758.334 139.136   5
   0  -3  -2 663.389 205.270   2
   0  -3   2 575.782 287.921   9
   0   3  -2 391.928 186.694   6
   0   3  -2 960.824 261.130   7
   0   3  -3 36610.0 1633.00   4
   0  -3  -3 34832.2 1699.67   2
   0  -3   3 33481.5 1768.20   9
   0   3  -3 34859.0 1857.29   7
   0   3  -4 422.246 269.363   4
   0  -3  -4 234.399 255.447   2
   0  -3   4 787.031 392.684   9
   0   3  -4 472.465 404.516   7
   0  -3  -5 141533. 4028.22   2
   0  -3   5 141235. 4097.44   9
   0   3  -5 149398. 5108.89   7
   0  -3   6 3649.38 501.092   4
   0  -3  -6 2559.01 579.256   2
   0   3  -6 3547.90 265.826   8
   0  -3   6 2834.69 560.988   9
   0   3  -6 4006.65 960.106   7
   0  -3   7 145.435 133.305   4
   0   3   7 414.557 135.231   1
   0  -3  -7 702.048 351.137   2
   0   3  -7 652.604 147.221   8
   0  -3   7 487.068 262.186   9
   0   3  -7 630.994 508.526   7
   0  -3  -7 595.419 587.963   7
   0  -3   8 1973.66 352.564   4
   0   3  -8 660.115 224.657   2
   0   3  -8 1009.93 365.841   3
   0   3   8 1082.04 158.237   1
   0  -3  -8 630.054 296.660   2
   0   3  -8 908.087 200.785   8
   0  -3  -8 1855.40 723.394   7
   0  -3  -8 2796.45 1493.29   8
   0   3  -8 970.885 493.800   7
   0  -3   9 33827.8 1573.74   4
   0   3  -9 35354.5 2342.84   3
   0   3  -9 34948.3 1640.13   2
   0  -3  -9 32070.2 1986.19   2
   0  -3  -9 37034.5 3458.78   8
   0   3  -9 35252.9 1385.25   8
   0   3  -9 33225.0 2798.96   7
   0  -3  -9 33678.3 2711.91   7
   0   3 -10 29558.6 2142.10   3
   0  -3  10 30472.4 1592.07   4
   0   3 -10 32392.0 1664.44   2
   0  -3 -10 28799.1 2006.39   2
   0   3 -10 30494.9 1487.75   8
   0  -3 -10 27876.4 3050.92   8
   0   3 -10 25631.9 2651.92   7
   0  -3 -10 26896.0 2570.90   7
   0   3 -11 25967.6 2025.53   3
   0  -3  11 25823.0 1504.41   4
   0   3 -11 27796.0 1579.08   2
   0  -3 -11 27534.7 2054.46   2
   0   3 -11 27460.1 1487.94   8
   0  -3 -11 26659.4 2969.73   8
   0  -3 -11 23241.4 2423.50   7
   0   3 -11 23071.4 2479.03   7
   0  -3 -12 1461.30 515.484   2
   0   3 -12 1472.34 537.630   3
   0  -3 -12 473.438 319.126   7
   0  -3 -12 1085.87 474.487   8
   0   3 -12 555.890 409.549   7
   0   3 -13 19087.0 1769.40   3
   0  -3 -13 21203.1 1934.11   2
   0  -3 -13 15469.3 2234.67   8
   0  -3 -13 16912.9 2175.02   7
   0   3 -13 15094.8 2156.01   7
   0  -3 -14 10855.9 1398.97   2
   0   3 -14 6550.31 1516.29   7
   0  -3 -14 7144.43 1432.34   7
   0  -3 -14 7157.49 1454.23   8
   0  -3 -15-247.374 579.787   7
   0  -3 -15-637.528 720.089   8
   0   3 -15-1394.38 1028.11   7
   0  -3 -16 98.8324 452.800   7
   0   3 -16 476.199 520.605   7
   0  -3 -16-154.554 736.922   8
   0  -3 -17 807.470 719.456   8
   0  -3 -17 1670.75 1043.02   7
   0   3 -17 1982.77 1181.67   7
   0  -3 -18 4507.93 1396.35   7
   0   4   0 92424.8 3123.98   6
   0   4  -1 94877.3 2468.48   5
   0   4  -1 88956.4 2270.15   7
   0   4   1 94910.8 3095.49   6
   0   4  -1 95793.1 3302.67   6
   0   4  -2 176290. 4116.99   7
   0   4  -2 182460. 5146.81   6
   0   4   2 188558. 4658.49   6
   0   4   3 4373.11 605.171   6
   0  -4   3 2238.56 279.742   5
   0  -4  -3 3512.25 596.593   2
   0  -4   3 3070.54 652.386   9
   0   4  -3 1626.64 356.303   7
   0   4  -3 2433.08 609.066   6
   0   4  -4 26614.3 1559.49   4
   0  -4  -4 23395.5 1612.94   2
   0  -4   4 21958.2 1631.15   9
   0   4  -4 26699.5 1714.04   7
   0   4  -5 146839. 3985.04   4
   0  -4  -5 153898. 4550.23   2
   0  -4   5 154168. 4711.48   9
   0   4  -5 139833. 4813.96   7
   0  -4  -6 234460. 6061.83   2
   0  -4   6 243783. 6312.65   9
   0   4  -6 235531. 6899.46   7
   0  -4  -7-79.7914 255.906   2
   0  -4   7 261.321 273.514   9
   0   4  -7-320.295 417.021   7
   0  -4  -7 608.751 590.372   7
   0  -4  -8 14697.4 1431.19   2
   0   4   8 17339.0 792.627   1
   0  -4   8 15849.2 1469.18   9
   0  -4  -8 19190.0 1861.81   7
   0   4  -8 17939.4 1952.82   7
   0   4  -9 39421.8 3081.52   3
   0  -4  -9 47576.6 2722.18   2
   0   4  -9 52284.1 2273.05   2
   0  -4  -9 52103.2 4524.55   8
   0  -4   9 51644.6 2818.04   9
   0  -4  -9 46153.4 3080.13   7
   0   4  -9 47977.7 3429.82   7
   0   4 -10 15059.6 1184.94   2
   0  -4 -10 16491.9 1656.83   2
   0   4 -10 15871.2 1710.27   3
   0  -4 -10 13795.6 1752.29   7
   0  -4 -10 19091.4 2768.69   8
   0   4 -10 15475.0 2035.43   7
   0   4 -11 2128.10 468.698   2
   0  -4 -11 2115.19 634.546   2
   0   4 -11 1665.66 524.889   3
   0  -4 -11 2131.33 641.378   7
   0  -4 -11 1522.25 1108.84   8
   0   4 -11-295.228 681.981   7
   0  -4 -12 19063.0 1924.49   2
   0   4 -12 18098.9 1866.63   3
   0  -4 -12 17281.9 2528.62   8
   0   4 -12 17429.0 2257.36   7
   0  -4 -12 19144.0 2220.49   7
   0   4 -13 31407.6 2519.62   3
   0  -4 -13 33675.5 2608.88   2
   0  -4 -13 31301.6 3312.01   8
   0  -4 -13 29274.1 2862.19   7
   0   4 -13 31365.9 3161.55   7
   0  -4 -14 10400.0 1458.48   2
   0  -4 -14 9510.21 1774.04   8
   0  -4 -14 9777.38 1664.38   7
   0   4 -14 10398.1 1850.18   7
   0  -4 -15-1328.06 935.483   8
   0   4 -15-1122.95 1039.16   7
   0  -4 -15-527.479 740.549   7
   0  -4 -16 1734.74 792.780   7
   0  -4 -16 1197.04 528.316   8
   0  -4 -17 8420.10 1733.56   8
   0  -4 -17 11408.9 2167.87   7
   0   4 -17 11799.9 2243.70   7
   0  -4 -18 2379.23 1107.74   7
   0  -4 -18 2235.78 916.559   8
   0   5   0 116.265 243.244   6
   0   5  -1 13115.7 893.381   5
   0   5   1 14077.3 1254.09   6
   0   5  -1 12344.3 1218.01   6
   0   5  -1 13743.8 847.374   7
   0   5  -2 21573.5 1224.84   7
   0   5  -2 23734.6 1794.98   6
   0   5   2 24911.3 1676.13   6
   0  -5   3 79853.4 3437.67   9
   0   5  -3 80117.7 2870.76   7
   0   5  -3 85883.8 3699.91   6
   0   5   3 84080.1 3169.56   6
   0  -5  -3 81820.1 1956.63   7
   0   5   4 1765.98 447.896   6
   0  -5   4 2240.86 620.826   9
   0  -5  -4 1258.95 297.287   7
   0   5  -4 559.592 219.508   7
   0  -5   4 990.909 198.351   8
   0  -5   5 86332.1 2544.01   5
   0  -5  -5 88754.8 3585.41   2
   0  -5   5 82929.1 3656.51   9
   0  -5  -5 79478.4 2913.94   7
   0   5  -5 82165.1 3482.96   7
   0  -5  -6 581.141 342.071   2
   0  -5   6-69.7290 182.718   9
   0   5  -6-263.693 350.067   7
   0  -5  -6 132.341 186.291   7
   0  -5  -7 62718.5 3171.85   2
   0  -5   7 66621.2 3335.19   9
   0  -5  -7 55504.9 2831.27   7
   0   5  -7 58188.6 3322.10   7
   0  -5  -8 7646.03 1140.55   2
   0  -5   8 7391.30 1123.21   9
   0   5  -8 4580.15 858.794   7
   0  -5  -8 5295.81 894.719   7
   0   5  -9 6825.72 1406.53   3
   0  -5  -9 8303.50 1231.63   2
   0  -5   9 9391.86 1239.97   9
   0  -5  -9 11237.2 2410.07   8
   0   5  -9 7684.24 1368.15   7
   0  -5  -9 9459.20 1274.63   7
   0   5 -10 6605.69 1237.37   3
   0   5 -10 5330.83 778.349   2
   0  -5 -10 5448.20 1010.32   2
   0  -5  10 6237.93 1066.38   9
   0   5 -10 4353.35 940.741   7
   0  -5 -10 4586.81 976.496   7
   0   5 -11 26330.8 2523.45   3
   0  -5 -11 26965.1 2284.39   2
   0  -5 -11 26435.6 3371.05   8
   0  -5 -11 22770.7 2225.55   7
   0   5 -11 22835.1 2534.09   7
   0  -5 -12 111.702 420.240   2
   0   5 -12 36.8062 261.022   3
   0  -5 -12 292.447 793.143   8
   0   5 -12 45.5342 547.155   7
   0  -5 -12 297.280 392.641   7
   0   5 -13 1593.70 641.913   3
   0  -5 -13 1343.07 720.038   8
   0  -5 -13 1242.04 555.008   7
   0   5 -13 196.490 575.396   7
   0   5 -14 200.110 258.202   3
   0   5 -14-134.452 755.562   7
   0  -5 -14-719.189 681.801   7
   0  -5 -14 1074.28 797.034   8
   0  -5 -15 11547.1 2124.88   8
   0  -5 -15 8862.83 1628.68   7
   0   5 -15 11174.7 2081.58   7
   0  -5 -16 692.708 587.031   7
   0  -5 -16-659.465 923.740   8
   0   5 -16 1281.70 815.400   7
   0  -5 -17-739.266 839.971   8
   0   5 -17 2101.75 1171.83   7
   0  -5 -18-9.37416 741.555   8
   0   6   0 72037.6 3306.37   6
   0   6  -1 31399.2 1561.90   5
   0   6  -1 33118.7 1411.54   7
   0   6   1 34607.9 2189.94   6
   0   6  -1 34212.8 2248.22   6
   0   6  -2 138181. 4968.41   6
   0   6  -2 137100. 3730.15   7
   0   6   2 139117. 4609.56   6
   0  -6   3 33094.4 2303.49   9
   0   6  -3 31969.9 1774.72   7
   0   6   3 36458.3 2239.81   6
   0   6  -3 36039.1 2497.81   6
   0  -6   4 37964.3 2520.39   9
   0  -6   4 33456.5 1544.99   8
   0  -6  -4 29752.5 1003.70   7
   0   6  -4 32915.0 1954.23   7
   0   6   4 37794.1 2230.92   6
   0  -6   5 77021.0 3746.03   9
   0   6  -5 81936.1 3513.16   7
   0   6   5 75667.4 3314.06   6
   0  -6  -5 76270.4 2305.94   7
   0  -6   6 96943.3 2797.06   5
   0  -6   6 95647.6 4296.65   9
   0  -6  -6 85061.1 2916.84   7
   0   6  -6 89528.9 3979.88   7
   0  -6   7 1258.19 332.940   5
   0  -6   7 1113.24 469.459   9
   0   6  -7-133.913 590.216   7
   0  -6  -7 1478.84 452.515   7
   0  -6   8 1524.40 596.350   9
   0  -6  -8 1097.29 326.142   7
   0   6  -8 484.757 522.782   7
   0  -6   9 8997.78 1351.66   9
   0   6  -9 7313.22 1192.02   7
   0  -6  -9 7891.19 1063.99   7
   0   6 -10 14125.2 1996.21   3
   0  -6  10 12450.3 1596.52   9
   0  -6 -10 13239.1 2657.95   8
   0   6 -10 10420.1 1665.34   7
   0  -6 -10 11316.1 1396.23   7
   0   6 -11 4216.46 1015.25   3
   0  -6  11 4748.78 971.619   9
   0  -6 -11 4352.67 1577.35   8
   0  -6 -11 3701.24 890.866   7
   0   6 -11 1501.55 524.455   7
   0   6 -12 1909.83 759.872   3
   0   6 -12 1062.54 649.252   7
   0  -6 -12 1826.01 928.003   8
   0  -6 -12 1922.65 640.805   7
   0   6 -13 14468.7 1980.48   3
   0   6 -13 12844.5 2084.48   7
   0  -6 -13 13373.7 2495.56   8
   0  -6 -13 13008.7 1741.36   7
   0   6 -14 4840.68 1150.78   3
   0   6 -14 6458.00 1629.49   7
   0  -6 -14 5090.91 1517.56   8
   0   6 -15 1435.74 944.937   7
   0  -6 -15 1765.34 846.623   8
   0   6 -16 331.862 528.587   7
   0  -6 -16 939.868 464.891   8
   0  -6 -17 2858.43 1120.15   8
   0   7   0 46.5457 334.437   6
   0   7  -1 14372.8 1114.57   5
   0   7  -1 18036.6 1745.56   6
   0   7   1 17381.1 1669.66   6
   0   7   2 2966.91 707.115   6
   0   7  -2 1526.08 339.652   7
   0   7  -2 1911.21 529.349   6
   0  -7   3 67182.9 3580.50   9
   0  -7   3 65313.5 3198.01   8
   0   7  -3 65371.4 2737.46   7
   0   7  -3 73425.0 3829.13   6
   0   7   3 71504.9 3391.02   6
   0   7   4 66.3152 271.507   6
   0  -7   4 545.479 323.978   9
   0  -7   4 311.121 171.253   8
   0   7  -4 329.577 196.390   7
   0   7   5 1908.42 573.004   6
   0  -7   5 1590.15 539.704   9
   0  -7   5 1637.67 218.106   8
   0   7  -5 2414.82 615.631   7
   0  -7  -5 2034.12 220.785   7
   0  -7   5 1866.80 223.157   8
   0   7   6 2733.96 693.139   6
   0  -7   6 1000.87 452.814   9
   0   7  -6 1763.93 635.471   7
   0  -7  -6 1887.12 315.600   7
   0  -7  -7 42662.3 4954.96   8
   0  -7   7 38514.2 2901.23   9
   0   7   7 35266.0 2413.52   6
   0   7  -7 31196.8 2431.45   7
   0  -7  -7 30471.5 1587.28   7
   0  -7   8 1635.06 672.245   9
   0   7  -8 2366.69 801.515   7
   0  -7  -8 1319.77 347.461   7
   0  -7   9 7586.35 1351.00   9
   0  -7  -9 8397.88 2329.92   8
   0   7  -9 5997.72 1313.92   7
   0   7 -10 7631.70 1809.68   3
   0  -7  10 11695.9 1646.50   9
   0   7 -10 11335.2 1810.62   7
   0  -7 -10 14650.3 2985.67   8
   0   7 -11 10072.8 1733.64   3
   0  -7  11 11844.2 1722.38   9
   0  -7 -11 10424.2 2285.37   8
   0   7 -11 12065.9 1885.90   7
   0   7 -12 737.009 629.275   3
   0   7 -12 1991.22 903.577   7
   0  -7 -12 325.384 669.346   8
   0   7 -13 2350.86 827.971   3
   0   7 -13 3247.62 1129.44   7
   0  -7 -13 2667.74 1046.13   8
   0   7 -14 7982.47 1593.71   3
   0  -7 -14 7596.68 1855.08   8
   0   7 -14 11679.1 2085.12   7
   0  -7 -15-949.301 702.725   8
   0   7 -15 504.291 586.582   7
   0   7 -16 1179.86 685.245   7
   0  -7 -16-181.368 770.472   8
   0   8   0 25300.4 2159.72   6
   0  -8   1 52413.3 3828.28   8
   0   8   1 46488.4 3011.12   6
   0   8  -1 45819.6 3044.79   6
   0  -8   2 66771.2 3847.88   8
   0   8  -2 61785.1 3639.31   6
   0   8   2 61594.9 3441.60   6
   0  -8   3 49422.4 2770.69   8
   0  -8   3 49529.8 3209.77   9
   0   8   3 51636.2 3089.81   6
   0   8  -3 50199.0 3364.97   6
   0   8  -3 47028.8 2307.16   7
   0   8   4 3619.80 787.632   6
   0  -8   4 3441.85 835.842   9
   0   8  -4 3812.87 701.802   7
   0  -8   4 3884.83 609.852   8
   0   8  -4 3424.47 861.695   6
   0  -8   5 47468.1 3256.85   9
   0   8   5 47297.9 2939.66   6
   0   8  -5 42300.2 2532.58   7
   0  -8   6 39552.4 3016.51   9
   0   8   6 39482.2 2706.02   6
   0   8  -6 40841.6 2667.35   7
   0  -8   7 27129.8 2549.34   9
   0   8  -7 24905.8 2183.02   7
   0   8   7 24327.2 2120.61   6
   0   8   8 4306.74 919.417   6
   0  -8   8 4221.69 1065.74   9
   0   8  -8 4858.85 1159.77   7
   0  -8  -8 6886.59 2332.86   8
   0   8   9 840.902 465.893   6
   0  -8   9 1909.98 809.616   9
   0  -8  -9 1762.69 1637.29   8
   0   8  -9 1096.04 598.596   7
   0   8 -10 11868.4 2033.26   3
   0  -8  10 16363.2 2046.86   9
   0   8  10 13323.4 1667.42   6
   0  -8 -10 17424.5 3122.12   8
   0   8 -10 14555.7 2005.82   7
   0   8 -11 19619.3 2576.77   3
   0  -8  11 25958.0 2606.74   9
   0   8 -11 22321.1 2600.56   7
   0  -8 -11 19892.4 3332.23   8
   0   8 -12 1462.04 841.462   3
   0  -8 -12 455.169 816.588   8
   0   8 -12 1865.17 968.548   7
   0   8 -13 2950.77 1022.03   3
   0   8 -13 1822.33 945.003   7
   0  -8 -13 1688.68 1101.20   8
   0   8 -14 4782.87 1405.74   3
   0   8 -14 6104.97 1621.98   7
   0  -8 -14 8780.68 2225.31   8
   0   8 -15 6933.09 1748.57   7
   0  -8 -15 7914.03 2083.22   8
   0   9   0 979.376 532.496   6
   0  -9   0 825.403 809.934   8
   0   9   1 6026.47 1099.25   6
   0   9  -1 7330.88 1264.21   6
   0  -9   1 6085.72 1303.88   8
   0  -9  -1 7096.52 1723.19   8
   0   9   2 7349.63 1214.38   6
   0  -9  -2 7808.35 1913.70   8
   0  -9   2 6922.66 1191.20   8
   0   9  -2 6606.41 1227.11   6
   0   9   3 416.531 387.919   6
   0  -9   3 367.529 337.619   9
   0   9  -3 350.895 433.912   6
   0  -9   3 679.801 413.530   8
   0   9   4 760.864 441.100   6
   0  -9   4 303.619 266.933   9
   0   9  -4 444.056 215.358   7
   0   9  -4 144.950 562.596   6
   0   9   5 5768.90 1106.41   6
   0  -9   5 3843.36 1002.39   9
   0   9  -5 4068.66 852.964   7
   0  -9  -5 6260.56 2242.67   8
   0   9   6 6137.40 1138.09   6
   0  -9   6 5410.05 1199.26   9
   0   9  -6 6366.82 1105.82   7
   0   9   7 799.497 432.842   6
   0  -9   7 402.971 353.822   9
   0  -9  -7 1090.89 1412.65   8
   0   9  -7 303.337 345.750   7
   0   9   8 4630.46 1034.55   6
   0  -9   8 5609.02 1210.50   9
   0   9  -8 6233.86 1179.79   7
   0  -9  -8 6314.11 2083.27   8
   0   9   9 7393.43 1302.46   6
   0  -9   9 7012.61 1371.92   9
   0  -9  -9 7480.52 2140.54   8
   0   9  -9 7025.69 1364.39   7
   0   9  10 5669.09 1152.65   6
   0   9 -10 5320.27 1376.56   3
   0  -9  10 6471.08 1354.78   9
   0   9 -10 5466.94 1214.08   7
   0  -9 -10 7823.46 2294.76   8
   0   9  11 583.866 486.643   6
   0   9 -11 1283.26 902.994   3
   0  -9  11-499.034 412.349   9
   0   9 -11 775.140 420.360   7
   0  -9 -11-14.5414 705.707   8
   0   9  12 6892.32 1376.25   6
   0   9 -12 7261.29 1626.20   3
   0  -9 -12 7704.76 2111.45   8
   0   9 -12 7475.92 1624.21   7
   0   9 -13-51.6602 687.584   3
   0  -9 -13 966.518 1084.62   8
   0   9 -13 1951.25 847.181   7
   0   9 -14-895.184 668.969   3
   0  -9 -14-1623.94 806.383   8
   0   9 -14-263.044 439.817   7
   0   9 -15-95.0967 476.750   7
   0 -10   0 54356.4 4167.49   8
   0  10   0 58376.0 3832.80   6
   0 -10  -1 426.277 655.456   8
   0 -10   1 670.482 472.938   8
   0  10   1 379.295 397.640   6
   0  10  -1 40.2123 458.735   6
   0 -10   2 2812.08 880.609   9
   0  10   2 3126.71 822.174   6
   0 -10   2 2383.12 779.344   8
   0  10  -2 2693.47 713.298   6
   0 -10  -2 3382.29 1190.81   8
   0 -10   3 425.389 389.361   9
   0  10   3 533.638 432.935   6
   0  10  -3 893.235 487.403   6
   0 -10  -4 54763.6 5008.44   8
   0 -10   4 50320.1 3692.13   9
   0  10   4 51522.2 3451.54   6
   0  10   5 26.7650 361.394   6
   0 -10   5-176.064 341.527   9
   0 -10  -5-594.205 830.859   8
   0  10   6-446.102 434.551   6
   0 -10   6 371.116 404.652   9
   0 -10  -6-764.199 1018.57   8
   0  10   7-332.405 519.129   6
   0 -10   7 354.937 317.451   9
   0  10  -7 156.517 290.613   7
   0 -10  -7 394.882 658.966   8
   0 -10  -8 47431.8 5200.38   8
   0 -10   8 41148.8 3477.12   9
   0  10  -8 37611.7 3032.49   7
   0  10   8 39647.2 3056.02   6
   0  10   9-125.033 435.297   6
   0 -10   9 379.278 319.838   9
   0 -10  -9-1100.18 1185.22   8
   0  10  -9 179.041 342.947   7
   0  10  10 2.46257 269.859   6
   0  10 -10 433.343 756.837   3
   0 -10  10 195.577 468.534   9
   0 -10 -10 1062.98 696.774   8
   0  10 -10-23.4023 328.326   7
   0  10 -11-3.67175 537.373   3
   0  10  11 45.5115 343.266   6
   0  10 -11-576.830 614.041   7
   0 -10 -11-106.117 1194.35   8
   0  10 -12 15026.7 2421.54   3
   0 -10 -12 21166.1 3575.90   8
   0  10 -12 18434.7 2518.70   7
   0  10 -13 813.999 629.403   3
   0  10 -13 527.092 393.221   7
   0  10 -14-388.765 439.372   3
   0  10 -14-449.044 594.499   7
   0  11   0-220.984 515.478   6
   0 -11   0 629.452 470.911   8
   0 -11   1 2009.19 817.106   8
   0  11  -1 2101.11 839.676   6
   0  11   1 1403.06 589.172   6
   0 -11  -1 2254.15 1006.81   8
   0 -11   2 395.047 345.073   9
   0  11   2-134.314 501.322   6
   0 -11  -2 566.989 883.445   8
   0  11  -2-138.052 462.869   6
   0 -11   3 401.072 455.311   9
   0  11  -3 455.192 472.428   6
   0  11   3 1184.74 593.490   6
   0 -11  -3 19.8626 476.212   8
   0 -11   4 674.192 599.271   9
   0  11   4 776.704 652.560   6
   0 -11  -4-141.206 572.475   8
   0  11   5 2165.15 814.761   6
   0 -11   5 2134.04 933.447   9
   0 -11  -5 3017.92 1318.48   8
   0  11   6 4587.06 1125.92   6
   0 -11   6 3554.63 997.985   9
   0 -11  -6 1980.90 1242.88   8
   0  11   7 686.388 704.908   6
   0 -11   7-397.805 460.096   9
   0  11   8 3531.94 854.364   6
   0 -11   8 4410.35 1204.97   9
   0 -11  -8 4460.88 1739.61   8
   0  11   9-168.081 394.799   6
   0 -11   9 39.8108 394.748   9
   0 -11  -9 1001.65 904.744   8
   0  11 -10 923.326 872.142   3
   0  11  10 2303.41 819.323   6
   0 -11 -10 831.280 770.876   8
   0  11 -11 1109.00 754.642   3
   0 -11 -11-622.878 1010.06   8
   0  11 -12 3532.32 1341.22   3
   0  12   0-116.377 364.877   6
   0 -12  -1 15780.7 2376.98   8
   0 -12   1 18516.3 2555.58   9
   0  12  -1 16379.5 2293.88   6
   0  12   1 17045.1 2262.43   6
   0 -12   2 6825.46 1593.28   9
   0  12   2 6985.62 1443.85   6
   0  12  -2 6157.02 1394.71   6
   0 -12  -2 4653.91 1446.52   8
   0 -12   3 11240.0 1908.95   9
   0 -12  -3 9624.86 2020.97   8
   0  12   3 10563.6 1707.36   6
   0  12  -3 12591.2 2029.30   6
   0 -12   4 931.257 604.051   9
   0  12   4 1415.35 646.062   6
   0 -12  -4 681.614 888.727   8
   0 -12   5 3803.27 1180.09   9
   0  12   5 3393.71 1025.38   6
   0 -12  -5 5566.31 1711.61   8
   0 -12   6 11853.7 1950.74   9
   0  12   6 13018.3 1892.11   6
   0 -12  -6 10224.8 2453.06   8
   0  12   7 8385.36 1555.99   6
   0 -12   7 8555.71 1668.94   9
   0 -12  -7 7470.32 2048.81   8
   0  12   8 2069.93 677.699   6
   0 -12   8 2566.36 937.784   9
   0 -12  -8 1044.21 953.859   8
   0  12  -9 614.754 745.633   3
   0 -12  -9-425.663 969.839   8
   0  12 -10 1853.60 1174.59   3
   0  13   0-555.614 470.044   6
   0 -13   1 6610.55 1603.10   9
   0  13  -1 4958.26 1303.18   6
   0  13   1 6476.47 1491.13   6
   0 -13   2 598.852 749.977   9
   0  13   2 212.210 318.063   6
   0  13  -2-773.674 766.279   6
   0 -13   3 4008.56 1281.48   9
   0 -13  -3 3039.86 1120.17   8
   0  13   3 3640.37 1118.18   6
   0 -13   4 864.330 717.528   9
   0 -13  -4 111.634 456.634   8
   0  13   4 88.7939 378.422   6
   0 -13   5 2983.85 1009.92   9
   0  13   5 3394.31 1045.60   6
   0 -13  -5 3049.23 1187.39   8
   0 -13   6 657.407 625.904   9
   0  13   6 225.272 297.660   6
   0 -13  -6-147.261 842.970   8
   0 -13   7 855.433 739.423   9
   0 -13  -7 1639.13 1192.79   8
   0  13   7 747.904 561.659   6
   0 -13  -8 3251.20 1584.41   8
   0 -14   0 2710.66 1188.49   9
   0  14   0 1855.91 734.164   6
   0 -14   1 3935.31 1343.91   9
   0  14  -1 1848.41 853.890   6
   0  14   1 2074.23 900.218   6
   0 -14   2 4118.49 1372.71   9
   0  14   2 3117.31 1091.50   6
   0 -14   3 1341.53 719.620   9
   0  14   3 268.663 305.289   6
   0 -14   4 134.578 385.425   9
   0  14   4 861.656 650.462   6
   0 -14   5 2378.56 1061.02   9
   0 -14  -5 652.700 566.566   8
   0  14   5 2846.76 1025.25   6
   0 -14   6 1584.77 765.233   9
   0 -14  -6 1716.93 1099.71   8
   1   0 -18 112.941 514.995   7
   1   0 -17 12141.5 2123.16   7
   1   0 -16 250.559 432.813   7
   1   0 -15 468.858 699.221   7
   1   0 -15 1167.10 527.458   8
   1   0 -14 147.551 211.983   2
   1   0 -14-944.861 606.983   8
   1   0 -14 353.458 572.762   7
   1   0 -13 11196.7 1238.69   2
   1   0 -13 10573.8 1497.43   8
   1   0 -13 10899.0 1963.47   7
   1   0 -12-352.375 322.154   2
   1   0 -12 712.276 1142.48   7
   1   0 -12-480.321 473.431   8
   1   0 -11 19280.2 1502.45   2
   1   0 -11 17129.7 1980.14   8
   1   0 -11 17376.0 2506.94   7
   1   0 -10 394.798 246.966   2
   1   0 -10-92.1713 103.889   3
   1   0  -9 3121.91 548.571   2
   1   0  -9 3312.33 379.635   3
   1   0  -9 7479.53 1638.35   8
   1   0  -9 8958.88 2071.44   7
   1   0  -8-23.9734 98.3756   3
   1   0  -8-72.0593 185.009   2
   1   0  -7 28643.4 1079.57   3
   1   0  -7 29886.2 1514.93   2
   1   0  -7 30917.1 1449.05   1
   1   0  -6-1.55522 95.6657   3
   1   0  -6 24.2691 95.4559   1
   1   0  -6-282.249 225.717   2
   1   0  -5 2126.32 346.092   2
  -1   0   5 2416.33 359.792   2
   1   0  -5 2393.78 374.995   1
  -1   0   4 155.147 135.157   2
   1   0  -4-182.341 145.805   2
  -1   0   3 442435. 7067.68   2
   1   0  -3 429103. 7024.57   2
  -1   0   2 67.8004 107.485   2
   1   0  -2-26.3102 60.7110   2
   1   0  -1 84144.4 1797.04   9
   1   0   1 230364. 3301.11   3
  -1   0  -1 177790. 3216.34   3
   1   0   1 208366. 3469.87   8
  -1   0  -1 164247. 3259.37   7
   1   0   1 243189. 3551.84   7
   1   0   2 8.82823 63.3108   3
  -1   0  -2 91.2695 76.6652   3
  -1   0  -2-26.6840 119.397   7
   1   0   2 324.963 181.534   7
  -1   0  -2-21.8251 124.844   8
   1   0   2 174.225 193.929   8
  -1   0  -3 60797.4 1681.08   3
   1   0   3 69066.8 1821.46   3
  -1   0  -3 65723.0 1370.88   2
   1   0   3 60239.5 1760.35   1
   1   0   3 60947.1 1342.81   2
   1   0   3 61060.3 2386.01   8
  -1   0  -3 62153.2 2049.03   8
   1   0   3 68501.4 2564.92   7
  -1   0  -3 64953.6 2219.13   7
   1   0   4 447.158 117.284   2
   1   0   4 396.669 199.533   1
  -1   0  -4 435.897 140.025   2
   1   0   4 116.069 161.820   3
  -1   0  -4 274.300 156.729   3
   1   0   4 143.150 197.947   8
  -1   0  -4 64.5845 142.947   8
  -1   0  -4-33.0821 175.830   7
   1   0   5 1206.88 264.768   1
  -1   0  -5 1249.78 224.957   2
   1   0   5 1267.33 217.762   2
  -1   0  -5 1204.12 260.498   3
   1   0   5 786.840 322.257   3
  -1   0  -5 819.457 210.028   8
  -1   0  -5 1478.98 456.937   7
   1   0   6 138.468 119.832   2
   1   0   6-72.1168 159.748   3
  -1   0  -6 170.955 116.800   2
   1   0   6-430.780 343.596   1
  -1   0  -6 317.688 188.554   3
  -1   0  -6-324.759 425.573   8
  -1   0  -6 108.804 302.392   7
   1   0   7 2021.63 307.274   2
   1   0   7 1858.73 326.522   1
  -1   0  -7 1771.19 314.562   2
  -1   0  -7 2154.79 398.635   3
  -1   0  -7 788.531 199.483   8
  -1   0  -7 1179.52 531.797   7
  -1   0  -8 196.719 179.510   2
   1   0   8 65.3522 72.5618   2
  -1   0  -8 152.803 216.361   3
  -1   0  -8-370.601 421.607   8
  -1   0  -8 36.7251 281.485   7
  -1   0  -9 29987.7 1485.46   2
  -1   0  -9 34296.5 2273.08   8
  -1   0  -9 33894.2 2630.54   7
  -1   0 -10 372.427 295.391   2
  -1   0 -10 647.508 490.066   7
  -1   0 -10 505.687 375.722   8
  -1   0 -11 90607.9 2977.92   2
  -1   0 -11 89984.6 4065.19   8
  -1   0 -11 83825.7 4643.61   7
  -1   0 -12 452.161 264.713   2
  -1   0 -12 77.8986 366.231   8
  -1   0 -13 21767.7 2042.32   8
  -1   0 -13 17707.6 2263.83   7
  -1   0 -14 187.728 469.232   8
  -1   0 -14-1033.24 845.014   7
  -1   0 -15 6455.42 1198.57   8
  -1   0 -15 7891.91 1821.57   7
  -1   0 -16 1498.68 1054.89   7
  -1   0 -17 11532.9 2167.88   7
  -1   0 -18 1318.50 937.815   7
   1  -1 -18 1132.55 887.592   7
   1   1 -18 1378.99 915.125   7
   1  -1 -17 9904.08 1983.37   7
   1   1 -17 10232.2 1981.40   7
   1  -1 -16 10945.3 2000.47   7
   1  -1 -16 9662.98 1563.19   8
   1   1 -16 10063.2 1887.29   7
   1  -1 -15 3545.37 923.990   8
   1  -1 -15 3203.47 1191.93   7
   1   1 -15 1034.37 502.141   7
   1  -1 -14 4992.79 899.097   2
   1  -1 -14 5672.61 1209.55   8
   1  -1 -14 4650.50 1252.73   7
   1   1 -14 4169.65 844.152   8
   1   1 -14 3180.50 1280.21   7
   1  -1 -13 22353.5 1873.03   2
   1   1 -13 23109.1 1726.33   2
   1  -1 -13 22340.0 2452.90   8
   1   1 -13 21696.9 1908.94   8
   1   1 -13 21152.7 2787.86   7
   1  -1 -13 21839.9 2804.38   7
   1  -1 -12-44.1547 287.047   2
   1   1 -12-8.68597 260.019   2
   1   1 -12 153.361 156.011   3
   1   1 -12 1292.56 1112.69   7
   1   1 -12-42.5089 342.122   8
   1  -1 -12 1378.97 1222.84   7
   1  -1 -12 1597.34 985.560   8
   1   1 -11 13470.0 1049.82   3
   1   1 -11 14610.0 1285.82   2
   1  -1 -11 13710.2 1327.57   2
   1   1 -11 13584.4 1478.85   8
   1  -1 -11 13827.4 2134.03   8
   1  -1 -11 17307.9 2486.63   7
   1   1 -11 14011.5 2395.88   7
   1   1 -10 23088.5 1365.65   3
   1   1 -10 22965.7 1523.66   2
   1  -1 -10 23175.9 1616.87   2
   1   1 -10 23748.8 2005.62   8
   1  -1 -10 26541.5 2967.03   8
   1  -1 -10 27056.9 3384.64   7
   1   1 -10 23855.4 3076.76   7
   1   1  -9 66978.0 2382.96   3
   1   1  -9 62571.7 2502.52   2
   1  -1  -9 56765.8 2534.21   2
   1   1  -9 60689.4 3214.96   8
   1   1  -9 71783.9 4943.10   7
   1   1  -8 54706.9 2179.08   3
   1   1  -8 53026.9 3044.25   8
   1  -1  -8 46553.0 2147.31   2
   1   1  -8 49311.9 2085.28   2
   1   1  -7 7081.05 827.811   3
   1   1  -7 7665.69 737.078   2
   1  -1  -7 8391.05 824.929   2
   1   1  -6 1350.42 320.444   2
   1  -1  -6 1715.39 441.901   2
   1  -1  -5 67221.5 2208.04   2
   1   1  -5 71346.3 2175.06   2
  -1  -1   4 73057.4 2388.11   9
   1   1  -4 81007.3 2440.49   9
   1   1  -4 73550.7 2115.45   2
  -1   1   4 73368.9 2190.76   2
   1  -1  -4 72561.7 2198.67   2
  -1  -1   3 5615.07 553.134   9
   1   1  -3 7173.77 618.081   9
   1  -1  -3 5227.68 537.399   2
  -1   1   3 6327.46 535.600   2
  -1  -1   2 162361. 3499.00   9
   1   1  -2 168225. 3538.85   9
   1  -1  -2 167998. 3398.70   2
   1  -1  -1 985878. 12194.4   3
  -1   1   1 884051. 11960.3   3
   1  -1  -1 855533. 11682.8   1
   1  -1  -1 830462. 12091.4   2
  -1   1   1 887816. 12201.0   2
   1   1  -1 759312. 11868.2   8
   1   1  -1 772932. 12451.5   9
  -1  -1   1 712162. 12463.6   9
  -1  -1   1 743913. 11903.5   8
  -1   1   0 66665.0 1858.75   3
   1  -1   0 118693. 2269.26   3
  -1   1   0 98987.4 2294.46   4
  -1   1   0 92921.5 2241.08   5
   1  -1   0 74666.4 2138.33   4
   1  -1   0 86110.8 2271.79   5
  -1   1   0 102013. 1852.79   2
  -1   1   0 97926.4 1960.91   1
   1  -1   0 90913.2 1804.93   2
   1  -1   0 70782.4 1755.55   1
   1   1   0 103956. 2173.53   8
  -1  -1   0 87843.3 1977.17   8
   1  -1   0 95663.2 2067.32   6
  -1   1   0 65939.6 1864.71   6
  -1   1  -1 5249.96 468.635   3
   1  -1   1 5204.67 451.591   4
   1  -1   1 4042.20 441.044   3
   1  -1   1 4737.32 397.999   1
  -1   1  -1 4686.18 398.777   1
  -1   1  -1 4467.38 348.439   8
  -1  -1  -1 4050.48 442.905   8
   1  -1   1 3867.30 349.929   8
   1   1   1 4183.72 495.472   8
  -1   1  -1 4419.78 435.237   6
  -1  -1  -1 5427.16 351.633   7
   1  -1   1 4478.71 429.820   7
   1  -1   1 4792.56 465.467   6
   1   1   1 5256.57 358.964   7
  -1   1  -1 4877.60 429.759   7
  -1   1  -2 469728. 7711.24   3
  -1   1  -2 479714. 7661.03   1
   1   1   2 471817. 7300.44   2
   1  -1   2 467723. 7729.49   1
  -1   1  -2 452643. 7306.12   8
   1  -1   2 445531. 6880.63   9
   1  -1   2 460980. 7412.49   8
  -1  -1  -2 457731. 8355.87   8
   1   1   2 461806. 8954.37   8
  -1   1  -2 458783. 7888.77   7
   1   1   2 498683. 7833.47   7
   1  -1   2 460605. 7917.97   6
   1  -1   2 471653. 8017.60   7
  -1  -1  -2 485680. 7504.37   7
  -1   1  -3 424503. 7333.69   3
   1   1   3 405557. 6854.07   2
   1  -1   3 422401. 7442.61   1
  -1  -1  -3 426262. 6946.25   2
  -1   1  -3 431018. 7368.62   1
  -1  -1  -3 428195. 8399.27   8
   1  -1   3 418767. 7166.57   8
  -1   1  -3 417565. 6693.96   9
   1   1   3 426890. 9744.43   8
  -1   1  -3 411686. 7036.28   8
   1   1   3 425039. 8427.70   7
  -1  -1  -3 433376. 7593.30   7
  -1   1  -3 433457. 7968.65   7
   1  -1   3 434520. 8400.30   7
  -1   1  -4 36514.9 1526.06   3
   1   1   4 37814.5 1300.31   3
  -1  -1  -4 42875.5 1447.16   2
   1  -1   4 39414.9 1700.70   1
  -1   1  -4 40301.6 939.762   2
   1   1   4 39996.0 1376.99   2
  -1   1  -4 35781.7 1435.40   8
   1  -1   4 36193.8 1753.28   8
  -1   1  -4 43194.7 1379.44   9
  -1  -1  -4 39170.8 2136.34   8
  -1  -1  -4 36871.7 1787.51   7
  -1   1  -4 35472.9 1866.82   7
  -1   1  -5 59025.8 2092.63   3
   1   1   5 63282.5 1888.72   3
  -1  -1  -5 60849.3 1917.64   2
   1  -1   5 62134.5 2383.84   1
  -1   1  -5 58782.5 1415.07   2
   1   1   5 56755.3 1883.83   1
   1   1   5 61634.1 1907.30   2
  -1  -1  -5 61657.4 2950.18   8
  -1   1  -5 66386.1 1943.10   9
  -1   1  -5 58439.9 2065.22   8
   1  -1   5 57722.3 2873.04   8
  -1  -1  -5 57134.7 2541.99   7
  -1   1  -5 57200.6 2662.92   7
  -1   1  -6 145334. 3788.70   3
   1   1   6 157888. 3517.19   3
   1   1   6 153878. 3731.32   1
  -1  -1  -6 146504. 3548.46   2
   1   1   6 155199. 3583.23   2
  -1   1  -6 148236. 2940.75   2
  -1  -1  -6 156003. 5169.51   8
  -1   1  -6 151910. 3942.80   8
  -1   1  -6 158247. 3624.08   9
  -1   1  -6 146484. 4889.91   7
  -1  -1  -6 148749. 4841.27   7
   1   1   7 177369. 4050.03   3
  -1   1  -7 171302. 4302.18   3
  -1  -1  -7 161922. 3946.94   2
   1   1   7 168594. 4171.65   1
  -1   1  -7 160020. 3368.44   2
  -1   1  -7 171477. 4500.01   8
  -1  -1  -7 176509. 5723.06   8
  -1   1  -7 170984. 5657.24   7
  -1  -1  -7 165096. 5447.03   7
  -1   1  -8 28463.9 1588.17   3
   1   1   8 26895.6 1549.77   1
  -1  -1  -8 27574.0 1461.43   2
  -1   1  -8 27139.2 1177.58   2
  -1  -1  -8 28298.2 2273.13   8
  -1   1  -8 28310.5 1731.59   8
  -1  -1  -8 25525.3 2146.62   7
  -1   1  -8 25630.3 2175.81   7
  -1  -1  -9 3033.43 539.120   2
  -1   1  -9 2794.92 396.436   2
  -1   1  -9 3150.42 537.573   3
  -1  -1  -9 1558.41 545.459   7
  -1   1  -9 2936.67 601.460   8
  -1   1  -9 2549.07 648.754   7
  -1  -1  -9 3349.37 743.716   8
  -1   1 -10 50077.1 2307.73   3
  -1  -1 -10 44253.8 2110.56   2
  -1   1 -10 46414.1 1801.02   2
  -1   1 -10 48663.4 2625.96   8
  -1  -1 -10 48346.6 3126.58   8
  -1   1 -10 46158.3 3251.82   7
  -1  -1 -10 46597.8 3213.82   7
  -1   1 -11 5696.63 646.374   2
  -1  -1 -11 5612.08 772.766   2
  -1   1 -11 6806.48 876.550   3
  -1   1 -11 3820.91 606.549   7
  -1   1 -11 6596.60 984.324   8
  -1  -1 -11 5265.27 894.961   8
  -1  -1 -11 4468.92 923.261   7
  -1   1 -12 855.151 368.778   8
  -1  -1 -12-94.5743 568.799   8
  -1   1 -12 725.629 375.553   7
  -1  -1 -12 1002.41 381.394   7
  -1   1 -13 13960.4 1555.32   8
  -1  -1 -13 13962.8 1794.99   8
  -1  -1 -13 10914.6 1757.06   7
  -1   1 -13 10436.3 1828.39   7
  -1  -1 -14 25577.0 2442.64   8
  -1  -1 -14 24034.5 2714.20   7
  -1   1 -14 22527.2 2738.57   7
  -1  -1 -15 1143.44 687.759   8
  -1  -1 -15 164.169 355.197   7
  -1  -1 -16 3430.28 1218.14   7
  -1   1 -16 3474.41 1267.36   7
  -1  -1 -16 3543.67 995.581   8
  -1  -1 -17 6263.47 1647.34   7
  -1   1 -17 7500.13 1699.68   7
  -1   1 -18 6507.40 1726.44   7
  -1  -1 -18 4828.99 1466.00   7
   1  -2 -18 5908.99 1604.96   7
   1   2 -18 5675.67 1511.55   7
   1  -2 -17 655.931 541.505   8
   1  -2 -17 455.366 506.179   7
   1   2 -17-405.228 704.584   7
   1   2 -16-1417.26 1017.49   7
   1  -2 -16-770.532 602.778   8
   1  -2 -16-121.694 735.438   7
   1  -2 -15 5251.03 1473.83   7
   1   2 -15 3466.93 1128.52   7
   1  -2 -15 5250.88 1223.92   8
   1  -2 -14 29574.2 2289.77   2
   1  -2 -14 22255.2 2616.95   8
   1   2 -14 24458.3 2952.76   7
   1  -2 -14 26572.7 3063.88   7
   1   2 -13 1132.50 408.056   2
   1  -2 -13 1866.57 660.078   2
   1  -2 -13 2174.81 889.166   8
   1  -2 -13 1260.89 832.782   7
   1   2 -13 554.223 563.090   7
   1  -2 -12 1533.31 519.302   2
   1   2 -12 929.995 342.999   2
   1   2 -12 1688.32 442.414   3
   1  -2 -12 2830.26 1248.25   8
   1  -2 -12 2671.65 1511.45   7
   1   2 -12 1799.80 1139.12   7
   1   2 -12 1847.43 522.002   8
   1  -2 -11 2431.07 572.286   2
   1   2 -11 2375.33 515.345   2
   1   2 -11 2297.59 521.233   3
   1   2 -11 2073.10 415.616   8
   1  -2 -11 5716.23 1923.15   8
   1   2 -11 3263.91 1312.94   7
   1  -2 -11 5384.93 1627.32   7
   1   2 -10 81885.8 3287.04   3
   1   2 -10 81898.5 3047.82   2
   1  -2 -10 78883.6 3336.47   2
   1   2 -10 83821.2 3143.44   8
   1  -2 -10 89111.4 5774.30   8
   1   2 -10 75110.4 4982.41   7
   1  -2 -10 77663.7 5243.25   7
   1  -2  -9 4882.40 817.958   2
   1   2  -9 6117.97 763.188   2
   1   2  -9 4460.05 722.241   3
   1   2  -9 5466.27 719.108   8
   1   2  -9 7326.29 1777.77   7
   1  -2  -8 754.511 273.832   2
   1   2  -8 1354.80 378.058   2
  -1  -2   8 1287.98 241.759   4
   1   2  -8 721.684 273.356   8
  -1  -2   7 57353.3 1567.84   4
   1   2  -7 57631.4 2299.36   8
   1   2  -7 57295.2 2208.61   2
   1  -2  -7 58013.1 2422.14   2
  -1  -2   6 185415. 3342.84   4
   1  -2  -6 178308. 4569.72   2
   1   2  -6 187378. 4373.48   2
  -1  -2   6 188808. 4940.21   9
   1   2  -6 183959. 4406.11   8
   1  -2  -5 15497.1 1104.95   2
  -1  -2   5 15785.6 1170.18   9
   1  -2  -4 1851.89 361.912   2
  -1  -2   4 1732.25 402.538   9
   1  -2  -3 25820.5 1321.25   2
  -1   2   3 27815.2 1298.83   2
  -1  -2   3 25067.3 1376.33   9
   1   2  -3 26881.4 1412.79   9
   1  -2  -2 712942. 11142.1   2
  -1   2   2 749959. 11176.6   2
  -1   2   2 750876. 10155.6   1
  -1  -2   2 665547. 11494.8   9
  -1  -2   2 658447. 10049.3   8
   1   2  -2 715318. 11609.0   9
  -1  -2   2 706740. 11438.5   6
  -1   2   1 38953.1 1360.66   2
   1  -2  -1 37965.9 1348.72   2
  -1   2   1 34641.6 1142.69   1
  -1  -2   1 34567.4 1152.59   8
  -1  -2   1 34297.8 1541.19   9
   1   2  -1 37432.8 1414.81   8
  -1  -2   1 35347.3 1456.68   6
   1   2  -1 33892.9 1449.61   6
  -1   2   1 33387.3 1412.47   6
  -1   2   0 6249.46 575.050   5
   1  -2   0 4661.10 434.090   2
  -1   2   0 5147.32 484.166   1
  -1   2   0 4596.05 411.922   2
   1   2   0 6440.88 778.815   8
  -1  -2   0 4940.71 516.445   8
  -1  -2   0 4622.61 435.930   6
   1  -2   0 4869.63 513.571   6
  -1   2   0 4309.24 498.758   6
   1  -2   0 5189.31 409.390   7
   1   2   0 4805.27 428.382   6
   1  -2   1 55537.1 1915.20   5
  -1   2  -1 67605.6 2192.89   4
  -1   2  -1 63572.2 1951.08   1
  -1   2  -1 61096.8 1578.16   2
   1   2   1 63795.7 2997.34   8
  -1  -2  -1 59576.4 2366.97   8
  -1   2  -1 61560.9 1828.50   7
  -1   2  -1 54641.7 2010.45   6
   1  -2   1 56163.8 1734.12   7
   1  -2   1 63513.6 2162.50   6
   1   2   1 58381.8 1583.88   6
   1  -2   2 151006. 3648.95   4
  -1   2  -2 160798. 3622.58   4
  -1   2  -2 143398. 2827.02   2
   1   2   2 146848. 3391.39   2
  -1   2  -2 159577. 3756.81   1
   1  -2   2 143761. 3074.53   8
  -1  -2  -2 147858. 4450.91   8
   1  -2   2 138088. 3256.21   9
  -1   2  -2 146805. 3517.72   7
   1  -2   2 163035. 3831.17   7
  -1  -2  -2 161257. 2955.09   7
   1   2   2 148683. 3344.61   7
  -1   2  -2 143414. 3881.19   6
   1  -2   2 151078. 3906.86   6
   1  -2   3 57029.2 1971.15   4
   1   2   3 53365.2 1823.98   2
   1  -2   3 54273.1 1613.81   8
  -1   2  -3 54901.8 1762.33   9
  -1   2  -3 57676.5 1586.13   8
  -1  -2  -3 57069.9 2807.39   8
   1  -2   3 52183.1 1715.73   9
  -1  -2  -3 55293.5 1810.11   7
  -1   2  -3 53803.1 2154.25   7
  -1   2  -4 39534.7 1905.79   3
   1  -2   4 36374.7 1574.39   4
  -1  -2  -4 36719.1 1625.94   2
   1   2   4 36036.4 1524.61   2
  -1  -2  -4 37569.6 2487.42   8
   1  -2   4 35435.6 1378.09   8
  -1   2  -4 36608.7 1306.91   8
  -1   2  -4 37700.1 1493.31   9
   1  -2   4 34488.0 1389.25   9
  -1  -2  -4 36529.0 1678.81   7
  -1   2  -4 35089.4 1949.11   7
  -1   2  -5 21577.5 1512.86   3
  -1  -2  -5 24045.4 1346.49   2
  -1   2  -5 23843.3 871.400   2
   1  -2   5 20385.6 1323.81   8
  -1   2  -5 21465.2 1047.15   8
  -1   2  -5 24537.3 1241.62   9
  -1  -2  -5 24913.2 2330.56   8
   1  -2   5 25302.2 1268.45   9
  -1   2  -5 19732.4 1538.38   7
  -1  -2  -5 21691.4 1486.38   7
   1   2   6 7470.93 603.981   3
  -1   2  -6 9631.04 966.361   3
  -1   2  -6 7346.11 489.629   2
  -1  -2  -6 6398.70 729.327   2
  -1   2  -6 7762.19 694.768   8
  -1   2  -6 6854.71 690.880   9
  -1   2  -6 7537.67 997.927   7
  -1  -2  -6 8598.35 1016.46   7
  -1  -2  -6 8548.50 1402.42   8
   1   2   7 80437.4 2328.46   3
  -1   2  -7 79872.1 3022.73   3
  -1  -2  -7 69829.4 2645.00   2
  -1   2  -7 74516.9 1952.45   2
   1   2   7 74793.3 2372.08   1
  -1  -2  -7 75990.9 4102.48   8
  -1   2  -7 76294.0 2544.82   8
  -1   2  -7 73687.9 3658.82   7
  -1  -2  -7 72705.3 3380.78   7
  -1   2  -8 22067.6 1561.00   3
   1   2   8 20835.8 1148.20   3
  -1  -2  -8 19669.0 1377.02   2
  -1   2  -8 19509.9 956.450   2
   1   2   8 21276.9 1272.20   1
  -1  -2  -8 19886.3 2078.62   8
  -1   2  -8 20848.6 1343.28   8
  -1  -2  -8 20078.3 1803.82   7
  -1   2  -8 20573.6 1960.24   7
   1   2   9 13372.2 1014.34   3
  -1   2  -9 15410.3 1366.09   3
  -1  -2  -9 14842.4 1261.53   2
   1   2   9 15410.2 1141.46   1
  -1   2  -9 14835.9 875.397   2
  -1   2  -9 15672.7 1238.76   8
  -1  -2  -9 12173.4 1500.65   7
  -1   2  -9 16031.9 1868.48   7
  -1   2 -10 13487.2 1303.90   3
  -1  -2 -10 13559.0 1253.68   2
  -1   2 -10 13623.3 852.056   2
  -1  -2 -10 13556.0 1757.79   8
  -1   2 -10 12948.3 1187.80   8
  -1  -2 -10 11299.8 1517.60   7
  -1   2 -10 10457.5 1470.23   7
  -1   2 -11 17144.4 1541.96   3
  -1  -2 -11 18112.1 1511.25   2
  -1   2 -11 17190.7 1012.17   2
  -1   2 -11 18488.6 1492.16   8
  -1  -2 -11 15920.9 1957.88   8
  -1   2 -11 15340.7 1928.05   7
  -1  -2 -11 16417.0 1880.22   7
  -1   2 -12 5274.52 840.839   3
  -1  -2 -12 4484.27 807.613   2
  -1   2 -12 4458.56 753.453   8
  -1  -2 -12 2578.73 653.133   8
  -1  -2 -12 2576.24 634.405   7
  -1   2 -12 1698.45 509.845   7
  -1  -2 -13 12205.5 1295.72   2
  -1   2 -13 10189.7 1193.50   3
  -1   2 -13 9915.92 1731.57   7
  -1  -2 -13 9630.83 1670.08   7
  -1  -2 -13 9742.07 1641.31   8
  -1  -2 -14 1052.29 717.767   8
  -1  -2 -14-26.3319 575.669   7
  -1   2 -14-40.4135 585.701   7
  -1   2 -15 13295.8 2324.31   7
  -1  -2 -15 12250.9 2009.78   7
  -1  -2 -15 9121.08 1578.58   8
  -1   2 -16 1149.32 853.108   7
  -1  -2 -16 1049.70 634.348   8
  -1  -2 -16 625.602 438.898   7
  -1   2 -17 5740.35 1566.19   7
  -1  -2 -17 5878.44 1594.59   7
  -1  -2 -18 2213.50 1098.78   7
   1   3 -18-643.987 873.022   7
   1  -3 -18-62.4990 404.313   7
   1  -3 -17-531.635 907.178   7
   1   3 -17-628.638 767.202   7
   1  -3 -17 475.073 527.435   8
   1  -3 -16 2737.33 933.814   8
   1   3 -16 3602.82 1068.02   7
   1  -3 -16 3641.76 1158.57   7
   1  -3 -15 24549.3 2266.80   2
   1  -3 -15 19501.2 2574.60   8
   1  -3 -15 23386.6 2916.92   7
   1   3 -15 19988.4 2663.42   7
   1  -3 -14 1673.80 529.066   2
   1   3 -14 127.609 506.958   7
   1  -3 -14 1656.14 910.851   8
   1  -3 -14 1147.09 768.664   7
   1  -3 -13 1648.91 615.014   2
   1   3 -13 1075.62 479.436   3
   1  -3 -13 677.695 597.246   7
   1  -3 -13 852.970 712.593   8
   1   3 -13 931.863 505.712   7
   1   3 -12 4086.85 720.930   2
   1  -3 -12 4208.45 942.266   2
   1   3 -12 5013.01 863.803   3
   1  -3 -12 6913.13 1680.47   7
   1   3 -12 3950.16 1308.86   7
   1  -3 -12 6963.82 1814.57   8
   1   3 -11 46827.1 2821.11   3
   1  -3 -11 41856.6 2595.91   2
   1   3 -11 44636.2 2306.28   2
   1  -3 -11 47109.6 4428.33   8
   1   3 -11 44120.4 1793.73   8
   1  -3 -11 45498.0 3980.15   7
   1   3 -11 40786.2 3682.73   7
   1   3 -10 6328.97 1001.23   3
   1  -3 -10 7830.28 1059.27   2
   1   3 -10 7935.16 936.466   2
   1   3 -10 7871.34 664.903   8
   1  -3 -10 8747.71 2124.83   7
   1   3 -10 9585.74 1878.05   7
   1   3  -9 19395.2 1420.32   2
   1  -3  -9 18530.9 1595.89   2
   1   3  -9 19684.0 977.152   8
   1   3  -9 19025.6 2539.40   7
   1   3  -8 1579.17 386.323   2
   1  -3  -8 1466.17 403.320   2
   1   3  -8 1950.91 261.953   8
  -1  -3   8 1642.88 509.918   9
   1   3  -8 2736.85 1025.52   7
   1  -3  -7 160495. 4658.58   2
   1   3  -7 161823. 2805.95   8
  -1  -3   7 160433. 4880.17   9
   1   3  -7 168246. 7154.33   7
   1  -3  -6 445.618 259.357   2
  -1  -3   6 551.839 271.426   9
  -1  -3   5 6977.61 818.642   9
   1  -3  -5 7410.42 855.783   2
   1   3  -4 12285.3 760.157   4
   1  -3  -4 9945.72 938.371   2
  -1  -3   4 9735.76 1041.31   9
   1  -3  -3 108505. 3186.31   2
  -1  -3   3 100620. 3453.71   9
  -1  -3   2 90404.7 2074.30   8
  -1  -3   2 87947.4 3126.23   9
  -1   3   1 4325.02 587.844   6
   1  -3  -1 5220.74 577.085   2
  -1   3   1 4723.19 544.179   2
  -1  -3   1 6530.69 645.257   8
   1   3  -1 4499.41 575.907   6
  -1  -3   1 5186.07 661.569   6
   1  -3   0 70954.5 2187.45   2
  -1   3   0 69246.5 2114.44   2
  -1  -3   0 65151.6 2617.62   8
   1  -3   0 65812.8 1842.28   7
  -1  -3   0 69731.9 2262.41   6
   1   3   0 64923.6 2166.49   6
  -1   3   0 64963.0 2391.96   6
  -1   3  -1 218128. 4677.07   5
  -1   3  -1 220712. 4372.83   2
  -1  -3  -1 211514. 5817.04   8
   1   3   1 213427. 4437.80   6
   1  -3   1 213868. 4406.76   7
  -1   3  -1 212447. 4363.53   7
  -1  -3  -1 226681. 4524.60   6
  -1   3  -1 214272. 5156.64   6
   1  -3   2 92460.8 2757.78   5
  -1   3  -2 96396.0 3080.39   4
  -1   3  -2 82191.1 2297.58   2
  -1  -3  -2 87582.1 3801.13   8
   1   3   2 84397.9 2441.53   6
  -1   3  -2 78458.6 3050.13   6
  -1   3  -2 84165.7 2595.22   7
  -1  -3  -2 93311.8 1885.38   7
   1  -3   2 94992.2 2883.55   7
  -1   3  -3 29417.4 1573.82   4
  -1  -3  -3 28954.3 2273.50   8
   1  -3   3 27663.1 1152.73   8
   1  -3   3 29589.0 1570.21   9
  -1   3  -3 29196.3 1875.68   6
  -1   3  -3 27339.2 1536.89   7
  -1  -3  -3 27095.8 1108.72   7
   1  -3   4 3746.07 501.077   4
   1  -3   4 4001.84 576.003   9
   1  -3   4 3822.67 381.814   8
  -1  -3  -4 4112.87 505.497   7
  -1   3  -4 3953.39 581.236   7
   1  -3   5 294454. 6249.99   4
   1  -3   5 304253. 6205.31   9
  -1  -3  -5 317126. 9027.59   8
   1  -3   5 280799. 5354.95   8
  -1   3  -5 298443. 7204.17   7
  -1  -3  -5 282526. 6204.94   7
   1  -3   6 189512. 4653.69   4
  -1   3  -6 207888. 5705.04   3
  -1  -3  -6 177521. 4827.52   2
   1  -3   6 175075. 4490.05   9
  -1  -3  -6 183409. 6916.24   8
   1  -3   6 161355. 4574.08   8
  -1   3  -6 183017. 3752.24   8
  -1  -3  -6 179249. 4979.61   7
  -1   3  -6 184263. 5757.05   7
  -1   3  -7 57122.8 2896.88   3
   1  -3   7 56154.5 2357.37   4
  -1   3  -7 53815.1 1747.17   2
  -1  -3  -7 53014.8 2471.36   2
  -1  -3  -7 52946.9 3711.40   8
   1  -3   7 57636.2 2411.66   9
  -1   3  -7 54933.0 1858.12   8
  -1  -3  -7 50593.7 2634.76   7
  -1   3  -7 53630.6 3116.87   7
   1  -3   8 20495.1 1439.54   4
  -1   3  -8 20366.6 1710.82   3
   1   3   8 18725.8 1104.94   3
  -1  -3  -8 19739.8 1587.75   2
   1   3   8 20535.6 1175.21   1
  -1   3  -8 21517.7 1064.15   2
  -1  -3  -8 21972.7 2404.52   8
  -1   3  -8 21775.4 1201.47   8
  -1   3  -8 19368.8 1958.18   7
  -1  -3  -8 18814.8 1703.06   7
   1   3   9 58314.6 2095.65   3
  -1   3  -9 67339.9 3236.30   3
   1  -3   9 68863.8 2780.53   4
  -1   3  -9 69702.4 2057.94   2
  -1  -3  -9 66789.1 3014.81   2
   1   3   9 62618.9 2296.09   1
  -1  -3  -9 65411.2 4203.60   8
  -1   3  -9 69855.3 2412.11   8
  -1   3  -9 64043.7 3763.53   7
  -1  -3  -9 58186.0 3272.14   7
  -1   3 -10 50556.4 2871.21   3
   1  -3  10 53203.4 2513.55   4
  -1  -3 -10 48602.4 2671.46   2
   1   3  10 50390.1 2112.09   1
  -1   3 -10 51802.5 1762.46   2
  -1  -3 -10 44932.7 3516.86   8
  -1   3 -10 51093.7 2141.40   8
  -1  -3 -10 45554.5 3064.39   7
  -1   3 -10 48427.8 3415.03   7
   1  -3  11 52424.2 2564.71   4
  -1   3 -11 51132.8 2902.30   3
  -1  -3 -11 50317.8 2762.32   2
  -1  -3 -11 45741.2 3668.86   8
  -1   3 -11 52098.0 2263.61   8
  -1   3 -11 47946.4 3552.36   7
  -1  -3 -11 45802.9 3213.38   7
  -1   3 -12 14021.9 1549.59   3
  -1  -3 -12 11496.1 1662.68   7
  -1   3 -12 13098.8 1882.29   7
  -1  -3 -12 14191.7 1977.93   8
  -1   3 -13 8862.53 1211.48   3
  -1  -3 -13 9454.11 1614.47   8
  -1   3 -13 10051.2 1924.98   7
  -1  -3 -13 9097.43 1613.60   7
  -1  -3 -14 20714.9 2461.09   8
  -1   3 -14 22863.9 2846.99   7
  -1  -3 -14 21295.8 2534.78   7
  -1  -3 -15 12879.8 2099.65   7
  -1  -3 -15 12862.3 1999.84   8
  -1   3 -15 13579.4 2351.84   7
  -1  -3 -16 4771.11 1227.59   8
  -1  -3 -16 7153.88 1673.55   7
  -1   3 -16 5174.58 1392.85   7
  -1   3 -17 4248.34 1420.96   7
  -1  -3 -17 2894.48 1048.80   8
  -1  -3 -17 3640.09 1178.77   7
  -1  -3 -18 3104.17 1208.30   7
   1  -4 -18-643.997 760.410   8
   1  -4 -18 83.4854 695.890   7
   1   4 -17-12.6876 530.334   7
   1  -4 -17 168.374 571.740   7
   1  -4 -17 1138.92 692.805   8
   1   4 -16 8906.22 1848.71   7
   1  -4 -16 7719.71 1684.65   7
   1  -4 -16 7699.17 1757.45   8
   1  -4 -15 5203.05 1100.35   2
   1  -4 -15 3554.58 1063.82   7
   1  -4 -15 3330.94 1014.08   8
   1   4 -15 1651.04 804.668   7
   1  -4 -14 8808.71 1380.64   2
   1  -4 -14 7240.11 1710.86   8
   1   4 -14 7194.51 1519.16   7
   1  -4 -14 9192.39 1791.23   7
   1  -4 -13 3600.10 899.459   2
   1   4 -13 3724.82 824.233   3
   1  -4 -13 4678.81 1499.11   8
   1   4 -13 3159.56 1093.61   7
   1  -4 -13 2532.10 875.190   7
   1   4 -12 31519.5 2582.62   3
   1   4 -12 36153.4 2172.17   2
   1  -4 -12 32211.9 2456.40   2
   1  -4 -12 29147.7 3584.20   8
   1   4 -12 26744.8 2902.05   7
   1  -4 -12 28073.3 3016.17   7
   1  -4 -11 1353.64 539.731   2
   1   4 -11 1662.77 481.517   2
   1   4 -11 1565.11 514.053   3
   1   4 -11 1977.66 932.602   7
   1  -4 -10 11236.2 1439.18   2
   1   4 -10 12482.3 1233.85   2
   1   4 -10 12822.4 1944.08   7
   1  -4 -10 16914.2 2467.97   7
   1  -4  -9 11174.0 1357.51   2
   1   4  -9 11213.3 1155.52   2
  -1  -4   9 12223.0 1423.73   9
   1   4  -9 10332.2 1886.36   7
   1  -4  -8 144786. 4802.47   2
  -1  -4   8 150526. 5114.25   9
   1   4  -8 135930. 6257.49   7
   1  -4  -7 739.590 383.960   2
  -1  -4   7 1239.55 370.688   9
   1   4  -7 653.599 610.356   7
   1  -4  -6 114145. 3972.18   2
  -1  -4   6 118418. 4383.62   9
   1   4  -6 126630. 5468.60   7
   1   4  -5 41810.0 1753.95   4
   1  -4  -5 39183.6 2149.97   2
  -1  -4   5 36277.0 2256.46   9
   1   4  -5 41788.9 2953.00   7
   1  -4  -4 443503. 8541.50   2
  -1  -4   4 417280. 9116.43   9
   1  -4  -3 4935.85 765.533   2
  -1  -4   3 5479.80 865.849   9
  -1  -4   3 4233.64 362.616   8
   1   4  -3 5287.09 1075.63   7
   1  -4  -2 27526.9 1604.37   2
  -1  -4   2 23624.0 1656.30   9
  -1  -4   2 24252.9 1236.34   8
   1   4  -2 24923.2 1667.97   6
  -1   4   2 23300.6 1541.51   6
   1  -4  -1 7378.73 787.924   2
  -1  -4   1 7643.45 844.726   8
  -1   4   1 7288.89 864.891   6
   1   4  -1 6405.72 776.337   6
   1   4  -1 8598.67 671.133   7
   1  -4  -1 7132.39 521.691   7
  -1   4   0 430.439 216.301   6
   1  -4   0 720.730 166.684   7
  -1  -4   0 1059.32 416.689   8
  -1   4  -1 62761.8 2268.72   5
  -1  -4  -1 67771.6 3360.87   8
   1   4   1 66862.6 2407.00   6
   1  -4   1 63366.4 2128.05   7
  -1   4  -1 64513.4 2103.48   7
  -1   4  -1 66532.3 2799.11   6
  -1  -4  -2 23007.1 2205.25   8
  -1   4  -2 17829.1 1483.28   6
  -1   4  -2 17385.6 1178.01   7
   1  -4   2 21352.8 1397.67   7
   1   4   2 20015.3 1271.22   6
   1  -4   3 15631.7 1108.71   5
   1  -4   3 17291.8 1355.89   9
  -1  -4  -3 19612.7 2258.81   8
   1   4   3 15831.7 1130.02   6
  -1   4  -3 15772.2 1473.25   6
  -1   4  -3 15996.8 1225.85   7
  -1  -4  -3 15087.8 697.186   7
   1  -4   4 37558.6 1364.45   8
   1  -4   4 34655.0 1973.53   9
  -1  -4  -4 38779.6 3210.83   8
  -1   4  -4 34053.3 1968.04   7
  -1  -4  -4 34760.9 1420.57   7
   1  -4   5 3509.46 337.679   8
  -1   4  -5 2403.34 620.392   7
  -1  -4  -5 3188.72 475.850   7
  -1   4  -6 1289.79 287.475   3
   1  -4   6 4658.50 715.311   9
   1  -4   6 2746.27 380.027   8
  -1  -4  -6 4328.74 1282.23   8
  -1   4  -6 4618.16 979.924   7
  -1  -4  -6 2952.99 516.797   7
  -1   4  -7 6669.13 1272.81   3
   1  -4   7 12618.9 1198.46   9
  -1  -4  -7 10317.1 1104.56   7
  -1  -4  -7 11220.3 1844.58   8
  -1   4  -7 11063.9 1383.39   7
   1  -4   8 22887.4 1624.39   4
  -1   4  -8 22321.4 2035.34   3
  -1   4  -8 21329.4 1206.52   2
  -1  -4  -8 22726.5 2647.65   8
   1  -4   8 22629.9 1672.03   9
  -1   4  -8 20459.2 2036.51   7
  -1  -4  -8 20728.9 1710.22   7
  -1   4  -9 308.759 191.762   2
   1   4   9 447.342 231.833   1
   1  -4   9-574.619 456.783   4
  -1   4  -9-102.250 340.122   3
  -1  -4  -9 1026.63 694.301   8
  -1   4  -9-838.418 812.960   7
  -1  -4  -9-481.330 493.238   7
  -1   4 -10 2871.62 417.034   2
   1   4  10 2783.97 414.272   1
   1  -4  10 1774.42 369.516   4
  -1   4 -10 3176.45 801.101   3
  -1  -4 -10 2569.89 938.965   8
  -1   4 -10 1456.12 520.722   7
  -1  -4 -10 2473.22 679.157   7
  -1   4 -11 3844.05 878.406   3
   1  -4  11 3458.90 668.206   4
  -1   4 -11 2377.21 701.296   7
  -1  -4 -11 3778.71 1270.87   8
  -1  -4 -11 3067.67 799.539   7
  -1   4 -12 1269.99 603.692   3
  -1  -4 -12 520.454 594.447   8
  -1  -4 -12 593.891 370.716   7
  -1   4 -12 1309.54 897.114   7
  -1   4 -13 1860.38 594.480   3
  -1  -4 -13 576.371 643.515   8
  -1  -4 -13 2163.17 916.570   7
  -1   4 -13 3265.77 1115.11   7
  -1  -4 -14-27.7297 524.257   8
  -1  -4 -14 879.247 624.516   7
  -1   4 -15 1188.52 723.741   7
  -1  -4 -15 614.707 596.494   8
  -1  -4 -15 462.593 641.555   7
  -1   4 -16 889.345 769.075   7
  -1  -4 -16 1451.37 844.320   7
  -1  -4 -16 1303.55 785.479   8
  -1  -4 -17 2624.74 974.768   8
  -1   4 -17 2742.24 1196.32   7
  -1  -4 -17 1609.66 832.876   7
  -1  -4 -18 285.160 452.150   8
   1  -5 -18 3054.54 1177.64   8
   1   5 -17-353.505 544.278   7
   1  -5 -17-640.125 932.571   8
   1   5 -16 171.131 498.811   7
   1  -5 -16 852.602 553.668   8
   1  -5 -16-190.138 553.141   7
   1  -5 -15-522.973 411.415   2
   1  -5 -15-618.828 853.301   8
   1  -5 -15 33.6462 372.108   7
   1   5 -15-1142.02 873.995   7
   1  -5 -14 14625.3 1911.41   2
   1  -5 -14 13779.1 2106.08   7
   1   5 -14 13405.7 2183.53   7
   1  -5 -14 14375.5 2618.08   8
   1  -5 -13-357.571 270.098   2
   1   5 -13-633.314 340.532   3
   1  -5 -13 771.056 1037.25   8
   1  -5 -13 251.043 506.180   7
   1   5 -13-738.551 896.635   7
   1  -5 -12 5082.30 1032.06   2
   1   5 -12 5451.98 1161.09   3
   1  -5 -12 3994.16 1088.52   7
   1   5 -12 3448.89 1031.37   7
   1  -5 -12 5967.13 1873.38   8
   1  -5 -11-31.0502 306.013   2
   1   5 -11 187.655 263.664   2
   1   5 -11-366.800 356.369   3
   1   5 -11-915.476 826.309   7
   1  -5 -11 419.573 512.955   7
   1  -5 -10 21907.9 2001.84   2
   1   5 -10 22547.0 1782.63   2
  -1  -5  10 24931.5 2247.18   9
   1  -5 -10 24759.5 2705.31   7
   1   5 -10 20873.7 2448.34   7
   1  -5  -9 5650.21 998.621   2
  -1  -5   9 6057.60 1024.39   9
   1  -5  -9 6170.33 1549.41   7
   1   5  -9 4583.41 1127.08   7
   1  -5  -8 14867.6 1531.97   2
  -1  -5   8 18292.8 1821.04   9
   1   5  -8 17790.1 2102.68   7
   1  -5  -7 5028.07 891.577   2
  -1  -5   7 5767.91 1014.61   9
   1   5  -7 5763.47 1176.56   7
   1   5  -6 9475.95 904.510   4
   1  -5  -6 7012.63 1040.58   2
  -1  -5   6 8415.22 1180.70   9
   1  -5  -5 993.942 441.925   2
  -1  -5   5 1372.14 404.999   9
   1   5  -5 885.655 546.579   7
   1  -5  -4 168537. 5086.89   2
  -1  -5   4 163425. 3027.50   8
  -1  -5   4 167631. 5464.13   9
  -1   5   4 158115. 4819.73   6
   1   5  -4 164843. 5129.54   7
  -1   5   3 1674.02 564.945   6
   1  -5  -3 1014.74 352.296   2
  -1  -5   3 1024.70 415.106   9
   1   5  -3 1094.83 300.157   7
  -1  -5   3 969.385 236.377   8
   1  -5  -2 9480.18 1016.75   2
  -1  -5   2 8619.74 876.933   8
  -1  -5   2 6904.35 939.684   9
  -1   5   2 9695.63 1105.52   6
   1   5  -2 7610.61 713.750   7
   1   5  -2 8198.37 1068.76   6
  -1   5   1 768.647 459.752   6
   1  -5  -1 97.7815 57.8119   7
  -1  -5   1 448.504 285.325   8
   1   5  -1-189.557 151.751   7
   1   5  -1 397.956 303.405   6
  -1  -5   0 204978. 6236.05   8
  -1   5   0 217975. 5845.66   6
   1   5   0 212481. 5401.42   6
  -1   5  -1 141.387 183.547   5
   1   5   1 275.204 197.982   6
  -1   5  -1-27.4149 309.186   6
   1  -5   1 127.667 103.422   7
  -1  -5  -1 412.571 725.045   8
  -1  -5  -2 36440.4 2956.19   8
   1   5   2 37155.0 1921.98   6
  -1   5  -2 32964.2 1698.85   7
  -1   5  -2 37252.9 2385.51   6
   1  -5   3 8832.32 1088.23   9
  -1   5  -3 8915.08 1153.17   6
  -1  -5  -3 10315.4 1818.34   8
  -1   5  -3 7749.86 882.528   7
   1   5   3 9184.52 950.326   6
   1  -5   4 384369. 7584.57   5
   1  -5   4 369216. 6682.00   8
  -1  -5  -4 403208. 11475.6   8
   1  -5   4 379924. 8682.69   9
  -1   5  -4 393662. 9612.65   6
   1   5   4 382294. 7862.72   6
  -1   5  -4 365773. 8137.07   7
  -1  -5  -4 346771. 6149.49   7
   1  -5   5 2164.33 459.778   5
   1  -5   5 1859.48 253.018   8
   1  -5   5 1957.90 543.606   9
  -1  -5  -5 3000.89 1212.91   8
  -1  -5  -5 1833.97 318.753   7
  -1   5  -5 2318.71 550.711   7
   1  -5   6 401.594 306.959   9
  -1  -5  -6 637.322 228.657   7
  -1   5  -6 1206.45 439.876   7
  -1   5  -7 1265.41 865.873   3
   1  -5   7 3900.34 740.948   9
  -1  -5  -7 3765.80 630.288   7
  -1  -5  -7 4660.85 1505.59   8
  -1   5  -7 5124.80 1038.29   7
  -1   5  -8 187074. 6692.93   3
  -1  -5  -8 188287. 8278.90   8
   1  -5   8 200624. 5917.94   9
  -1  -5  -8 179554. 5428.46   7
  -1   5  -8 196703. 6766.07   7
  -1   5  -9 205.602 427.737   3
  -1   5  -9 1564.49 409.113   2
   1  -5   9 1103.30 431.106   9
  -1   5  -9 1216.69 686.161   7
  -1  -5  -9 869.936 344.317   7
  -1  -5  -9 1772.82 741.421   8
  -1   5 -10 93.3506 303.516   3
  -1  -5 -10-589.668 446.862   7
  -1   5 -10 453.526 618.125   7
  -1  -5 -10-230.522 596.442   8
  -1   5 -11 4556.53 1109.46   3
  -1  -5 -11 4253.63 910.119   7
  -1   5 -11 4505.63 1317.22   7
  -1  -5 -11 3488.90 1043.11   8
  -1   5 -12 75134.4 4263.02   3
  -1  -5 -12 83524.2 5499.32   8
  -1   5 -12 82627.3 5060.08   7
  -1  -5 -12 81530.3 4385.08   7
  -1   5 -13 1780.41 709.011   3
  -1   5 -13 1896.55 1026.86   7
  -1  -5 -13 779.934 553.757   8
  -1  -5 -13 1327.39 661.329   7
  -1   5 -14 1206.17 491.631   3
  -1   5 -14 1007.22 710.917   7
  -1  -5 -14 1071.00 670.439   7
  -1  -5 -14-560.668 730.366   8
  -1  -5 -15-877.021 597.267   8
  -1   5 -15 1356.17 892.649   7
  -1  -5 -15 681.022 487.132   7
  -1  -5 -16 16822.8 2493.70   8
  -1   5 -16 21118.8 2861.29   7
  -1  -5 -17 1062.65 746.964   8
   1  -6 -17 76.3881 904.491   8
   1   6 -16 11029.5 2107.88   7
   1  -6 -16 6967.67 1776.07   8
   1   6 -15 2675.95 1138.52   7
   1  -6 -15 5068.93 1675.41   8
   1  -6 -14 1581.80 656.694   2
   1   6 -14 1798.56 720.280   3
   1   6 -14-7.59729 696.729   7
   1  -6 -14 1426.57 733.500   8
   1  -6 -13 2615.68 861.787   2
   1   6 -13 1986.44 727.859   3
   1  -6 -13 2366.17 1221.99   8
   1  -6 -13 2063.04 865.482   7
   1   6 -13 1699.11 726.373   7
   1   6 -12 31472.2 3029.50   3
   1  -6 -12 34444.8 2937.23   2
   1  -6 -12 38709.2 4712.20   8
   1   6 -12 30527.0 3111.65   7
   1  -6 -12 32632.3 2926.08   7
   1  -6 -11 13896.4 1783.93   2
   1   6 -11 16049.3 1593.68   2
  -1  -6  11 17682.4 2037.35   9
   1  -6 -11 18114.8 3560.79   8
   1  -6 -11 12579.0 1726.82   7
   1   6 -11 12196.0 1875.15   7
   1  -6 -10 9744.22 1470.03   2
   1  -6 -10 7775.41 1351.77   7
   1   6 -10 6442.87 1309.42   7
   1  -6  -9 6035.55 1068.87   2
  -1  -6   9 6147.51 1207.80   9
   1   6  -9 4928.96 998.574   7
   1  -6  -9 6835.01 1352.28   7
   1  -6  -8 75844.6 3787.41   2
  -1  -6   8 79802.1 4163.72   9
   1  -6  -8 70507.7 4054.64   7
   1   6  -8 68713.8 4063.02   7
  -1  -6   7 21808.1 921.090   5
   1  -6  -7 21133.9 1972.75   2
  -1  -6   7 25776.2 2311.24   9
   1   6  -7 19863.9 1984.69   7
   1  -6  -6 16430.3 1687.89   2
  -1  -6   6 20196.4 1976.57   9
   1   6  -6 16602.5 1710.31   7
   1  -6  -5 21286.3 1821.93   2
  -1  -6   5 21339.5 1973.94   9
   1   6  -5 21094.9 1745.14   7
  -1   6   5 20855.7 1707.78   6
   1  -6  -4 126058. 4548.58   2
  -1  -6   4 110466. 2638.78   8
  -1  -6   4 118935. 4788.97   9
   1   6  -4 116989. 3988.87   7
  -1   6   4 120640. 4372.10   6
  -1   6   3 6670.35 1013.40   6
  -1  -6   3 4757.81 618.399   8
  -1  -6   3 5523.72 966.163   9
   1   6  -3 4911.39 668.985   7
   1   6  -3 6579.08 1001.58   6
  -1  -6   2 22011.5 1566.40   8
  -1  -6   2 21455.8 1864.42   9
  -1   6   2 23343.1 1830.93   6
   1   6  -2 21509.0 1218.61   7
   1   6  -2 24561.5 1923.53   6
   1  -6  -2 21096.0 903.332   7
  -1  -6   1 29406.9 2061.70   8
  -1   6   1 29204.4 2059.36   6
   1  -6  -1 24542.3 1078.42   7
   1   6  -1 22880.6 1024.81   7
   1   6  -1 31248.1 2077.05   6
  -1  -6   0 115391. 4755.15   8
  -1   6   0 120096. 4451.93   6
   1   6   0 110064. 3969.44   6
   1  -6   1 8868.69 940.271   7
   1   6   1 8015.48 996.555   6
  -1   6  -1 6395.96 1026.68   6
  -1  -6  -1 9252.58 1355.65   8
   1   6   2 4214.75 767.910   6
  -1  -6  -2 3475.95 933.811   8
  -1   6  -2 3214.14 542.944   7
  -1   6  -2 4479.80 893.026   6
  -1  -6  -3 53102.3 3894.57   8
   1  -6   3 46045.7 2659.25   9
  -1   6  -3 49411.5 2995.92   6
  -1   6  -3 53539.6 2537.14   7
   1   6   3 50605.0 2515.74   6
   1  -6   4 63577.9 3220.21   9
  -1  -6  -4 63915.7 4456.77   8
  -1   6  -4 59887.0 2844.30   7
  -1   6  -4 65910.5 3639.43   6
   1   6   4 63195.1 2869.24   6
   1  -6   5 1783.63 413.687   5
   1   6   5 1499.79 424.812   6
   1  -6   5 1642.19 270.471   8
   1  -6   5 2450.60 679.264   9
  -1  -6  -5 1320.71 249.946   7
  -1   6  -5 1592.48 453.258   7
  -1  -6  -5 2362.90 1086.06   8
   1  -6   6 13894.9 1167.22   5
   1  -6   6 15399.7 1614.80   9
   1   6   6 14442.3 1332.59   6
  -1  -6  -6 17198.3 2580.64   8
  -1   6  -6 13727.9 1520.36   7
  -1  -6  -6 13201.9 945.595   7
   1  -6   7 2275.05 522.616   5
   1  -6   7 1714.46 549.624   9
  -1   6  -7 2156.41 692.467   7
  -1  -6  -7 2129.85 440.821   7
  -1  -6  -7 2095.95 1293.84   8
  -1   6  -8 2044.72 859.310   3
   1  -6   8 1379.09 542.864   9
  -1  -6  -8 1539.12 1034.87   8
  -1  -6  -8 997.754 301.773   7
  -1   6  -8 1557.79 662.620   7
  -1   6  -9-2.37312 438.255   3
   1  -6   9-49.2478 201.941   9
  -1   6  -9 447.117 554.482   7
  -1  -6  -9 919.159 1066.86   8
  -1  -6  -9 234.557 279.644   7
  -1   6 -10-137.318 459.786   3
   1  -6  10 69.6512 203.909   9
  -1  -6 -10-499.733 938.546   8
  -1   6 -10-143.910 351.055   7
  -1  -6 -10-149.274 273.581   7
  -1   6 -11 3164.57 939.140   3
  -1   6 -11 4435.93 1260.57   7
  -1  -6 -11 2790.80 941.501   8
  -1  -6 -11 3832.42 856.192   7
  -1   6 -12-498.628 270.047   3
  -1  -6 -12 674.237 903.529   8
  -1   6 -12 1295.09 817.913   7
  -1  -6 -12 1020.02 530.479   7
  -1   6 -13 407.689 334.683   3
  -1  -6 -13 130.392 487.659   8
  -1   6 -13 1246.64 846.933   7
  -1   6 -14-262.117 521.939   3
  -1   6 -14 881.105 782.723   7
  -1  -6 -14-650.633 796.839   8
  -1  -6 -15-889.606 779.915   8
  -1   6 -15 933.584 738.864   7
  -1   6 -16 738.457 717.266   7
  -1  -6 -16-35.1908 618.667   8
   1   7 -16 1337.24 912.719   7
   1  -7 -16-463.998 678.488   8
   1  -7 -15 8164.16 2197.05   8
   1   7 -15 8985.05 1921.02   7
   1   7 -14 192.345 378.899   3
   1   7 -14-950.127 753.276   7
   1  -7 -14 141.393 597.714   8
   1   7 -13 42.4096 450.081   3
   1   7 -13-810.202 947.454   7
   1   7 -12 723.043 678.048   3
  -1  -7  12 1343.54 711.099   9
   1   7 -12 352.212 423.136   7
   1  -7 -11 14699.4 1953.69   2
  -1  -7  11 16264.3 2027.22   9
   1  -7 -11 18553.3 3558.46   8
   1   7 -11 13359.8 2028.15   7
   1  -7 -10 751.781 633.209   2
  -1  -7  10 424.015 396.343   9
   1   7 -10-470.740 558.574   7
   1  -7  -9-522.327 566.220   2
  -1  -7   9-39.3807 390.060   9
   1   7  -9-775.650 635.712   7
   1  -7  -9 383.858 450.716   7
   1  -7  -8 986.313 593.466   2
  -1  -7   8 1286.93 726.907   9
   1   7  -8-774.445 635.177   7
   1  -7  -8 647.212 436.142   7
   1  -7  -7 21240.6 2073.46   2
  -1  -7   7 25164.6 2386.93   9
   1   7  -7 23317.0 2078.46   7
  -1   7   7 21069.6 1920.71   6
   1  -7  -7 22724.9 1825.47   7
  -1   7   6 6104.71 1036.31   6
  -1  -7   6 5222.36 1004.78   9
   1  -7  -6 4424.30 806.478   7
   1   7  -6 3945.81 743.890   7
  -1   7   5 3765.42 794.791   6
  -1  -7   5 3949.98 896.743   9
  -1  -7   5 3415.10 292.677   8
   1   7  -5 3040.06 522.268   7
  -1  -7   4-206.063 326.905   9
   1   7  -4 65.3600 213.606   7
  -1  -7   4 112.785 103.540   8
  -1  -7   3 133433. 5278.01   9
  -1  -7   3 136552. 3956.59   8
   1   7  -3 141670. 5400.35   6
   1   7  -3 135044. 3873.82   7
   1  -7  -3 127365. 2500.97   7
  -1   7   3 143774. 5154.93   6
  -1  -7   2 22460.2 2066.53   9
  -1  -7   2 20746.6 1630.21   8
  -1   7   2 25043.8 2068.27   6
   1   7  -2 23722.4 2058.68   6
   1   7  -2 19247.5 1148.06   7
  -1  -7   1 37851.9 2566.59   8
  -1   7   1 33338.0 2405.12   6
  -1  -7   0 14199.9 1691.75   8
   1  -7   0 11783.2 1092.30   7
   1   7   0 12020.0 1345.38   6
  -1   7   0 13359.6 1522.04   6
  -1  -7  -1 106335. 5188.35   8
   1   7   1 99743.8 4059.76   6
  -1   7  -1 101340. 4419.17   6
  -1  -7  -2 69504.6 4406.34   8
   1   7   2 70310.9 3298.29   6
  -1   7  -2 73003.4 3817.86   6
  -1  -7  -3 50704.1 3952.88   8
   1  -7   3 48923.7 2948.14   9
   1   7   3 49918.4 2722.85   6
  -1   7  -3 53860.3 3299.64   6
  -1   7  -3 44577.0 2330.79   7
   1  -7   4 14243.9 1618.98   9
  -1  -7  -4 16442.6 2521.92   8
  -1   7  -4 14204.9 1719.93   6
  -1   7  -4 15007.7 1479.43   7
   1   7   4 13761.9 1398.62   6
   1  -7   5 76660.6 3861.91   9
  -1  -7  -5 80597.2 5361.74   8
   1   7   5 73741.5 3411.28   6
  -1   7  -5 71049.7 3468.72   7
  -1  -7  -6 55663.2 4548.92   8
   1  -7   6 55401.8 3301.77   9
   1   7   6 52460.3 2804.18   6
  -1   7  -6 49943.2 2966.01   7
  -1  -7  -6 50929.0 1641.23   7
   1   7   7 5223.45 902.725   6
   1  -7   7 5924.95 781.015   5
   1  -7   7 6019.71 1095.39   9
  -1  -7  -7 5491.63 628.451   7
  -1   7  -7 4685.41 972.385   7
  -1  -7  -7 5956.57 1778.64   8
   1   7   8 3660.85 760.755   6
  -1   7  -8 2323.23 1154.97   3
   1  -7   8 6051.21 1156.51   9
  -1   7  -8 4002.64 978.035   7
  -1  -7  -8 6024.43 1599.79   8
  -1   7  -9 20557.4 2654.34   3
   1  -7   9 30063.4 2483.37   9
  -1  -7  -9 28524.7 3497.56   8
  -1   7  -9 26235.4 2513.68   7
  -1   7 -10 20664.6 2459.04   3
   1  -7  10 28324.2 2438.71   9
  -1  -7 -10 22370.5 3079.81   8
  -1   7 -10 20019.7 2345.56   7
  -1   7 -11 16732.8 2278.99   3
   1  -7  11 18756.3 2002.46   9
  -1  -7 -11 15794.5 2590.67   8
  -1   7 -11 14801.0 2160.93   7
  -1   7 -12 494.698 562.689   3
  -1  -7 -12-57.3870 665.471   8
  -1   7 -12 790.246 568.202   7
  -1   7 -13 6889.34 1460.97   3
  -1  -7 -13 5751.84 1504.57   8
  -1   7 -13 7076.75 1558.89   7
  -1   7 -14 9895.60 1762.44   3
  -1  -7 -14 9853.21 2071.96   8
  -1   7 -14 9499.44 1924.34   7
  -1  -7 -15 512.759 457.120   8
  -1   7 -15 1117.83 846.182   7
   1   8 -15-486.430 514.176   7
   1  -8 -15 285.457 774.790   8
   1   8 -14 6527.31 1533.29   3
   1  -8 -14 8044.43 2254.98   8
   1   8 -14 8486.93 1744.15   7
   1   8 -13 386.595 549.818   3
   1   8 -13 230.057 449.896   7
   1   8 -12 1243.99 915.568   3
  -1  -8  12-202.039 493.879   9
   1   8 -12 1174.46 736.299   7
  -1  -8  11 605.067 301.791   9
   1   8 -11 2489.30 1033.54   7
   1  -8 -11 4240.39 2077.06   8
  -1  -8  10 25824.1 2637.58   9
   1  -8 -10 27054.2 4362.75   8
  -1   8  10 22116.0 2234.19   6
   1   8 -10 19859.2 2380.54   7
  -1   8   9 538.512 453.669   6
  -1  -8   9 303.177 392.869   9
   1   8  -9 516.682 543.320   7
  -1   8   8 143.908 288.091   6
  -1  -8   8-38.2210 305.347   9
   1   8  -8 343.269 429.674   7
  -1   8   7 994.543 485.939   6
  -1  -8   7 1024.24 488.320   9
   1   8  -7 2302.16 759.382   7
  -1   8   6 8671.14 1291.52   6
  -1  -8   6 9264.33 1455.98   9
   1   8  -6 6973.09 1110.47   7
  -1   8   5 10333.7 1404.01   6
  -1  -8   5 8833.67 1373.82   9
   1   8  -5 9840.34 1176.33   7
  -1   8   4 205.540 279.809   6
  -1  -8   4 144.529 439.446   9
   1   8  -4-210.098 225.622   7
  -1  -8   4 619.263 268.266   8
  -1   8   3 291.922 295.303   6
  -1  -8   3 1287.59 561.404   9
  -1  -8   3 687.074 298.448   8
   1   8  -3 220.415 303.991   6
   1   8  -3 510.952 202.613   7
  -1  -8   2 13782.8 1462.06   8
  -1  -8   2 14122.7 1755.45   9
  -1   8   2 14632.9 1701.80   6
   1   8  -2 12460.4 911.600   7
   1   8  -2 14435.8 1674.77   6
  -1  -8   1 25108.4 2179.17   8
  -1   8   1 26178.8 2314.73   6
   1   8  -1 24110.0 2102.57   6
   1   8   0 9445.58 1253.95   6
  -1   8   0 8583.14 1306.09   6
  -1  -8   0 8492.45 1373.03   8
  -1  -8  -1 15997.9 2031.48   8
  -1   8  -1 16297.2 1845.34   6
   1   8   1 16494.8 1691.92   6
  -1  -8  -2 58659.2 4162.17   8
  -1   8  -2 57682.1 3639.24   6
   1   8   2 58587.9 3226.08   6
  -1  -8  -3 28064.8 2968.97   8
   1  -8   3 21840.3 2106.76   9
   1   8   3 23240.6 1970.64   6
  -1   8  -3 23811.4 1747.18   7
  -1   8  -3 23366.6 2302.77   6
   1   8   4 71.2392 263.449   6
   1  -8   4 1.51109 406.528   9
  -1  -8  -4 1157.91 1001.97   8
  -1   8  -4 251.709 204.596   7
  -1   8  -4 586.872 355.116   6
  -1  -8  -5 27452.4 3275.65   8
   1  -8   5 23626.8 2221.10   9
   1   8   5 23466.1 1950.03   6
  -1   8  -5 24227.0 2014.56   7
   1   8   6 94.2643 212.386   6
   1  -8   6-282.984 395.031   9
  -1   8  -6-605.060 426.854   7
  -1  -8  -6 179.007 743.640   8
   1   8   7 3989.18 850.746   6
   1  -8   7 4049.39 952.113   9
  -1  -8  -7 7122.60 1786.95   8
  -1   8  -7 4076.71 947.799   7
   1   8   8 335.977 306.187   6
  -1   8  -8 270.516 622.338   3
   1  -8   8 376.052 326.980   9
  -1  -8  -8 35.2584 817.424   8
  -1   8  -8 461.698 590.838   7
  -1   8  -9 8572.20 1934.02   3
   1  -8   9 14743.4 1852.23   9
   1   8   9 13225.0 1572.79   6
  -1   8  -9 12030.1 1712.52   7
  -1  -8  -9 12044.6 2317.71   8
  -1   8 -10 2670.47 1049.86   3
   1   8  10 2190.19 647.694   6
   1  -8  10 2631.81 733.723   9
  -1  -8 -10 678.671 775.485   8
  -1   8 -10 2091.30 833.679   7
   1   8  11 4557.80 949.229   6
  -1   8 -11 4874.24 1288.09   3
  -1  -8 -11 6399.89 1732.87   8
  -1   8 -11 3294.18 1069.96   7
   1   8  12 74.7182 290.232   6
  -1   8 -12 495.995 570.536   3
  -1  -8 -12-384.714 683.521   8
  -1   8 -12 94.9969 493.914   7
  -1   8 -13 3277.17 1071.42   3
  -1  -8 -13 3383.89 1407.68   8
  -1   8 -13 4894.65 1325.96   7
  -1   8 -14-153.418 305.007   3
  -1  -8 -14-61.4890 798.726   8
  -1   8 -14 574.312 738.442   7
  -1   8 -15 2230.55 983.783   7
   1   9 -15 949.930 766.457   7
   1   9 -14 611.504 644.196   3
  -1   9  14 240.376 321.171   6
   1  -9 -14 2042.96 1241.97   8
   1   9 -14 1297.98 806.287   7
   1   9 -13 16577.4 2396.82   3
  -1   9  13 18363.5 2294.26   6
   1  -9 -13 16414.3 3285.55   8
   1   9 -13 16427.3 2396.65   7
  -1   9  12 7404.84 1471.30   6
   1   9 -12 3848.84 1572.43   3
  -1  -9  12 8763.47 1684.29   9
   1  -9 -12 5346.83 1980.39   8
   1   9 -12 7670.59 1631.56   7
  -1   9  11 682.588 396.307   6
  -1  -9  11 1008.01 690.765   9
   1   9 -11 1558.40 771.125   7
  -1   9  10 6541.81 1308.08   6
  -1  -9  10 6469.76 1340.69   9
   1  -9 -10 10086.8 2899.22   8
   1   9 -10 6919.63 1395.63   7
   1  -9  -9 41862.1 5600.41   8
  -1  -9   9 35018.4 3254.72   9
   1   9  -9 31035.5 2768.96   7
  -1   9   9 31845.0 2728.24   6
  -1   9   8 3693.22 943.899   6
  -1  -9   8 5672.37 1336.92   9
   1   9  -8 4392.68 953.875   7
  -1   9   7 3221.26 877.932   6
  -1  -9   7 3608.97 1004.18   9
   1   9  -7 3756.50 880.816   7
  -1   9   6 9695.77 1449.08   6
  -1  -9   6 7918.98 1422.93   9
   1   9  -6 8404.37 1187.23   7
  -1  -9   5 47043.9 3460.73   9
   1   9  -5 43142.6 2482.38   7
  -1   9   5 44606.0 3114.24   6
  -1   9   4 6972.10 1212.79   6
  -1  -9   4 8693.35 1570.46   9
   1   9  -4 9369.80 1060.63   7
  -1   9   3-372.224 430.845   6
  -1  -9   3 40.9986 297.409   9
  -1  -9   3 53.9649 176.876   8
   1   9  -3 373.464 237.641   7
   1   9  -3 59.0397 385.810   6
  -1  -9   2 17581.1 2090.99   9
  -1  -9   2 18068.2 1745.42   8
   1   9  -2 19099.3 2054.24   6
  -1   9   2 19328.8 2106.45   6
  -1  -9   1 34870.0 2655.72   8
   1   9  -1 34053.5 2677.93   6
  -1   9   1 40215.4 3063.74   6
  -1  -9   0 1629.73 536.851   8
  -1   9   0 1928.99 749.854   6
   1   9   0 1018.49 492.800   6
   1   9   1 4769.12 932.165   6
  -1  -9  -1 7362.99 1404.30   8
  -1   9  -1 6293.81 1300.65   6
  -1  -9  -2 35167.0 3258.76   8
  -1   9  -2 35758.1 2958.33   6
   1   9   2 36562.1 2679.85   6
  -1  -9  -3 20251.3 2655.69   8
   1  -9   3 22061.3 2242.15   9
   1   9   3 21471.6 2046.70   6
  -1   9  -3 25515.3 2561.36   6
   1   9   4 2995.96 776.821   6
   1  -9   4 3128.81 893.071   9
  -1   9  -4 3026.60 676.718   7
  -1  -9  -4 2596.52 1182.69   8
  -1   9  -4 3017.23 984.476   6
   1   9   5 526.350 373.730   6
   1  -9   5 452.946 363.838   9
  -1  -9  -5 536.425 1217.38   8
  -1   9  -5 91.7021 250.024   7
   1  -9   6 18348.1 2090.91   9
  -1  -9  -6 17609.7 2646.53   8
   1   9   6 18141.8 1837.12   6
  -1   9  -6 16464.7 1793.22   7
   1   9   7 7604.84 1224.74   6
   1  -9   7 8200.79 1421.90   9
  -1  -9  -7 7261.84 1898.09   8
  -1   9  -7 8930.12 1400.18   7
   1   9   8 4089.81 917.081   6
  -1   9  -8 5386.77 1424.37   3
   1  -9   8 4321.57 1072.82   9
  -1  -9  -8 4978.63 1486.57   8
  -1   9  -8 3887.02 969.324   7
   1   9   9 1272.36 541.288   6
  -1   9  -9 941.393 679.622   3
   1  -9   9 1026.84 503.727   9
  -1  -9  -9 419.699 799.343   8
  -1   9  -9 633.795 384.410   7
  -1   9 -10 12624.3 2162.27   3
  -1  -9 -10 17077.5 2798.71   8
  -1   9 -10 13658.4 2024.22   7
   1   9  10 13683.5 1701.88   6
   1   9  11 4988.79 1076.44   6
  -1   9 -11 3692.29 1245.51   3
  -1  -9 -11 4486.01 1533.83   8
  -1   9 -11 7394.67 1498.42   7
  -1   9 -12 3133.18 1130.24   3
  -1   9 -12 3380.07 1066.67   7
  -1  -9 -12 1954.96 718.748   8
  -1   9 -13-15.0562 578.837   3
  -1   9 -13 667.220 550.057   7
  -1  -9 -13-641.554 1059.48   8
  -1   9 -14 1310.58 700.090   3
  -1   9 -14 1336.50 775.593   7
   1  10 -14 639.505 661.781   3
   1  10 -14 89.3355 474.649   7
  -1  10  13 2791.03 996.978   6
   1  10 -13 2822.50 1134.50   3
   1 -10 -13 2528.60 1621.66   8
   1  10 -13 1953.50 878.657   7
   1  10 -12 1273.84 963.672   3
  -1  10  12-122.014 330.953   6
   1 -10 -12-766.698 1249.32   8
   1  10 -12 1122.33 668.420   7
  -1  10  11 3006.98 999.648   6
  -1 -10  11 3423.27 1016.77   9
   1  10 -11 3299.69 1024.52   7
   1 -10 -11 3368.00 1697.76   8
  -1  10  10 319.412 346.184   6
  -1 -10  10-488.525 438.928   9
   1  10 -10 263.938 444.635   7
  -1  10   9 4868.19 1182.60   6
  -1 -10   9 4240.80 1208.99   9
   1  10  -9 3494.69 961.736   7
  -1  10   8 54.7415 260.660   6
  -1 -10   8 345.986 444.386   9
   1 -10  -8 644.799 1904.51   8
   1  10  -8 634.238 545.940   7
  -1  10   7 5825.96 1169.48   6
  -1 -10   7 6924.32 1375.39   9
  -1  10   6-174.995 508.703   6
  -1 -10   6 312.857 469.847   9
  -1  10   5 407.221 434.782   6
  -1 -10   5 89.2586 562.524   9
  -1  10   4 1324.84 629.080   6
  -1 -10   4 1814.51 815.105   9
  -1 -10   3 14350.4 2009.82   9
   1  10  -3 15234.5 2018.61   6
  -1  10   3 15716.0 1990.23   6
  -1 -10   2-93.8973 303.918   9
  -1  10   2-16.5830 574.359   6
   1  10  -2-152.764 420.803   6
  -1 -10   2 19.9718 200.860   8
   1  10  -1 653.848 501.076   6
  -1  10   1 450.979 413.229   6
  -1 -10   1 135.502 288.035   8
  -1 -10   0 538.660 292.958   8
  -1  10   0 1068.94 682.401   6
   1  10   0 461.901 432.227   6
  -1 -10  -1 26630.3 2756.79   8
  -1  10  -1 29415.9 2796.33   6
   1  10   1 28662.1 2535.25   6
  -1 -10  -2 1390.30 826.797   8
  -1  10  -2 849.865 479.618   6
   1 -10   2 2562.36 978.247   8
   1  10   2 590.720 494.550   6
   1 -10   3 2230.20 744.208   9
  -1 -10  -3 1076.24 565.496   8
   1  10   3 2935.37 877.339   6
  -1  10  -3 2469.67 881.516   6
   1  10   4 586.409 432.775   6
   1 -10   4 277.652 455.291   9
  -1 -10  -4 401.012 677.484   8
  -1  10  -4 1043.85 540.963   6
   1 -10   5 21649.0 2404.35   9
  -1 -10  -5 19902.7 2827.45   8
   1  10   5 20387.0 2076.07   6
   1  10   6 1492.55 695.177   6
   1 -10   6 1794.72 565.277   9
  -1  10  -6 1689.17 639.049   7
  -1 -10  -6 1127.15 1016.45   8
   1  10   7 5320.21 1076.93   6
   1 -10   7 6082.79 1276.24   9
  -1 -10  -7 5709.65 1629.60   8
  -1  10  -7 4143.75 959.655   7
   1  10   8 17.0818 465.438   6
  -1  10  -8 338.204 716.264   3
   1 -10   8 455.732 469.420   9
  -1 -10  -8-787.554 814.631   8
  -1  10  -8-58.1046 251.204   7
   1 -10   9 23062.1 2532.82   9
   1  10   9 19641.8 2094.30   6
  -1  10  -9 19011.3 2272.72   7
  -1 -10  -9 19124.6 2991.74   8
  -1  10 -10 722.835 773.683   3
  -1 -10 -10-528.041 783.098   8
  -1  10 -10-460.288 589.095   7
  -1  10 -11 2088.19 1065.03   3
  -1 -10 -11 4944.78 1735.31   8
  -1  10 -11 2290.95 911.068   7
  -1  10 -12 238.208 610.217   3
  -1 -10 -12-1282.09 861.860   8
  -1  10 -12-147.080 594.031   7
  -1  10 -13 2915.93 1034.49   3
  -1  10 -13 4235.35 1306.30   7
  -1  10 -14 859.075 542.567   7
   1  11 -12 2748.57 1258.11   3
  -1  11  12 946.048 594.225   6
   1  11 -11 1092.28 776.169   3
  -1  11  11 1990.69 809.044   6
   1 -11 -11 2746.07 1547.90   8
  -1  11  10 4111.34 1075.17   6
  -1 -11  10 4224.31 1214.82   9
   1 -11 -10 5779.28 2293.82   8
  -1 -11   9 15458.0 2228.38   9
  -1  11   9 14802.5 2028.23   6
   1 -11  -9 20098.2 3861.02   8
  -1  11   8 487.366 347.653   6
  -1 -11   8 15.7007 404.023   9
  -1  11   7 3560.46 974.047   6
  -1 -11   7 4011.84 1145.76   9
  -1  11   6 2936.77 921.817   6
  -1 -11   6 3373.65 1038.22   9
   1 -11  -6 4366.22 1772.94   8
  -1 -11   5 16506.5 2232.98   9
   1 -11  -5 20641.8 3724.19   8
  -1  11   5 15083.2 2011.12   6
  -1  11   4 7492.99 1444.77   6
  -1 -11   4 6699.45 1449.62   9
   1 -11  -4 9792.59 2636.35   8
  -1 -11   3 2025.36 922.460   9
  -1  11   3 1568.47 651.356   6
  -1 -11   2 12267.7 1961.92   9
   1 -11  -2 12883.5 2642.66   8
   1  11  -2 10614.0 1713.60   6
  -1  11   2 10258.0 1709.43   6
  -1 -11   1 15140.4 1824.39   8
  -1 -11   1 16526.7 2318.69   9
   1 -11  -1 14887.9 2592.07   8
   1  11  -1 14297.0 1951.49   6
  -1  11   1 13855.1 1994.59   6
   1  11   0 3252.22 944.015   6
   1 -11   0 1972.45 1181.19   8
  -1  11   0 3390.46 958.619   6
  -1 -11   0 2527.94 882.686   8
  -1 -11  -1 590.879 390.147   8
   1 -11   1-124.545 600.989   8
  -1  11  -1-71.6544 508.650   6
   1  11   1 415.782 518.737   6
   1 -11   2 10783.0 1792.06   9
  -1 -11  -2 10525.5 1830.53   8
  -1  11  -2 11442.2 1821.70   6
   1  11   2 11698.6 1717.61   6
   1 -11   3 13939.6 2059.94   9
   1  11   3 14714.3 1903.41   6
  -1 -11  -3 13864.8 2162.15   8
  -1  11  -3 14835.9 2161.66   6
   1 -11   4 2818.03 897.139   9
  -1 -11  -4 2689.43 912.397   8
   1  11   4 3886.34 984.573   6
  -1  11  -4 4747.46 1323.46   6
   1 -11   5 638.331 566.834   9
   1  11   5 291.744 411.495   6
   1 -11   6 15691.4 2085.82   9
  -1 -11  -6 15571.2 2735.87   8
   1  11   6 15406.4 1918.17   6
   1  11   7 6908.04 1299.09   6
  -1  11  -7 4779.84 1886.35   3
   1 -11   7 6872.42 1380.47   9
  -1 -11  -7 7175.84 1843.96   8
   1  11   8 1532.68 601.029   6
  -1  11  -8 1579.65 1114.03   3
   1 -11   8 2005.69 772.547   9
  -1 -11  -8 1569.91 1081.59   8
  -1  11  -9 475.304 602.559   3
  -1 -11  -9 374.882 671.074   8
  -1  11 -10 8793.92 1963.63   3
  -1 -11 -10 6962.99 1922.03   8
  -1  11 -11 2664.50 1148.46   3
  -1 -11 -11 2699.47 1418.41   8
  -1  12  10 7141.88 1496.06   6
  -1 -12  10 7401.82 1607.86   9
   1 -12 -10 8353.25 2595.44   8
  -1  12   9 1085.59 585.850   6
  -1 -12   9 988.444 602.625   9
   1 -12  -9 1470.13 1530.95   8
  -1  12   8 402.533 596.785   6
  -1 -12   8 52.1015 381.190   9
   1 -12  -8-443.619 707.090   8
  -1  12   7 1132.49 676.501   6
  -1 -12   7 504.144 499.341   9
  -1  12   6 5686.40 1340.58   6
  -1 -12   6 4370.08 1262.94   9
   1 -12  -6 7396.49 2210.74   8
  -1  12   5 1723.19 822.685   6
  -1 -12   5 2776.77 1082.20   9
   1 -12  -5 3250.95 1325.05   8
  -1 -12   4-637.611 659.346   9
  -1  12   4-6.94630 470.472   6
  -1 -12   3 319.959 429.622   9
   1 -12  -3 558.411 998.539   8
  -1  12   3 931.228 599.777   6
  -1 -12   2 10075.2 1903.47   9
  -1  12   2 7833.47 1548.03   6
   1 -12  -2 8998.09 2029.00   8
   1  12  -2 7851.81 1585.48   6
  -1 -12   1 2622.04 838.320   9
   1 -12  -1 2186.81 1047.31   8
  -1  12   1 2910.13 843.458   6
   1  12  -1 2334.98 857.329   6
  -1  12   0 2652.06 1025.96   6
   1  12   0 1138.38 580.114   6
  -1  12  -1 1655.33 798.346   6
  -1 -12  -1-5.97525 672.647   8
   1  12   1 914.406 665.514   6
   1 -12   2 4637.72 1307.38   9
  -1 -12  -2 3598.50 1162.92   8
   1  12   2 3457.07 990.055   6
  -1  12  -2 2889.86 899.624   6
   1 -12   3 6004.84 1362.08   9
  -1 -12  -3 5293.73 1473.84   8
  -1  12  -3 5331.34 1359.34   6
   1  12   3 4805.59 1106.75   6
   1 -12   4 640.100 363.587   9
   1  12   4 892.079 491.780   6
   1 -12   5 8421.78 1645.17   9
  -1 -12  -5 6767.56 1792.61   8
   1  12   5 9104.52 1545.77   6
   1 -12   6 532.618 526.343   9
   1  12   6 1629.29 659.988   6
  -1 -12  -6 2038.11 1125.41   8
  -1  12  -7 1608.76 1152.07   3
   1 -12   7 4259.36 1197.14   9
  -1 -12  -7 3866.15 1388.59   8
  -1  12  -8 631.052 756.748   3
  -1 -12  -8-836.317 1166.86   8
  -1  12  -9 1620.18 1042.19   3
  -1 -12  -9 1979.34 1060.33   8
  -1  13   9-1093.42 644.068   6
  -1 -13   9 295.247 347.409   9
  -1  13   8 127.579 326.685   6
  -1 -13   8-895.064 678.704   9
   1 -13  -8-1722.32 1308.50   8
  -1  13   7 8050.86 1626.29   6
  -1 -13   7 7805.04 1662.56   9
   1 -13  -7 8799.53 2438.62   8
  -1 -13   6 2014.97 1005.34   9
   1 -13  -6 2359.72 1270.96   8
  -1  13   6 3164.38 1049.70   6
  -1 -13   5-427.094 417.774   9
   1 -13  -5-697.409 568.904   8
  -1  13   5 224.355 385.958   6
  -1 -13   4-333.105 528.461   9
  -1  13   4 391.895 515.167   6
   1 -13  -4 32.3861 526.521   8
  -1 -13   3 14857.7 2490.36   9
  -1  13   3 12375.5 2039.63   6
   1 -13  -3 11650.6 2349.69   8
  -1 -13   2 3763.22 1198.15   9
  -1  13   2 3330.16 1172.90   6
  -1 -13   1 1426.50 614.277   9
   1  13  -1 1990.55 823.145   6
  -1  13   1 1802.73 988.459   6
  -1 -13   0 440.477 655.630   9
  -1  13   0 1098.80 508.011   6
   1  13   0-321.692 391.775   6
   1 -13   1 8146.70 1778.55   9
  -1  13  -1 9552.12 1804.29   6
   1  13   1 8649.26 1610.61   6
   1 -13   2 5310.40 1480.28   9
   1  13   2 5489.58 1256.19   6
  -1  13  -2 4987.20 1449.29   6
   1 -13   3 1035.76 643.672   9
  -1 -13  -3 790.344 762.133   8
   1  13   3 1353.35 669.002   6
  -1  13  -3 1613.61 764.394   6
   1 -13   4 21.3894 437.904   9
   1  13   4 213.317 345.808   6
   1 -13   5 5786.18 1456.62   9
   1  13   5 5871.85 1289.70   6
  -1 -13  -5 3723.98 1380.12   8
  -1  13  -6 4350.92 1552.30   3
   1 -13   6 3432.69 1042.13   9
  -1 -13  -6 4878.46 1545.93   8
  -1  13  -7 3349.98 1369.13   3
  -1 -13  -7 1426.88 1018.94   8
  -1  14   7 92.5716 377.983   6
  -1 -14   6 2654.41 1015.67   9
   1 -14  -6 1564.96 1058.66   8
  -1  14   6 2161.74 882.835   6
  -1 -14   5 1065.46 792.330   9
   1 -14  -5 1307.75 916.949   8
  -1  14   5 933.118 593.029   6
  -1 -14   4 2132.39 997.106   9
  -1  14   4 3006.40 1048.55   6
  -1 -14   3 206.625 374.800   9
  -1  14   3 763.088 576.537   6
  -1 -14   2 1724.98 983.990   9
  -1  14   2 2102.69 897.614   6
  -1 -14   1 2365.23 1066.00   9
  -1  14   1 960.404 580.688   6
   1  14  -1 854.224 740.342   6
  -1 -14   0 2689.44 1182.31   9
   1 -14   0 2673.45 1103.78   9
  -1  14   0 2317.57 1016.05   6
   1  14   0 1382.56 677.886   6
   1 -14   1 142.875 405.319   9
  -1 -14  -1 323.507 637.783   9
  -1  14  -1 850.682 418.369   6
   1  14   1-5.81872 348.975   6
   1 -14   2 2029.28 942.069   9
   1  14   2 1007.96 614.485   6
  -1  14  -2 2187.79 1009.17   6
   1 -14   3-576.728 715.192   9
   1  14   3 1017.77 663.984   6
   1 -14   4 2363.15 1001.31   9
   1 -14   5 1104.03 628.001   9
  -1 -14  -5-54.0381 412.856   8
  -1 -14  -6 913.354 761.006   8
   2   0 -18 13399.8 2396.86   7
   2   0 -17-1359.97 863.702   7
   2   0 -16 1822.29 1081.71   7
   2   0 -15-340.407 371.704   2
   2   0 -15 233.112 304.287   8
   2   0 -14 23958.5 1998.13   2
   2   0 -14 22363.4 2374.68   8
   2   0 -14 23067.0 3185.16   7
   2   0 -13-2.99392 336.226   2
   2   0 -13 1052.68 643.478   8
   2   0 -13 1692.16 1338.41   7
   2   0 -12 18927.0 1656.38   2
   2   0 -12 16675.3 2278.70   8
   2   0 -12 16489.0 3002.97   7
   2   0 -11-65.0725 71.2302   3
   2   0 -11-10.9464 225.702   2
   2   0 -10 72159.5 1871.92   3
   2   0 -10 75722.4 3144.92   2
   2   0  -9 3.68408 65.4122   3
   2   0  -9 133.054 229.793   2
   2   0  -8 24339.0 1037.24   3
   2   0  -8 22596.0 1498.00   2
   2   0  -7-10.6538 168.868   2
   2   0  -6 33831.5 1656.87   2
   2   0  -5 23.8044 131.837   2
  -2   0   4 8119.43 703.392   2
   2   0  -4 9039.58 763.652   2
  -2   0   3 55.7669 83.1933   4
   2   0  -3 48.5497 101.266   9
  -2   0   3 313.117 184.054   2
   2   0  -3 136.720 98.6509   2
   2   0  -2 474598. 7613.16   4
  -2   0   2 454791. 7391.08   4
   2   0  -2 482470. 7930.99   9
   2   0  -2 462571. 7798.55   2
   2   0  -1-46.6913 203.621   5
  -2   0   1 330.762 187.275   5
   2   0  -1-74.4263 120.149   8
   2   0  -1 3.50970 60.5735   9
  -2   0   1 104.620 94.8965   9
   2   0   0 92939.6 2021.18   9
   2   0   0 98010.1 2598.50   8
  -2   0   0 90326.7 2500.54   8
  -2   0   0 94313.2 1928.38   9
   2   0   1 800.186 164.302   6
   2   0   1 455.670 199.093   3
  -2   0  -1 429.299 202.518   8
   2   0   1 1134.32 315.649   8
   2   0   1 1168.41 261.483   7
  -2   0  -1 967.753 186.893   6
   2   0   2 80557.6 2212.36   3
  -2   0  -2 72962.0 2366.78   8
   2   0   2 79130.6 2497.67   8
  -2   0  -2 85884.2 2465.33   7
   2   0   2 73680.4 1987.85   6
   2   0   2 79535.1 2407.23   7
   2   0   3 335.057 154.665   3
   2   0   3 384.402 94.9128   2
  -2   0  -3 161.770 184.893   8
  -2   0  -3 246.577 170.368   7
   2   0   3 553.683 252.181   8
  -2   0  -4 10270.2 867.573   3
   2   0   4 9250.74 772.492   3
   2   0   4 8979.25 454.415   2
   2   0   4 9271.22 799.956   1
  -2   0  -4 8896.83 868.885   8
  -2   0  -4 8130.23 878.055   7
  -2   0  -5 812.926 335.669   3
   2   0   5 518.010 277.850   1
   2   0   5 120.851 57.0276   2
  -2   0  -5 173.198 221.439   8
  -2   0  -5 319.856 348.421   7
   2   0   6 14431.9 697.055   2
   2   0   6 14316.9 1165.67   1
  -2   0  -6 14013.3 1251.58   8
  -2   0  -6 13717.9 1360.54   7
   2   0   7-44.9310 59.4587   2
   2   0   7-37.7657 135.514   1
  -2   0  -7-42.0583 308.988   7
  -2   0  -7-73.1935 272.815   8
   2   0   8 119225. 2786.32   2
   2   0   8 125114. 4134.98   1
  -2   0  -8 126530. 4399.29   8
  -2   0  -8 117543. 4794.24   7
   2   0   9-773.305 544.431   1
   2   0   9 14.0652 64.4087   2
  -2   0  -9 67.5248 291.521   8
  -2   0  -9-266.020 595.265   7
  -2   0 -10-759.519 338.352   7
  -2   0 -10 258.859 387.230   8
  -2   0 -11 543.787 592.019   8
  -2   0 -11 1207.46 824.403   7
  -2   0 -12 45028.4 3006.95   8
  -2   0 -12 43226.5 3390.36   7
  -2   0 -13-757.086 556.980   8
  -2   0 -13 451.257 620.351   7
  -2   0 -14 84.2845 383.150   8
  -2   0 -14 726.748 711.163   7
  -2   0 -15 1652.50 1166.76   7
  -2   0 -16 30375.0 3383.20   7
  -2   0 -17 214.308 498.283   7
   2   1 -18 1461.74 804.482   7
   2  -1 -18 2009.60 1018.86   7
   2  -1 -17 1114.12 465.515   7
   2   1 -17 1371.43 911.459   7
   2   1 -16 7159.77 1607.55   7
   2  -1 -16 7500.39 1353.61   8
   2  -1 -16 4249.36 1372.07   7
   2  -1 -15 10884.5 1459.63   2
   2  -1 -15 8723.07 1659.23   8
   2  -1 -15 6593.42 1742.34   7
   2   1 -15 8741.04 2031.92   7
   2   1 -14 1986.42 597.274   2
   2  -1 -14 1548.04 506.785   2
   2   1 -14 1034.15 449.216   8
   2  -1 -14 4206.75 1499.35   7
   2   1 -14 2884.48 1305.41   7
   2  -1 -14 1961.12 949.039   8
   2  -1 -13 10031.7 1262.78   2
   2   1 -13 8827.78 1168.93   2
   2   1 -13 7372.42 1210.07   8
   2   1 -13 8247.39 2183.56   7
   2  -1 -13 12421.5 2630.87   7
   2  -1 -13 8672.71 1762.98   8
   2   1 -12 26960.1 1454.04   3
   2   1 -12 32373.0 2141.72   2
   2  -1 -12 29148.0 2110.88   2
   2  -1 -12 34039.1 3638.86   8
   2   1 -12 27468.4 2407.82   8
   2   1 -12 33541.1 3847.19   7
   2  -1 -12 31144.1 4191.25   7
   2   1 -11 33125.4 1616.37   3
   2   1 -11 33293.7 2775.19   8
   2   1 -11 35049.1 2128.92   2
   2  -1 -11 34802.3 2232.44   2
   2   1 -10 318.809 205.100   3
   2   1 -10 170.981 243.806   2
   2  -1 -10 879.635 461.922   2
   2   1  -9 1696.70 451.344   3
   2   1  -9 3160.41 589.127   2
   2  -1  -9 2954.04 583.941   2
   2  -1  -9 2661.20 353.498   1
   2  -1  -8 167376. 4707.17   2
   2   1  -8 172627. 4650.74   2
   2  -1  -8 163688. 3481.39   1
   2  -1  -7 22122.1 1483.93   2
   2  -1  -7 21913.0 958.235   1
   2   1  -7 20137.3 1346.91   2
   2  -1  -6 11950.9 995.097   2
   2   1  -6 12206.1 970.109   2
   2   1  -5 2735.31 460.105   2
   2  -1  -5 2797.47 464.036   2
  -2  -1   4 254781. 5448.50   9
   2  -1  -4 272094. 5271.66   2
   2  -1  -3 67603.4 1535.76   3
   2   1  -3 73836.7 2393.44   9
  -2   1   3 73397.0 2179.04   2
   2  -1  -3 71362.4 2171.49   2
  -2   1   2 246228. 5055.95   4
  -2  -1   2 227280. 4744.28   5
   2  -1  -2 230684. 4132.93   3
  -2   1   2 234917. 4224.94   3
  -2  -1   2 242646. 4891.92   9
   2   1  -2 262492. 5022.76   9
   2   1  -2 253065. 4653.28   8
   2  -1  -2 244206. 4633.60   2
  -2   1   2 246352. 4671.73   2
  -2   1   1 314308. 5393.76   3
  -2   1   1 299556. 5975.08   4
   2  -1  -1 336517. 5485.70   3
  -2   1   1 306013. 6410.83   5
   2  -1  -1 300381. 6168.59   4
   2   1  -1 335436. 5920.84   5
  -2   1   1 311629. 5469.21   2
   2  -1  -1 307071. 5463.36   2
  -2  -1   1 320154. 5848.16   8
   2   1  -1 336471. 5810.41   8
  -2  -1   1 318902. 5774.29   9
   2   1  -1 346389. 6000.01   9
   2  -1   0 770492. 13258.3   5
  -2   1   0 805409. 12295.2   3
  -2   1   0 835689. 13347.0   5
   2  -1   0 787833. 12754.6   4
   2  -1   0 848803. 12391.7   3
  -2   1   0 769780. 11856.6   2
   2  -1   0 763597. 11851.9   2
   2   1   0 999999. 12977.3   9
  -2  -1   0 844344. 12681.2   8
   2   1   0 917185. 12864.4   8
  -2  -1   0 859493. 12560.9   9
  -2   1   0 780356. 12315.6   6
  -2   1  -1 181648. 3887.95   3
   2  -1   1 201296. 3953.74   3
   2  -1   1 173456. 3072.96   2
  -2   1  -1 177867. 3115.03   2
  -2  -1  -1 177211. 4149.11   8
   2  -1   1 178187. 4066.02   8
  -2   1  -1 172996. 3926.35   8
   2   1   1 192310. 4195.46   8
   2  -1   1 183832. 3772.39   6
   2  -1   1 202217. 4102.09   7
   2   1   1 200870. 3838.93   7
  -2   1  -1 179885. 3821.06   6
   2  -1   2 96000.4 2649.82   3
  -2   1  -2 90680.4 2548.26   3
   2  -1   2 86187.2 2512.37   1
   2   1   2 94149.1 3032.43   8
  -2  -1  -2 88339.5 2784.56   8
  -2   1  -2 90239.9 2585.62   8
   2  -1   2 94722.8 2713.90   8
   2  -1   2 92120.2 2724.78   7
   2   1   2 95483.4 2566.38   7
  -2   1  -2 93192.2 2778.03   7
  -2   1  -2 91493.4 2731.06   6
   2  -1   2 97262.3 2693.23   6
  -2  -1  -2 100212. 2575.45   7
  -2   1  -3 74760.8 2375.76   3
   2   1   3 76910.9 2028.50   2
   2  -1   3 74726.7 2433.33   1
  -2  -1  -3 77307.5 2708.72   8
   2  -1   3 75301.5 2497.44   8
  -2   1  -3 73263.7 2372.80   8
  -2  -1  -3 81639.0 2518.34   7
   2   1   3 83911.7 2677.84   7
  -2   1  -3 76071.1 2655.48   7
   2  -1   3 79609.2 2619.87   6
   2   1   4 123131. 3047.52   3
  -2   1  -4 118168. 3227.96   3
   2   1   4 111494. 2662.09   2
   2  -1   4 117101. 3444.70   1
  -2  -1  -4 120018. 3767.47   8
   2  -1   4 123749. 3525.20   8
  -2   1  -4 117262. 3269.96   8
  -2  -1  -4 122928. 3517.86   7
  -2   1  -4 117802. 3704.83   7
  -2   1  -5 60019.6 2261.43   3
   2  -1   5 62974.1 2511.13   1
   2   1   5 59398.7 1858.34   2
  -2  -1  -5 59119.9 2716.65   8
  -2   1  -5 60324.0 2382.10   8
  -2   1  -5 64220.8 1749.71   9
  -2   1  -5 59184.2 2700.34   7
  -2  -1  -5 64666.0 2714.18   7
  -2   1  -6 6495.90 751.946   3
   2   1   6 5785.71 555.400   2
   2   1   6 6656.65 752.458   1
   2  -1   6 6603.73 827.640   1
  -2   1  -6 5001.36 706.671   8
  -2   1  -6 5970.76 537.748   9
  -2   1  -6 5802.51 960.141   7
  -2  -1  -6 6746.90 984.764   8
  -2  -1  -6 5966.65 897.812   7
  -2   1  -7 74053.4 2790.07   3
   2   1   7 73810.2 2753.27   1
   2  -1   7 74955.3 3118.57   1
   2   1   7 74909.0 2321.47   2
  -2  -1  -7 80197.9 3512.94   8
  -2   1  -7 73619.2 2924.07   8
  -2   1  -7 77091.1 2322.03   9
  -2   1  -7 70392.1 3468.91   7
  -2  -1  -7 70805.7 3317.22   7
  -2   1  -8 91297.0 3219.22   3
   2   1   8 91458.5 3281.61   1
   2  -1   8 92140.0 3743.52   1
  -2  -1  -8 86914.4 3883.78   8
  -2   1  -8 89280.8 3416.10   8
  -2  -1  -8 85348.8 3935.74   7
  -2   1  -8 89162.1 4174.06   7
  -2   1  -9 2572.98 563.032   3
   2   1   9 1850.60 448.536   1
  -2   1  -9 2821.96 647.700   8
  -2  -1  -9 2205.46 712.178   7
  -2  -1  -9 1955.85 588.501   8
  -2   1  -9 3013.12 858.426   7
  -2   1 -10 23913.8 1790.25   3
   2   1  10 22260.1 1701.71   1
  -2   1 -10 21112.6 1775.95   8
  -2  -1 -10 22663.2 2099.76   8
  -2   1 -10 20790.2 2243.49   7
  -2  -1 -10 21514.3 2173.50   7
  -2   1 -11 5007.02 886.294   8
  -2  -1 -11 5924.30 1236.70   7
  -2  -1 -11 4841.64 1069.25   8
  -2   1 -11 6062.86 1394.21   7
  -2   1 -12 26535.2 2144.01   8
  -2  -1 -12 24706.6 2330.88   8
  -2   1 -12 24445.0 2694.25   7
  -2  -1 -12 25996.2 2608.78   7
  -2   1 -13 112.822 283.949   8
  -2  -1 -13 213.790 350.827   8
  -2   1 -13 839.265 813.761   7
  -2  -1 -13 1059.37 790.971   7
  -2  -1 -14 3597.72 946.418   8
  -2  -1 -14 4260.44 1207.59   7
  -2   1 -14 4363.65 1281.70   7
  -2  -1 -15 4534.35 1129.17   8
  -2  -1 -15 6392.54 1631.72   7
  -2   1 -15 4057.68 1250.60   7
  -2  -1 -16 7352.33 1687.84   7
  -2   1 -16 6634.70 1630.08   7
  -2  -1 -17 1122.03 721.992   7
  -2   1 -17 282.894 687.510   7
   2   2 -18 1669.23 851.363   7
   2  -2 -18 961.716 640.193   7
   2  -2 -17 1225.71 777.319   8
   2   2 -17 1584.57 939.930   7
   2  -2 -17 2223.11 1137.80   7
   2   2 -16 9419.14 1953.85   7
   2  -2 -16 7771.85 1718.53   7
   2  -2 -16 9015.21 1719.02   8
   2  -2 -15 8372.96 1332.58   2
   2  -2 -15 8762.10 1765.13   8
   2   2 -15 4440.59 1378.35   7
   2  -2 -15 4359.92 1509.80   7
   2  -2 -14 976.438 552.407   2
   2   2 -14 1580.95 500.411   2
   2  -2 -14 3783.35 1488.75   7
   2   2 -14 983.243 762.978   7
   2  -2 -14 2793.76 1324.64   8
   2   2 -13 99.3019 229.635   2
   2  -2 -13 129.714 307.034   2
   2   2 -13 1740.88 1232.31   7
   2  -2 -13 1162.53 1180.93   7
   2  -2 -13 2845.21 1559.56   8
   2   2 -12 16440.9 1392.37   3
   2  -2 -12 18762.3 1767.27   2
   2   2 -12 19709.0 1649.89   2
   2   2 -12 16492.3 1531.65   8
   2   2 -12 21002.7 3275.57   7
   2   2 -11 31309.3 2023.74   3
   2  -2 -11 33913.2 2261.13   2
   2   2 -11 38203.8 2252.64   2
   2   2 -11 33794.3 2214.26   8
   2   2 -11 31829.9 3795.18   7
   2   2 -10 15023.4 1533.97   8
   2  -2 -10 13432.9 1324.91   2
   2   2 -10 16192.4 1416.60   2
   2  -2  -9-495.436 380.486   2
   2   2  -9-65.3131 212.939   2
   2   2  -8 97328.2 3372.79   2
   2  -2  -8 89033.4 3421.93   2
   2   2  -7 40585.1 2022.98   2
   2  -2  -7 40250.4 2100.39   2
  -2  -2   6 9817.61 1026.39   9
   2  -2  -6 9994.90 976.475   2
  -2  -2   5 12579.8 1102.81   9
   2  -2  -5 12015.6 1034.28   2
  -2   2   4 120817. 2295.21   3
   2   2  -4 117581. 2634.83   8
   2  -2  -4 123779. 3363.43   2
  -2   2   3 243501. 4339.42   3
   2   2  -3 237105. 4458.74   8
   2  -2  -3 240690. 5105.02   2
  -2   2   2 281.412 131.064   3
   2  -2  -2 331.022 209.621   2
   2  -2  -2 473.682 146.148   1
  -2   2   2 702.060 215.549   2
   2   2  -2 933.944 272.737   8
   2   2  -2 407.027 241.057   9
  -2  -2   2 311.099 242.725   9
  -2  -2   2 514.492 246.547   8
  -2   2   1 31601.7 1681.59   5
  -2   2   1 34870.8 1785.93   4
  -2   2   1 32235.5 1322.36   3
   2  -2  -1 30510.0 1285.63   2
   2  -2  -1 31964.4 1218.83   1
  -2   2   1 31419.0 1306.66   2
  -2  -2   1 33623.5 1423.71   8
   2   2  -1 33745.5 1360.62   8
   2   2  -1 30912.8 1595.91   9
  -2  -2   1 33003.1 1701.46   9
  -2   2   1 29551.9 1423.81   6
  -2  -2   1 32683.3 1312.07   6
  -2   2   0 5579.55 661.487   4
  -2   2   0 5736.02 706.513   5
   2  -2   0 5147.11 647.104   5
   2  -2   0 4230.99 676.300   3
  -2   2   0 5529.56 612.466   3
   2  -2   0 5624.32 539.090   1
  -2   2   0 6096.29 540.943   1
  -2   2   0 5902.65 492.288   2
   2  -2   0 5425.99 474.124   2
  -2  -2   0 5260.93 608.126   8
   2   2   0 5599.20 643.597   8
  -2   2   0 5176.44 576.861   6
   2  -2   0 5999.34 620.127   6
   2   2   0 5339.94 438.707   6
  -2  -2   0 6048.32 490.631   6
  -2   2  -1 424310. 7777.88   4
   2  -2   1 383769. 7985.69   5
   2  -2   1 387505. 7679.27   4
  -2   2  -1 407474. 7471.18   3
   2  -2   1 434015. 7991.26   3
   2  -2   1 424339. 6572.73   2
   2  -2   1 387461. 7214.57   1
  -2   2  -1 407058. 7197.74   1
  -2   2  -1 391395. 6510.82   2
   2   2   1 424023. 8226.18   8
  -2  -2  -1 395349. 7588.35   8
   2  -2   1 406889. 7576.56   6
   2   2   1 387315. 6644.59   7
   2  -2   1 425081. 7511.94   7
   2   2   1 392306. 6216.42   6
  -2   2  -1 378863. 7513.75   6
   2  -2   2-108.992 129.953   4
   2  -2   2 310.661 212.315   6
  -2   2  -2 247.516 242.333   3
   2  -2   2 113.364 77.2854   2
  -2   2  -2 494.229 111.192   2
   2  -2   2 25.7421 119.226   1
   2  -2   2 379.929 158.693   8
  -2   2  -2 35.2967 153.819   6
  -2  -2  -2 168.920 131.552   7
  -2   2  -2 188.149 211.159   7
   2   2   2 149.535 104.889   7
  -2  -2  -2-8.86779 167.244   8
  -2   2  -3 105724. 3247.99   3
   2  -2   3 102862. 3139.71   4
   2  -2   3 106972. 3253.43   1
   2   2   3 108857. 2901.64   2
  -2  -2  -3 109362. 3697.65   8
   2  -2   3 104661. 2334.21   9
  -2   2  -3 109201. 2931.30   8
   2  -2   3 109308. 3061.29   8
  -2  -2  -3 119573. 3047.12   7
   2   2   3 107033. 3081.09   7
  -2   2  -3 104870. 3336.94   7
  -2   2  -3 110307. 3619.98   6
  -2   2  -4 18257.4 1295.57   3
   2  -2   4 15417.4 1212.26   1
  -2  -2  -4 15788.0 1407.28   8
   2  -2   4 16705.3 1111.42   8
  -2   2  -4 17143.4 1069.61   8
   2  -2   4 16567.6 784.135   9
  -2   2  -4 16961.9 1348.98   7
  -2  -2  -4 18075.5 1180.27   7
  -2   2  -5 164967. 4562.34   3
   2  -2   5 169687. 4869.57   1
  -2   2  -5 170527. 4103.20   8
  -2   2  -5 170892. 3667.45   9
  -2  -2  -5 167941. 5469.93   8
   2  -2   5 167755. 4386.38   8
  -2   2  -5 166082. 5026.32   7
  -2  -2  -5 170207. 4564.95   7
  -2   2  -6 439.012 286.175   3
   2  -2   6-730.371 537.029   1
  -2   2  -6 139.373 116.352   9
  -2   2  -6 178.164 172.377   8
  -2  -2  -6-312.242 613.513   8
  -2  -2  -6 150.007 206.294   7
  -2   2  -6 86.6473 273.029   7
  -2   2  -7 60740.7 2689.36   3
  -2   2  -7 55571.5 2323.29   8
  -2   2  -7 60325.4 2136.38   9
  -2  -2  -7 60401.0 3321.37   8
  -2   2  -7 53157.9 3060.76   7
  -2  -2  -7 52976.7 2770.03   7
  -2   2  -8 1008.26 277.878   3
   2   2   8 2065.50 467.769   1
  -2   2  -8 2087.20 454.689   8
  -2   2  -8 1275.33 536.226   7
  -2  -2  -8 947.273 315.160   8
  -2  -2  -8 945.237 474.016   7
  -2   2  -9 144785. 4703.86   3
   2   2   9 144200. 4333.95   1
  -2  -2  -9 144802. 5791.90   8
  -2   2  -9 150698. 4523.05   8
  -2   2  -9 137687. 5729.63   7
  -2  -2  -9 136385. 5302.94   7
  -2   2 -10 36057.2 2274.02   3
   2   2  10 35753.8 2061.86   1
  -2  -2 -10 33165.3 2761.90   8
  -2   2 -10 36319.6 2180.44   8
  -2   2 -10 33848.2 2835.87   7
  -2  -2 -10 34535.0 2668.97   7
  -2   2 -11 363.578 277.474   3
   2   2  11-236.965 328.052   1
  -2   2 -11-73.9207 292.688   8
  -2  -2 -11-289.539 417.148   7
  -2   2 -11 828.565 826.449   7
  -2  -2 -11 397.877 617.106   8
  -2   2 -12 5590.49 940.546   3
  -2   2 -12 4931.77 876.295   8
  -2   2 -12 6501.20 1409.10   7
  -2  -2 -12 4329.38 1082.46   7
  -2  -2 -12 5622.96 1259.76   8
  -2   2 -13 37733.6 2664.08   3
  -2  -2 -13 35128.3 3019.63   8
  -2  -2 -13 30527.7 2945.46   7
  -2   2 -13 31386.9 3127.43   7
  -2  -2 -14 17410.8 2154.24   8
  -2   2 -14 16303.5 2372.61   7
  -2  -2 -14 17124.1 2307.62   7
  -2  -2 -15 3344.17 999.919   8
  -2  -2 -15 4442.23 1248.27   7
  -2   2 -15 3806.67 1337.17   7
  -2  -2 -16 1166.86 647.156   8
  -2  -2 -16 685.106 708.464   7
  -2   2 -16 1308.54 983.266   7
  -2  -2 -17 4745.07 1441.86   7
  -2   2 -17 3730.49 1277.72   7
  -2  -2 -18 6357.01 1640.76   7
   2   3 -18 3876.05 1370.49   7
   2  -3 -18 5310.64 1601.85   7
   2  -3 -17 348.365 579.886   8
   2  -3 -17 470.233 644.947   7
   2   3 -17 138.224 530.578   7
   2  -3 -16 6374.04 1263.34   2
   2  -3 -16 3978.67 1277.05   8
   2   3 -16 5911.64 1474.84   7
   2  -3 -16 5198.29 1464.91   7
   2  -3 -15 15419.3 1880.41   2
   2  -3 -15 11395.2 2176.03   8
   2  -3 -15 11323.5 2314.14   7
   2   3 -15 10321.7 2020.01   7
   2  -3 -14 27534.4 2424.51   2
   2  -3 -14 22802.8 3254.34   8
   2   3 -14 20803.3 2823.17   7
   2  -3 -14 23820.5 3325.77   7
   2  -3 -13 2561.12 771.058   2
   2   3 -13 2758.94 641.053   2
   2   3 -13 2590.94 628.178   3
   2  -3 -13 5051.68 1993.71   8
   2  -3 -13 3982.37 1879.00   7
   2   3 -13 3257.75 1250.08   7
   2   3 -12 36286.3 2298.13   2
   2  -3 -12 31052.3 2387.99   2
   2   3 -12 28303.9 2211.20   3
   2   3 -12 30059.4 3426.70   7
   2  -3 -12 28744.7 3981.32   7
   2  -3 -11 3022.87 725.144   2
   2   3 -11 3764.94 717.530   2
   2   3 -11 4071.01 982.599   3
   2   3 -11 3509.37 503.610   8
   2   3 -10 62007.8 2928.47   2
   2  -3 -10 60329.8 3081.26   2
   2   3 -10 64361.6 2262.29   8
   2   3  -9 8062.46 981.243   2
   2  -3  -9 7342.82 1021.29   2
   2   3  -9 9809.81 831.760   8
   2  -3  -8 1168.65 408.454   2
   2   3  -8 1133.16 341.252   2
  -2  -3   8 1260.80 446.951   9
   2   3  -8 1393.74 347.677   8
  -2  -3   7 100021. 3872.02   9
   2  -3  -7 102631. 3696.65   2
  -2   3   6 140861. 2462.40   3
  -2  -3   6 131657. 4430.65   9
   2  -3  -6 141390. 4201.25   2
  -2   3   5 16947.3 775.565   3
  -2  -3   5 17819.2 1478.67   9
   2  -3  -5 17933.0 1324.29   2
  -2   3   4 155227. 3482.17   3
  -2  -3   4 163684. 4785.87   9
  -2   3   3 3607.39 449.379   3
   2  -3  -3 4670.23 593.063   2
  -2  -3   3 3747.95 398.216   8
  -2  -3   3 4470.35 699.567   9
   2   3  -3 3943.56 398.965   8
   2  -3  -2 165885. 4080.98   2
  -2   3   2 159522. 3393.14   1
  -2  -3   2 155891. 4593.32   9
   2   3  -2 169501. 3868.53   8
  -2  -3   2 159658. 3652.45   8
  -2  -3   2 160157. 4225.89   6
  -2   3   1 1797.17 450.876   6
  -2   3   1 2285.73 489.943   3
  -2   3   1 1582.99 305.616   1
   2  -3  -1 2136.89 347.270   2
  -2  -3   1 1971.03 362.581   8
  -2  -3   1 1167.89 344.397   9
   2   3  -1 1836.15 413.186   8
  -2  -3   1 1471.88 352.405   6
  -2   3   0 3172.74 457.415   1
  -2   3   0 2737.69 387.794   2
  -2   3   0 1643.01 574.215   3
   2  -3   0 2966.43 422.523   2
  -2   3   0 2551.22 480.304   6
  -2   3   0 3056.90 542.083   5
  -2  -3   0 2998.04 419.602   6
   2   3   0 2104.95 350.123   6
   2   3   0 3421.47 620.883   8
   2  -3   0 3215.88 438.926   7
  -2  -3   0 2388.98 417.992   8
  -2   3  -1 16669.2 1278.42   3
   2  -3   1 14872.2 1229.92   5
  -2   3  -1 15482.4 892.564   2
   2  -3   1 14676.3 919.208   2
  -2  -3  -1 14815.4 1219.84   8
   2   3   1 15060.2 839.159   6
   2   3   1 15002.1 716.618   7
   2  -3   1 15514.4 1039.15   7
  -2   3  -1 15597.9 1231.42   6
  -2   3  -2 55237.8 2597.83   3
   2  -3   2 54146.3 2488.39   4
   2  -3   2 49531.4 2339.19   5
  -2   3  -2 47650.4 1559.52   2
   2  -3   2 49552.9 1993.88   8
  -2  -3  -2 49662.0 2474.80   8
  -2   3  -2 49899.9 2102.40   7
   2   3   2 52029.1 1635.23   7
   2   3   2 46335.2 1559.51   6
  -2   3  -2 45690.4 2318.36   6
   2  -3   3 37612.0 1981.80   4
  -2   3  -3 33794.8 1205.90   2
   2  -3   3 34304.9 1590.75   9
  -2  -3  -3 39264.0 2325.41   8
   2  -3   3 35486.9 1676.48   8
  -2  -3  -3 36798.1 1454.91   7
   2   3   3 37328.6 1688.08   7
  -2   3  -3 33590.9 2097.00   6
  -2   3  -3 36129.6 1933.22   7
  -2   3  -4 41569.8 2267.15   3
   2  -3   4 37873.0 1972.23   4
  -2   3  -4 36447.2 1161.30   2
  -2  -3  -4 33557.1 2358.87   8
   2  -3   4 36764.2 1589.70   9
   2  -3   4 38090.8 1728.53   8
  -2   3  -4 35263.0 2030.36   7
  -2  -3  -4 38030.8 1685.15   7
   2   3   4 35244.5 2226.43   7
   2  -3   5 4509.55 735.021   4
  -2   3  -5 5516.44 884.063   3
  -2   3  -5 3960.77 509.977   8
   2  -3   5 3831.45 533.354   8
   2  -3   5 3692.58 483.421   9
  -2  -3  -5 3097.40 631.166   8
  -2  -3  -5 4066.06 598.886   7
  -2   3  -5 3060.57 636.394   7
   2  -3   6 243726. 5105.23   4
  -2   3  -6 229261. 5396.22   3
  -2   3  -6 233650. 2197.53   2
   2  -3   6 216144. 4332.74   8
  -2   3  -6 234529. 4015.13   8
   2  -3   6 235096. 3978.99   9
  -2  -3  -6 235891. 6647.56   8
  -2  -3  -6 215664. 4693.98   7
  -2   3  -6 214126. 5612.79   7
  -2   3  -7 31053.6 2086.18   3
   2  -3   7 35024.4 2028.90   4
  -2  -3  -7 33579.9 2663.46   8
  -2   3  -7 33304.6 1643.37   8
  -2   3  -7 33527.1 2412.68   7
  -2  -3  -7 31886.2 2012.69   7
  -2   3  -8 15099.1 1530.95   3
   2  -3   8 13823.9 1315.91   4
  -2   3  -8 14683.9 1133.60   8
  -2  -3  -8 12745.7 1665.24   8
  -2   3  -8 13090.9 1604.11   7
  -2  -3  -8 12840.3 1390.23   7
  -2   3  -9 572.226 384.081   3
   2  -3   9 523.138 380.879   4
   2   3   9 649.537 259.863   1
  -2   3  -9 486.582 295.987   8
  -2  -3  -9-591.322 690.775   8
  -2  -3  -9 55.0907 245.775   7
  -2   3  -9 658.955 568.484   7
   2  -3  10 51931.9 2727.25   4
  -2   3 -10 52400.4 2976.59   3
   2   3  10 49776.2 2357.01   1
  -2   3 -10 52133.8 2402.35   8
  -2  -3 -10 46767.7 3488.10   8
  -2   3 -10 47452.9 3365.18   7
  -2  -3 -10 44435.3 2967.58   7
   2  -3  11 18282.7 1657.32   4
  -2   3 -11 19390.1 1835.09   3
   2   3  11 17879.3 1418.60   1
  -2   3 -11 18669.6 1456.55   8
  -2  -3 -11 16335.9 2028.86   8
  -2   3 -11 17633.9 2247.59   7
  -2  -3 -11 18533.3 1990.44   7
  -2   3 -12 1004.69 484.250   3
   2  -3  12 118.882 305.860   4
  -2   3 -12 652.808 604.562   7
  -2  -3 -12 79.2835 422.230   7
  -2  -3 -12 651.116 562.512   8
  -2   3 -13 3099.46 778.519   3
  -2  -3 -13 2954.36 1024.94   8
  -2   3 -13 3369.10 1228.90   7
  -2  -3 -13 2629.96 807.671   7
  -2  -3 -14 11590.0 1869.34   8
  -2   3 -14 11779.3 2138.49   7
  -2  -3 -14 11448.8 1837.95   7
  -2  -3 -15 7813.02 1599.00   8
  -2  -3 -15 7640.05 1630.12   7
  -2   3 -15 8764.70 1815.64   7
  -2  -3 -16 1627.35 809.458   8
  -2  -3 -16 736.072 590.081   7
  -2   3 -16 563.434 619.261   7
  -2  -3 -17 2529.13 920.999   8
  -2  -3 -17 1365.26 760.587   7
  -2   3 -17 1837.95 1096.51   7
  -2  -3 -18 592.966 624.755   7
   2  -4 -18-434.358 735.771   8
   2  -4 -18-932.180 858.054   7
   2  -4 -17 2093.57 1101.57   8
   2   4 -17 1323.69 791.381   7
   2  -4 -17 2533.11 1054.76   7
   2  -4 -16 725.343 500.800   2
   2  -4 -16 886.917 1079.10   8
   2  -4 -16 660.953 606.257   7
   2   4 -16 1412.01 725.472   7
   2  -4 -15 445.722 399.417   2
   2  -4 -15-455.041 463.279   7
   2   4 -15-1001.45 874.617   7
   2  -4 -14 2036.24 869.032   2
   2   4 -14 1640.79 770.008   7
   2  -4 -14 3443.24 1501.43   8
   2  -4 -14 548.653 564.798   7
   2   4 -13 12675.1 1433.32   2
   2  -4 -13 11708.3 1564.53   2
   2   4 -13 10272.9 1436.49   3
   2  -4 -13 12410.8 2776.97   8
   2  -4 -13 11455.6 2321.90   7
   2   4 -13 9342.55 1956.23   7
   2   4 -12 8701.41 1420.02   3
   2   4 -12 10876.5 1277.14   2
   2  -4 -12 9237.80 1341.62   2
   2   4 -12 9132.22 1823.49   7
   2  -4 -12 10315.6 2332.12   7
   2   4 -11 11096.9 1332.56   2
   2  -4 -11 10929.5 1428.54   2
   2   4 -11 11251.0 2309.30   7
   2  -4 -10 1964.72 649.717   2
   2   4 -10 2134.28 572.148   2
   2   4 -10 3870.48 1536.13   7
   2  -4  -9 11221.9 1328.08   2
  -2  -4   9 13099.7 1522.44   9
  -2  -4   8 11092.9 1337.30   9
   2  -4  -8 11332.2 1277.27   2
  -2   4   7 47542.2 1346.88   3
  -2  -4   7 50827.7 2869.65   9
   2  -4  -7 49601.9 2591.40   2
  -2   4   6 5157.84 505.912   3
   2  -4  -6 7407.67 973.761   2
  -2  -4   6 6859.43 1059.17   9
   2  -4  -5 139683. 4396.36   2
  -2  -4   5 143150. 4921.43   9
   2  -4  -4 26846.0 1693.52   2
  -2   4   4 24736.5 965.601   1
  -2  -4   4 25428.2 1907.50   9
  -2  -4   4 25211.0 1030.52   8
   2  -4  -3 51836.6 2287.96   2
  -2   4   3 44139.4 1563.59   1
  -2  -4   3 42108.4 1535.63   8
  -2  -4   3 49793.6 2665.77   9
  -2   4   2 21365.8 1164.04   1
   2  -4  -2 24440.4 1541.61   2
  -2  -4   2 20308.7 1166.41   8
  -2  -4   2 24407.2 1821.60   9
  -2   4   2 24295.7 1644.44   6
   2  -4  -1 139575. 3805.04   2
  -2  -4   1 133999. 3627.85   8
  -2  -4   1 134053. 4379.82   9
  -2   4   1 140413. 4326.12   6
   2   4  -1 126899. 3885.02   6
   2  -4   0 1887.48 428.805   2
  -2  -4   0 2139.15 413.720   6
  -2   4   0 722.679 284.622   6
  -2  -4   0 1888.33 477.777   8
   2  -4   0 2071.44 389.981   7
   2   4   0 1513.63 328.537   6
  -2  -4  -1 33860.9 1554.29   6
  -2   4  -1 32709.7 2010.16   6
   2   4   1 32787.6 1553.66   6
   2  -4   2 12969.1 1211.34   5
  -2  -4  -2 11284.7 1267.67   8
   2   4   2 13046.3 904.507   6
  -2   4  -2 13129.6 1074.20   7
  -2   4  -2 14413.7 1376.89   6
  -2   4  -3 212344. 6031.71   3
   2  -4   3 193147. 5273.48   5
  -2   4  -3 182059. 4050.71   2
  -2  -4  -3 194618. 6177.44   8
   2  -4   3 189995. 4636.55   8
   2  -4   3 175226. 4686.06   9
  -2   4  -3 198086. 5327.23   7
   2   4   3 182429. 4236.05   6
  -2   4  -3 186328. 5670.07   6
  -2   4  -4 24724.3 1904.54   3
  -2   4  -4 20631.9 1059.55   2
   2  -4   4 22764.0 1351.08   8
   2  -4   4 20602.6 1429.39   9
  -2  -4  -4 23983.0 2105.44   8
  -2  -4  -4 22649.3 1204.06   7
  -2   4  -4 21638.6 1894.28   6
  -2   4  -4 22296.3 1664.53   7
  -2   4  -5 12254.4 1444.77   3
   2  -4   5 11840.0 1232.11   4
  -2   4  -5 8310.55 630.059   2
   2  -4   5 10338.4 842.070   8
   2  -4   5 8320.78 884.929   9
  -2  -4  -5 12374.8 973.855   7
  -2   4  -5 10205.7 1201.25   7
  -2  -4  -5 9874.68 1384.79   8
   2  -4   6 46418.4 2501.36   4
  -2   4  -6 50698.1 2947.47   3
  -2   4  -6 40406.7 1403.59   2
   2  -4   6 40276.3 1745.91   8
   2  -4   6 46210.2 2099.49   9
  -2  -4  -6 45855.8 3239.71   8
  -2  -4  -6 42283.7 2075.73   7
  -2   4  -6 41628.0 2620.90   7
   2  -4   7 177047. 5290.79   4
  -2   4  -7 173270. 5801.41   3
  -2  -4  -7 174481. 6822.72   8
   2  -4   7 182181. 4658.16   9
  -2  -4  -7 169981. 4922.83   7
  -2   4  -7 165000. 5859.95   7
  -2   4  -8 3997.73 336.346   2
  -2   4  -8 37.5375 54.0731   2
   2  -4   8 3767.88 712.204   4
  -2   4  -8 2656.11 682.459   3
  -2  -4  -8 993.690 455.974   8
  -2  -4  -8 3011.22 618.468   7
  -2   4  -8 3387.00 884.975   7
  -2   4  -9 3750.70 871.888   3
   2  -4   9 3116.63 630.203   4
  -2  -4  -9 2033.56 474.096   8
  -2  -4  -9 3690.44 801.156   7
  -2   4  -9 4031.25 1041.64   7
  -2   4 -10 27457.9 2365.07   3
   2  -4  10 28664.8 2028.37   4
   2   4  10 27802.1 1651.06   1
  -2   4 -10 29480.3 1560.99   8
  -2  -4 -10 28119.4 2787.84   8
  -2   4 -10 27886.9 2745.01   7
  -2  -4 -10 28644.4 2314.46   7
  -2   4 -11 23361.0 2140.50   3
   2  -4  11 22999.3 1899.53   4
  -2  -4 -11 20466.8 2439.69   8
  -2  -4 -11 19799.0 2021.10   7
  -2   4 -11 23115.4 2598.10   7
  -2   4 -12 7150.86 1237.83   3
  -2  -4 -12 5409.91 1387.33   8
  -2  -4 -12 5303.65 1150.99   7
  -2   4 -12 6492.24 1495.49   7
  -2   4 -13 3394.94 862.083   3
  -2  -4 -13 3614.94 1007.53   7
  -2   4 -13 4782.59 1356.26   7
  -2  -4 -13 4121.90 1132.99   8
  -2  -4 -14 14003.9 1986.03   7
  -2   4 -14 14164.9 2239.91   7
  -2  -4 -14 13674.0 2085.52   8
  -2  -4 -15 5868.30 1360.49   8
  -2  -4 -15 5974.97 1412.56   7
  -2   4 -15 5792.14 1523.78   7
  -2  -4 -16 640.445 706.572   8
  -2  -4 -16 319.121 474.459   7
  -2   4 -16 1717.74 935.733   7
  -2  -4 -17-740.711 533.516   8
  -2  -4 -17-139.357 400.997   7
   2  -5 -18-817.266 682.634   8
   2   5 -17 14718.3 2497.42   7
   2  -5 -17 14832.0 2694.08   8
   2  -5 -17 13123.1 2317.00   7
   2  -5 -16 1931.42 815.663   2
   2   5 -16 649.228 714.926   7
   2  -5 -16 1707.11 947.295   8
   2  -5 -16 1958.66 866.030   7
   2  -5 -15 868.701 625.164   2
   2   5 -15-947.873 1048.85   7
   2  -5 -15 1699.86 1389.32   8
   2  -5 -15-570.232 517.782   7
   2  -5 -14 57.7555 326.583   2
   2  -5 -14 833.732 779.210   7
   2   5 -14-667.592 700.460   7
   2   5 -13 49231.4 3550.09   3
   2  -5 -13 50078.9 3410.88   2
   2  -5 -13 52844.9 5739.86   8
   2   5 -13 43627.0 4065.98   7
   2  -5 -13 44248.8 4262.55   7
   2   5 -12 4399.93 859.380   2
   2  -5 -12 3162.52 888.262   2
   2   5 -12 2216.71 1061.75   7
   2  -5 -12 2257.93 1069.08   7
   2  -5 -11 976.922 529.805   2
   2   5 -11 1705.68 547.783   2
   2   5 -11 1614.20 735.911   7
   2  -5 -10 332.614 425.097   2
  -2  -5  10-122.772 458.196   9
   2   5 -10 1164.04 1098.65   7
   2  -5  -9 45838.4 2927.25   2
  -2  -5   9 51732.7 3264.82   9
   2   5  -9 53768.3 4251.04   7
  -2   5   8 818.363 197.928   3
   2  -5  -8 2557.61 677.245   2
  -2  -5   8 2331.98 791.861   9
   2   5  -8 2583.38 1367.90   7
  -2   5   7 2531.47 396.253   3
   2  -5  -7 1975.04 535.425   2
  -2  -5   7 2790.39 803.137   9
   2   5  -6 4521.61 567.039   4
   2  -5  -6 4138.61 811.747   2
  -2  -5   6 3775.37 817.733   9
   2   5  -6 5729.90 1561.94   7
  -2  -5   5 115345. 4637.25   9
  -2   5   5 105461. 2481.24   1
   2  -5  -5 111167. 4023.90   2
  -2   5   4 494.094 390.763   6
  -2  -5   4 250.776 169.191   8
  -2  -5   4 789.191 480.583   9
   2  -5  -4 589.478 353.341   2
  -2   5   4 240.616 139.756   1
  -2   5   3 3305.96 659.071   6
   2  -5  -3 3472.88 639.100   2
  -2  -5   3 3409.76 458.638   8
  -2  -5   3 3876.67 850.951   9
  -2   5   2 5021.05 827.798   6
   2  -5  -2 3103.43 582.038   2
  -2  -5   2 3976.65 755.620   9
   2   5  -2 3456.84 665.391   6
  -2  -5   2 3738.17 514.446   8
   2  -5  -1 38381.1 2078.87   2
  -2  -5   1 38183.8 1978.72   8
  -2   5   1 38647.1 2319.30   6
   2  -5  -1 35411.2 1582.47   7
   2   5  -1 37292.3 2070.77   6
  -2  -5   0 13478.4 1299.37   8
  -2   5   0 15905.5 1452.33   6
   2  -5   0 14370.1 1016.23   7
   2   5   0 15284.5 1230.94   6
  -2  -5  -1 55905.4 2927.79   8
   2   5   1 59764.5 2460.23   6
  -2   5  -1 61260.6 3040.56   6
   2   5   2 10247.2 945.176   6
  -2  -5  -2 10286.1 1299.72   8
  -2   5  -2 11217.8 1041.09   7
  -2   5  -2 10958.0 1277.79   6
   2  -5   3 52208.2 2627.27   5
  -2  -5  -3 49466.7 3139.31   8
   2   5   3 50804.0 2177.61   6
  -2   5  -3 48115.9 2419.85   7
  -2   5  -3 48934.9 2868.74   6
   2  -5   4 8822.49 1030.06   5
  -2   5  -4 8188.62 1442.06   3
   2  -5   4 8546.66 841.900   8
   2  -5   4 7047.40 956.330   9
   2   5   4 8349.32 842.312   6
  -2   5  -4 8554.77 1218.40   6
  -2  -5  -4 8621.15 1369.33   8
  -2   5  -4 9879.19 1169.83   7
  -2   5  -5 78206.1 3871.14   3
   2  -5   5 71448.7 3183.13   5
  -2  -5  -5 77438.6 4306.94   8
   2  -5   5 65964.5 2342.42   8
   2  -5   5 73577.9 3137.18   9
  -2   5  -5 69812.6 3339.30   7
  -2  -5  -5 72790.0 2405.42   7
   2   5   5 67403.9 2612.14   6
  -2   5  -6 8002.85 1280.58   3
   2  -5   6 9602.90 1091.66   9
   2  -5   6 7006.33 640.985   8
  -2  -5  -6 6405.54 1282.65   8
  -2   5  -6 7649.18 1133.11   7
  -2  -5  -6 9186.05 918.129   7
  -2   5  -7 4774.34 969.744   3
  -2   5  -7 5634.51 565.403   2
   2  -5   7 6659.72 887.619   9
   2  -5   7 3868.69 527.389   8
  -2  -5  -7 4834.76 1131.68   8
  -2  -5  -7 6018.90 786.583   7
  -2   5  -7 4770.47 951.589   7
  -2   5  -8 2553.69 742.902   3
   2  -5   8 2753.59 609.163   9
  -2  -5  -8 1238.03 639.129   8
  -2  -5  -8 3164.11 642.067   7
  -2   5  -8 3183.28 870.664   7
  -2   5  -9 36724.9 2783.45   3
  -2  -5  -9 32554.8 3125.19   8
  -2   5  -9 34947.2 2884.01   7
  -2  -5  -9 35508.9 2321.94   7
  -2   5 -10 5749.17 1138.19   3
  -2  -5 -10 3578.88 1060.29   8
  -2  -5 -10 6190.88 1017.96   7
  -2   5 -10 6662.23 1368.34   7
  -2   5 -11 513.556 450.179   3
  -2  -5 -11 511.237 369.778   7
  -2   5 -11 622.380 594.370   7
  -2   5 -12 1657.19 579.887   3
  -2  -5 -12 359.758 612.291   8
  -2  -5 -12 936.754 459.712   7
  -2   5 -12 1485.25 824.887   7
  -2   5 -13 15162.5 1928.35   3
  -2   5 -13 14957.8 2317.78   7
  -2  -5 -13 15178.2 1944.05   7
  -2  -5 -13 12190.2 2069.72   8
  -2   5 -14 217.185 455.004   3
  -2   5 -14 370.638 678.621   7
  -2  -5 -14 215.095 333.373   7
  -2  -5 -14 117.161 455.728   8
  -2  -5 -15 1682.61 867.218   8
  -2   5 -15 2111.30 1007.06   7
  -2   5 -16-165.664 683.114   7
  -2  -5 -16 693.738 733.769   8
  -2  -5 -17 4221.06 1326.11   8
   2  -6 -17 168.725 700.461   8
   2   6 -17 292.405 413.969   7
   2  -6 -16 4620.98 1236.16   2
   2   6 -16 1944.61 916.227   7
   2  -6 -16 3431.59 1452.88   8
   2  -6 -15 1101.31 794.180   2
   2   6 -15 419.946 501.387   7
   2  -6 -15 2673.63 1519.42   8
   2  -6 -14-39.1974 299.820   2
   2   6 -14 122.477 285.207   3
   2   6 -14-882.614 970.349   7
   2  -6 -14 283.129 532.633   7
   2   6 -13 11018.2 1836.54   3
   2  -6 -13 10558.1 1609.57   2
   2   6 -13 8879.91 1756.26   7
   2  -6 -13 8178.90 1630.01   7
   2   6 -12 10351.3 1393.27   2
   2  -6 -12 7088.13 1315.29   2
   2   6 -12 6848.02 1547.30   7
   2  -6 -12 9518.20 1940.12   7
   2  -6 -11 347.815 396.794   2
   2   6 -11 996.865 480.133   2
  -2  -6  11 719.214 502.846   9
   2   6 -11 1871.31 857.789   7
   2  -6 -10 2750.70 743.051   2
  -2  -6  10 2782.00 782.461   9
   2   6 -10 2292.69 958.525   7
   2  -6  -9 25147.2 2239.89   2
  -2  -6   9 27271.6 2525.15   9
   2   6  -9 22182.1 2646.56   7
  -2   6   8 11092.2 938.541   3
   2  -6  -8 9832.57 1412.67   2
  -2  -6   8 13118.1 1715.41   9
   2   6  -8 11313.2 1865.45   7
   2  -6  -7 2187.14 650.644   2
  -2  -6   7 3102.81 827.729   9
   2   6  -7 1956.10 1044.37   7
  -2   6   6 3780.95 391.440   1
   2  -6  -6 4398.54 939.231   2
  -2  -6   6 6652.89 1160.20   9
   2   6  -6 4916.06 1154.63   7
  -2   6   5 103996. 2842.30   1
   2  -6  -5 106303. 4230.89   2
  -2  -6   5 106943. 4673.79   9
  -2  -6   5 102343. 2227.57   8
  -2   6   5 105106. 4231.54   6
   2   6  -5 108597. 4804.31   7
   2  -6  -4 34525.7 2326.37   2
  -2  -6   4 33176.7 2531.02   9
  -2  -6   4 32268.5 1428.00   8
  -2   6   4 36081.3 2380.32   6
   2   6  -4 35795.1 2464.42   7
  -2   6   3 7293.73 1062.64   6
   2  -6  -3 7448.76 1044.63   2
  -2  -6   3 6801.05 1079.11   9
  -2  -6   3 5551.31 635.823   8
   2   6  -3 5936.93 902.491   7
   2  -6  -2 81659.7 3420.88   2
  -2  -6   2 77670.1 3786.88   9
  -2  -6   2 70776.0 2685.09   8
  -2   6   2 81114.4 3670.77   6
   2  -6  -2 69744.2 2310.85   7
   2   6  -2 68108.0 2620.89   7
   2   6  -2 79263.0 3552.67   6
  -2  -6   1 70302.8 2982.19   8
  -2   6   1 74105.2 3504.72   6
   2  -6  -1 68598.3 2336.31   7
   2   6  -1 66672.2 1930.52   7
   2   6  -1 66488.1 3111.61   6
  -2  -6   0 10731.5 1247.03   8
   2   6   0 9806.76 1089.05   6
  -2   6   0 10112.0 1313.94   6
  -2  -6  -1 14126.2 1539.77   8
   2   6   1 14320.6 1286.63   6
  -2   6  -1 16121.9 1673.55   6
  -2  -6  -2 102342. 4639.81   8
  -2   6  -2 113611. 4681.51   6
   2   6   2 107139. 3684.99   6
  -2  -6  -3 165320. 6346.68   8
   2   6   3 162747. 4687.89   6
  -2   6  -3 164426. 5018.17   7
  -2   6  -3 174791. 6110.31   6
   2  -6   4 67838.0 3127.82   5
  -2  -6  -4 65424.2 4072.80   8
   2  -6   4 68881.1 3271.72   9
   2  -6   4 65110.8 2583.55   8
  -2   6  -4 66176.4 3216.91   7
   2   6   4 71353.1 2910.25   6
  -2   6  -4 75166.4 3933.09   6
  -2   6  -5 16592.2 1965.00   3
   2  -6   5 16395.2 1465.76   5
   2  -6   5 15489.4 1098.67   8
  -2  -6  -5 16163.7 2115.82   8
   2  -6   5 17127.9 1628.78   9
   2   6   5 17152.1 1368.71   6
  -2   6  -5 15854.7 1616.74   7
   2   6   6 2230.86 575.829   6
   2  -6   6 965.597 418.098   5
  -2   6  -6 1179.77 461.044   3
   2  -6   6 68.1281 258.151   9
  -2  -6  -6 672.178 1225.80   8
  -2  -6  -6 542.424 208.484   7
  -2   6  -6 460.710 229.935   7
  -2   6  -7 54181.3 3652.41   3
   2  -6   7 59447.9 3052.04   5
   2  -6   7 65848.9 3296.90   9
  -2  -6  -7 58121.6 4253.94   8
  -2   6  -7 56764.5 3431.50   7
  -2  -6  -7 62213.8 2587.67   7
  -2   6  -8 20261.1 2297.73   3
   2  -6   8 23867.8 1915.24   9
  -2  -6  -8 19272.4 2429.08   8
  -2   6  -8 19274.7 2096.77   7
  -2  -6  -8 20935.5 1563.10   7
  -2   6  -9 3630.24 871.794   3
   2  -6   9 4144.03 798.696   9
  -2  -6  -9 914.470 567.912   8
  -2  -6  -9 2612.77 604.331   7
  -2   6  -9 3090.43 932.732   7
  -2   6 -10 6787.49 1396.49   3
  -2  -6 -10 3736.39 1032.54   8
  -2  -6 -10 5445.45 888.282   7
  -2   6 -10 4805.13 1183.48   7
  -2   6 -11 29041.7 2749.00   3
  -2  -6 -11 32743.0 3438.58   8
  -2  -6 -11 30581.0 2355.21   7
  -2   6 -11 30766.7 3038.91   7
  -2   6 -12-57.3705 360.524   3
  -2  -6 -12-478.635 835.220   8
  -2   6 -12 510.257 428.413   7
  -2   6 -13 2.11196 421.173   3
  -2   6 -13 1091.31 726.981   7
  -2  -6 -13-331.016 839.220   8
  -2   6 -14 9970.49 1677.00   3
  -2   6 -14 8252.31 1841.11   7
  -2  -6 -14 11535.2 2064.38   8
  -2   6 -15 9570.09 2016.15   7
  -2  -6 -15 8270.85 1842.58   8
  -2  -6 -16 1472.04 975.479   8
   2  -7 -16 47.9156 780.397   8
   2   7 -16 342.831 483.175   7
   2  -7 -15 8467.49 1658.63   2
   2   7 -15 4354.40 1371.09   7
   2  -7 -15 10366.7 2584.54   8
   2  -7 -14 14309.1 2015.35   2
   2   7 -14 11115.8 1847.37   3
   2   7 -14 9346.41 1867.67   7
   2  -7 -14 15905.2 3451.55   8
   2   7 -13 1404.99 1121.78   3
   2  -7 -13 1971.28 740.265   2
   2   7 -13-201.871 610.328   7
   2  -7 -12 6259.63 1300.05   2
  -2  -7  12 6774.76 1415.54   9
   2   7 -12 4081.10 1166.96   7
   2  -7 -12 9491.02 3570.11   8
   2  -7 -11 22275.7 2310.67   2
  -2  -7  11 21244.7 2416.17   9
   2   7 -11 17951.9 2373.31   7
   2  -7 -10 7880.62 1429.47   2
  -2  -7  10 10832.6 1730.70   9
   2   7 -10 8132.52 1554.19   7
   2  -7 -10 10295.9 1846.22   7
   2  -7  -9-84.7575 313.579   2
  -2  -7   9 9.89467 376.237   9
   2   7  -9 836.276 510.834   7
   2  -7  -8 7468.55 1289.25   2
  -2   7   8 5091.37 810.569   3
  -2  -7   8 7827.26 1399.91   9
   2   7  -8 7138.88 1337.59   7
  -2   7   7 6496.02 1113.73   6
   2  -7  -7 6567.36 1183.66   2
  -2  -7   7 7809.98 1318.05   9
   2   7  -7 4613.90 1020.20   7
   2  -7  -6 80416.2 3975.77   2
  -2  -7   6 87017.8 4525.55   9
  -2   7   6 83641.9 4039.20   6
   2   7  -6 81452.4 4093.64   7
  -2   7   5 672.513 390.184   6
   2  -7  -5 687.846 461.467   2
  -2  -7   5 409.441 125.272   8
   2   7  -5 267.541 325.913   7
  -2   7   4 2772.57 717.294   6
   2  -7  -4 2910.29 809.331   2
  -2  -7   4 2306.61 396.117   8
  -2  -7   4 2130.97 659.639   9
   2   7  -4 2815.28 541.875   7
  -2   7   3 2899.93 632.551   6
  -2  -7   3 2614.05 733.738   9
   2   7  -3 2647.38 487.433   7
  -2  -7   3 2891.14 522.526   8
   2  -7  -3 2612.77 393.674   7
  -2  -7   2 95791.0 3205.39   8
  -2  -7   2 98852.7 4327.98   9
  -2   7   2 105054. 4354.56   6
   2  -7  -2 90994.3 2411.91   7
   2   7  -2 98668.3 4078.82   6
   2   7  -2 95801.8 2464.70   7
  -2   7   1-132.925 410.260   6
  -2  -7   1 500.168 369.747   8
   2   7  -1-298.253 428.718   6
   2   7  -1-75.3569 77.1565   7
   2  -7  -1-80.6421 135.006   7
  -2  -7   0-85.9427 321.769   8
  -2   7   0 334.524 325.859   6
   2   7   0 613.265 284.073   6
  -2  -7  -1 7645.74 1165.30   8
  -2   7  -1 6854.13 1198.89   6
   2   7   1 7647.36 1003.43   6
  -2  -7  -2 121840. 5363.59   8
  -2   7  -2 123541. 5220.85   6
   2   7   2 117971. 4264.50   6
   2   7   3 6164.19 878.096   6
  -2  -7  -3 7028.71 1270.83   8
  -2   7  -3 6920.88 1197.01   6
  -2   7  -3 5886.25 893.766   7
   2   7   4 832.029 358.894   6
   2  -7   4 598.775 536.306   9
  -2  -7  -4-488.695 725.752   8
  -2   7  -4-18.7367 387.945   7
  -2   7  -4 475.797 383.159   6
   2   7   5-105.538 285.730   6
  -2   7  -5 862.820 797.921   3
   2  -7   5-201.226 348.516   9
  -2  -7  -5-251.722 779.508   8
  -2   7  -5 4.18899 334.785   6
  -2   7  -5-236.120 478.273   7
   2  -7   6 70694.5 3276.83   5
  -2  -7  -6 65092.5 4557.51   8
   2  -7   6 64277.0 3489.31   9
   2   7   6 62217.5 3003.34   6
  -2   7  -6 65818.5 3718.17   7
   2  -7   7 4248.87 774.550   5
   2   7   7 3817.66 734.574   6
  -2   7  -7 4692.32 1211.54   3
   2  -7   7 4272.30 911.107   9
  -2  -7  -7 5707.74 1633.04   8
  -2   7  -7 4245.40 947.738   7
   2  -7   8 10237.7 1223.32   5
  -2   7  -8 10617.1 1666.16   3
   2  -7   8 11354.8 1481.00   9
  -2  -7  -8 8483.95 1691.77   8
   2   7   8 8770.61 1144.06   6
  -2   7  -8 9669.65 1504.73   7
  -2   7  -9 2052.20 827.832   3
   2   7   9 1608.14 525.941   6
   2  -7   9 1547.27 550.869   9
  -2  -7  -9 2373.03 704.593   8
  -2   7  -9 1797.33 724.374   7
  -2   7 -10 18049.2 2242.90   3
  -2  -7 -10 18134.9 2644.36   8
  -2   7 -10 16617.5 2141.56   7
  -2   7 -11 2350.06 742.105   3
  -2  -7 -11 2722.13 920.009   8
  -2   7 -11 2280.07 900.198   7
  -2   7 -12 206.795 320.370   3
  -2   7 -12 774.372 560.440   7
  -2   7 -13 2035.41 856.356   3
  -2   7 -13 2178.81 922.536   7
  -2  -7 -13 520.240 560.504   8
  -2   7 -14 1820.41 746.402   3
  -2  -7 -14 2993.80 1190.65   8
  -2   7 -14 2624.49 1063.41   7
  -2   7 -15 572.775 534.059   7
  -2  -7 -15 16.6214 463.149   8
   2   8 -16 3630.86 1315.74   7
   2   8 -15 1690.77 875.675   7
   2  -8 -15-178.317 796.345   8
   2   8 -14 6363.16 1477.34   3
   2  -8 -14 4838.55 1816.09   8
   2   8 -14 4435.05 1395.47   7
   2   8 -13 1008.89 756.909   3
  -2  -8  13 39.6046 472.103   9
   2   8 -13 111.574 396.596   7
   2  -8 -12 8524.15 1637.51   2
  -2  -8  12 8844.20 1669.19   9
   2   8 -12 7844.41 1503.58   7
   2  -8 -11 7822.71 1525.29   2
  -2  -8  11 9993.72 1768.75   9
   2   8 -11 8013.64 1508.17   7
   2  -8 -10 9319.15 1574.58   2
  -2  -8  10 12142.6 1909.91   9
   2   8 -10 9053.38 1592.77   7
  -2   8   9 268.807 388.186   6
   2  -8  -9 853.333 496.898   2
  -2  -8   9 1236.70 646.391   9
   2   8  -9 626.992 377.250   7
  -2   8   8 3559.91 912.896   6
   2  -8  -8 3342.96 874.121   2
  -2  -8   8 3069.58 806.741   9
   2   8  -8 3433.03 880.461   7
   2  -8  -7 11383.7 1570.89   2
  -2  -8   7 13771.2 1852.06   9
  -2   8   7 12701.4 1628.37   6
   2   8  -7 11398.2 1433.34   7
  -2   8   6 2885.15 766.125   6
  -2  -8   6 3567.68 974.173   9
   2   8  -6 2860.75 596.979   7
  -2   8   5 6516.54 1192.70   6
  -2  -8   5 6654.37 1291.59   9
   2   8  -5 5573.91 844.272   7
  -2   8   4 588.146 423.559   6
  -2  -8   4 507.386 339.872   9
  -2  -8   4 1026.98 287.775   8
   2   8  -4 1270.73 383.607   7
  -2  -8   3 28306.0 2550.83   9
  -2  -8   3 26186.7 1652.97   8
  -2   8   3 29443.7 2486.09   6
   2   8  -3 25488.0 1502.09   7
  -2   8   2 4060.01 967.355   6
  -2  -8   2 2073.81 675.664   9
   2   8  -2 3701.02 862.176   6
   2   8  -2 3084.62 411.122   7
  -2  -8   2 5484.37 881.421   8
  -2   8   1 3950.36 838.596   6
   2   8  -1 2702.26 578.657   6
  -2  -8   1 2675.64 669.923   8
  -2  -8   0 3586.81 818.868   8
   2   8   0 1428.44 371.702   6
  -2   8   0 3346.01 890.911   6
  -2  -8  -1 83890.5 4370.58   8
   2   8   1 91253.0 3980.15   6
  -2   8  -1 95996.9 4682.80   6
   2   8   2 3122.47 716.587   6
  -2  -8  -2 3051.37 848.849   8
  -2   8  -2 2962.36 872.354   6
   2   8   3 338.068 230.283   6
  -2  -8  -3-310.034 550.218   8
  -2   8  -3 386.051 447.470   6
   2   8   4 7161.70 1056.95   6
   2  -8   4 6780.30 1168.93   9
  -2  -8  -4 9143.08 1663.23   8
  -2   8  -4 7074.09 1076.11   7
  -2   8  -4 7355.13 1355.78   6
  -2   8  -5 30902.1 3050.05   3
   2  -8   5 41846.8 2919.29   9
  -2  -8  -5 42623.5 3608.38   8
   2   8   5 41275.1 2527.08   6
  -2   8  -5 36112.1 2585.74   7
  -2   8  -5 43434.5 3443.07   6
   2   8   6 5489.08 940.350   6
  -2   8  -6 4919.40 1443.36   3
   2  -8   6 4948.91 970.334   9
  -2  -8  -6 3841.98 1105.10   8
  -2   8  -6 4054.27 915.259   7
   2   8   7 476.753 432.767   6
  -2   8  -7 698.900 673.970   3
   2  -8   7 304.640 322.544   9
  -2  -8  -7 71.9902 637.948   8
  -2   8  -7-720.318 517.968   7
  -2   8  -8-879.161 798.861   3
   2   8   8 366.453 311.863   6
   2  -8   8 60.5948 212.800   9
  -2  -8  -8 529.403 699.958   8
  -2   8  -8-68.9070 314.558   7
  -2   8  -9 19308.4 2461.35   3
   2  -8   9 21328.2 2111.19   9
  -2   8  -9 17373.9 2198.50   7
   2   8   9 17103.1 1731.16   6
  -2  -8  -9 14146.8 2366.46   8
  -2   8 -10 6724.76 1424.89   3
   2   8  10 6444.17 1119.12   6
  -2  -8 -10 5893.48 1503.12   8
  -2   8 -10 7314.81 1483.57   7
  -2   8 -11-84.0404 409.071   3
  -2   8 -11 302.527 326.246   7
  -2   8 -12 235.117 366.459   3
  -2   8 -12 482.017 404.883   7
  -2   8 -13 9239.95 1725.01   3
  -2  -8 -13 9226.85 2004.35   8
  -2   8 -13 12636.5 2186.03   7
  -2   8 -14 486.458 425.349   3
  -2  -8 -14 2361.02 912.084   8
  -2   8 -14 806.227 676.784   7
  -2   9  15 3212.67 1090.25   6
   2   9 -15 4940.87 1472.90   7
   2   9 -14 1346.45 851.387   3
  -2   9  14-305.896 590.322   6
   2  -9 -14 1511.51 1209.52   8
   2   9 -14 506.098 744.418   7
  -2   9  13 1592.72 857.633   6
   2   9 -13 288.736 465.321   3
  -2  -9  13 993.727 748.931   9
   2  -9 -13 1919.23 1743.99   8
   2   9 -13 2817.70 1067.37   7
  -2   9  12 10005.5 1700.36   6
  -2  -9  12 10720.8 1887.25   9
   2  -9 -12 13235.0 3743.23   8
   2   9 -12 7319.93 1613.16   7
  -2   9  11 9383.41 1616.19   6
  -2  -9  11 11161.4 1924.19   9
   2   9 -11 9674.81 1705.37   7
  -2   9  10 4088.22 1059.91   6
  -2  -9  10 4381.63 1228.12   9
   2   9 -10 3498.27 1021.31   7
  -2   9   9 1656.30 695.440   6
  -2  -9   9 1667.88 813.141   9
   2   9  -9 1102.23 538.878   7
  -2  -9   8 21699.0 2499.38   9
  -2   9   8 17909.2 2039.66   6
   2   9  -8 16814.8 1935.63   7
  -2   9   7 5286.60 1124.99   6
  -2  -9   7 5473.87 1226.42   9
   2   9  -7 5669.72 1077.47   7
  -2   9   6 995.350 522.875   6
  -2  -9   6 303.782 421.448   9
   2   9  -6 321.325 281.212   7
  -2   9   5 8820.01 1418.02   6
  -2  -9   5 8679.88 1523.41   9
   2   9  -5 9053.04 1114.40   7
  -2  -9   4 11945.2 1750.50   9
  -2   9   4 12213.0 1663.89   6
   2   9  -4 13065.5 1192.60   7
  -2   9   3 1804.48 687.946   6
  -2  -9   3 1735.06 705.190   9
  -2  -9   3 1599.02 456.237   8
  -2  -9   2 17304.1 1590.90   8
  -2  -9   2 16327.3 2047.08   9
   2   9  -2 17737.6 1962.68   6
  -2   9   2 18141.9 2064.25   6
  -2  -9   1 2158.40 865.118   9
  -2  -9   1 2495.69 704.579   8
  -2   9   1 2077.70 721.252   6
   2   9  -1 1848.56 674.683   6
  -2  -9   0 58919.4 3588.60   8
   2   9   0 64520.2 3578.12   6
  -2   9   0 66004.1 4092.90   6
  -2  -9  -1 2541.62 793.340   8
  -2   9  -1 4095.72 1070.18   6
   2   9   1 3735.40 832.195   6
  -2  -9  -2 12419.5 1807.79   8
  -2   9  -2 13165.1 1927.55   6
   2   9   2 11981.3 1444.75   6
   2  -9   3 5479.83 1134.95   9
  -2   9  -3 7359.74 1368.49   6
  -2  -9  -3 9270.80 1675.28   8
   2   9   3 8005.26 1173.88   6
  -2  -9  -4 75906.0 4943.26   8
   2  -9   4 78927.8 4266.48   9
  -2   9  -4 90798.8 5077.85   6
   2   9   4 83353.8 3972.17   6
   2   9   5 6802.76 1105.45   6
  -2   9  -5 6869.11 1535.28   3
   2  -9   5 6134.52 1158.23   9
  -2  -9  -5 7841.22 1625.11   8
  -2   9  -5 8133.16 1497.51   6
  -2   9  -5 7575.03 1225.93   7
   2   9   6 5032.38 939.909   6
  -2   9  -6 4431.78 1645.95   3
   2  -9   6 4946.01 1029.53   9
  -2  -9  -6 6586.69 1464.31   8
  -2   9  -6 6748.75 1186.27   7
   2   9   7 7312.58 1138.23   6
  -2   9  -7 8559.17 1804.24   3
   2  -9   7 7105.24 1263.39   9
  -2  -9  -7 7507.17 1641.85   8
  -2   9  -7 7581.12 1336.71   7
  -2   9  -8 26256.4 2985.73   3
   2  -9   8 30955.5 2707.67   9
  -2  -9  -8 24449.7 3096.16   8
   2   9   8 26314.7 2208.33   6
  -2   9  -8 24867.0 2503.95   7
  -2   9  -9 5088.09 1450.14   3
   2   9   9 4486.51 919.421   6
  -2  -9  -9 4719.77 1365.83   8
  -2   9  -9 4159.26 1086.35   7
  -2   9 -10 2072.52 998.842   3
  -2  -9 -10 418.293 1175.84   8
  -2   9 -10 238.761 439.292   7
  -2   9 -11 3347.11 1096.73   3
  -2  -9 -11 2888.32 1208.63   8
  -2   9 -11 3044.13 1001.82   7
  -2   9 -12 7568.97 1688.44   3
  -2  -9 -12 9356.34 2165.84   8
  -2   9 -12 9199.54 1763.30   7
  -2   9 -13-157.456 549.471   3
  -2  -9 -13 326.653 482.931   8
  -2   9 -13-1008.43 764.746   7
  -2   9 -14 199.153 581.650   3
  -2   9 -14 906.825 668.603   7
   2  10 -14 5066.85 1478.35   3
  -2  10  14 4647.52 1294.23   6
   2  10 -14 6882.79 1607.74   7
   2  10 -13 881.806 923.170   3
  -2  10  13-155.738 312.351   6
   2  10 -13-38.0487 448.804   7
  -2  10  12 1288.96 624.713   6
  -2 -10  12 1460.36 821.554   9
   2 -10 -12 1486.82 1460.16   8
   2  10 -12 816.045 604.868   7
  -2  10  11-722.683 652.926   6
  -2 -10  11-230.597 465.564   9
   2 -10 -11 1798.61 2317.61   8
   2  10 -11 210.792 391.037   7
  -2 -10  10 18151.7 2487.87   9
  -2  10  10 16212.2 2101.44   6
   2  10 -10 15682.3 2038.88   7
  -2  10   9-7.68715 455.236   6
  -2 -10   9 625.486 567.282   9
  -2  10   8-36.2178 306.616   6
  -2 -10   8 370.107 677.898   9
  -2  10   7 77.7662 367.133   6
  -2 -10   7-321.162 515.390   9
  -2 -10   6 10382.1 1776.33   9
  -2  10   6 11457.0 1710.17   6
  -2  10   5 1908.66 877.597   6
  -2 -10   5 257.669 510.503   9
  -2  10   4 710.876 556.095   6
  -2 -10   4 1077.45 630.014   9
  -2  10   3 2133.34 741.447   6
  -2 -10   3 1585.42 739.915   9
  -2 -10   2 16956.5 2224.54   9
  -2 -10   2 13862.8 1479.47   8
   2  10  -2 14865.8 1880.76   6
  -2  10   2 16483.9 2159.23   6
  -2 -10   1 866.829 718.824   9
  -2  10   1 1415.38 730.986   6
   2  10  -1 494.804 292.602   6
  -2 -10   1 513.480 514.366   8
  -2 -10   0 2527.29 782.096   8
   2  10   0 2804.20 842.516   6
  -2  10   0 4107.01 1100.17   6
  -2 -10  -1 484.188 343.306   8
   2  10   1-514.744 502.812   6
  -2  10  -1 261.496 542.933   6
  -2 -10  -2 24310.5 2632.40   8
  -2  10  -2 28909.8 2936.63   6
   2  10   2 25769.9 2343.39   6
   2 -10   3 3381.66 1021.99   9
  -2 -10  -3 2549.82 975.219   8
   2  10   3 4106.00 952.352   6
  -2  10  -3 4148.84 1183.99   6
   2 -10   4 21252.3 2268.61   9
  -2 -10  -4 19875.6 2595.02   8
  -2  10  -4 22277.8 2660.32   6
   2  10   4 19032.3 1946.53   6
   2  10   5 929.236 449.708   6
  -2  10  -5 876.766 834.157   3
   2 -10   5-41.9300 419.785   9
  -2 -10  -5-94.7145 444.354   8
   2  10   6 2244.04 653.838   6
  -2  10  -6 3020.62 1219.30   3
   2 -10   6 2542.43 878.488   9
  -2 -10  -6 516.435 652.199   8
   2  10   7 203.072 328.531   6
  -2  10  -7 123.563 642.109   3
   2 -10   7-1010.51 571.469   9
  -2 -10  -7-251.179 530.219   8
  -2  10  -7 81.6776 327.576   7
  -2  10  -8 16160.5 2472.25   3
  -2 -10  -8 17152.3 2648.80   8
  -2  10  -8 17580.0 2129.34   7
  -2  10  -9-214.220 541.514   3
  -2 -10  -9-367.165 505.943   8
  -2  10  -9 86.6982 359.641   7
  -2  10 -10 1235.32 596.044   3
  -2 -10 -10 1044.71 796.149   8
  -2  10 -10 1134.74 628.234   7
  -2  10 -11-566.264 729.718   3
  -2 -10 -11-223.049 922.297   8
  -2  10 -11 230.766 325.694   7
  -2  10 -12 7152.13 1675.93   3
  -2 -10 -12 8888.98 2146.11   8
  -2  10 -12 8358.25 1733.25   7
  -2  10 -13-338.159 490.214   3
  -2  10 -13-886.251 666.106   7
  -2  11  13 367.000 313.191   6
  -2  11  12 3622.22 1110.99   6
  -2 -11  12 4568.51 1328.42   9
  -2  11  11 3805.23 1087.52   6
  -2 -11  11 3475.75 1001.31   9
   2 -11 -11 3677.50 2441.00   8
  -2  11  10 72.8317 351.125   6
  -2 -11  10 989.033 534.359   9
   2 -11 -10 346.061 1129.10   8
  -2  11   9 753.162 475.596   6
  -2 -11   9 1747.90 886.492   9
  -2  11   8 10836.7 1773.25   6
  -2 -11   8 12494.2 2036.23   9
  -2  11   7 10711.0 1729.12   6
  -2 -11   7 13856.0 2085.37   9
  -2  11   6 3383.61 982.062   6
  -2 -11   6 2764.56 985.459   9
  -2  11   5 3312.60 1011.42   6
  -2 -11   5 2090.99 816.500   9
  -2 -11   4 18779.0 2441.91   9
  -2  11   4 18051.3 2236.49   6
  -2 -11   3 2875.00 946.261   9
  -2  11   3 3540.54 1011.97   6
  -2 -11   2 549.880 651.820   9
  -2  11   2 1479.15 738.571   6
   2  11  -2 65.2321 384.839   6
  -2 -11   1-14.9825 463.519   9
  -2  11   1-279.489 381.805   6
   2  11  -1 397.037 443.086   6
  -2 -11   1 234.709 350.266   8
  -2 -11   0 22943.2 2316.65   8
   2  11   0 27332.0 2577.65   6
  -2  11   0 29207.1 2989.00   6
  -2 -11  -1 3718.24 1078.06   8
   2  11   1 3822.61 938.941   6
  -2  11  -1 3988.25 1075.65   6
  -2 -11  -2 4592.33 1184.15   8
  -2  11  -2 5328.22 1265.87   6
   2  11   2 5521.80 1155.67   6
   2 -11   3 3252.75 1061.22   9
  -2 -11  -3 4191.03 1279.22   8
  -2  11  -3 2757.36 1032.34   6
   2  11   3 2705.82 745.220   6
   2 -11   4 18920.0 2255.69   9
  -2 -11  -4 21095.7 2784.72   8
  -2  11  -4 24352.7 2885.39   6
   2  11   4 20569.6 2144.19   6
  -2  11  -5 2527.10 1440.28   3
   2 -11   5 1722.57 722.525   9
  -2 -11  -5 1607.22 986.706   8
   2  11   5 1618.14 671.009   6
  -2  11  -6 3319.74 1336.33   3
   2 -11   6 4009.91 1102.08   9
  -2 -11  -6 2418.90 943.856   8
   2  11   6 3923.31 947.763   6
  -2  11  -7 3327.49 1245.63   3
  -2 -11  -7 2831.28 1245.59   8
  -2  11  -8 7670.99 1778.40   3
  -2 -11  -8 10856.2 2255.22   8
  -2  11  -9 328.952 658.931   3
  -2 -11  -9 1368.46 900.778   8
  -2  11 -10 1575.40 937.983   3
  -2 -11 -10 1641.13 1072.35   8
  -2  11 -11-396.939 783.161   3
  -2  12  11 1523.62 764.726   6
  -2 -12  11 1929.87 930.508   9
  -2  12  10-250.344 497.994   6
  -2 -12  10 273.356 375.166   9
  -2  12   9-600.046 643.288   6
  -2 -12   9 254.289 440.642   9
  -2  12   8 1464.94 790.767   6
  -2 -12   8 2005.90 830.179   9
  -2  12   7 6586.79 1439.06   6
  -2 -12   7 6247.80 1506.76   9
   2 -12  -7 6662.27 2327.19   8
  -2  12   6 1252.94 591.103   6
  -2 -12   6 1683.87 857.734   9
   2 -12  -6 1426.77 1361.83   8
  -2  12   5-63.4852 473.737   6
  -2 -12   5-129.407 325.362   9
  -2 -12   4 3228.27 1127.67   9
  -2  12   4 3791.60 1156.31   6
   2 -12  -4 5155.72 2384.85   8
  -2 -12   3 11249.5 1998.27   9
  -2  12   3 10421.0 1836.37   6
   2 -12  -3 13843.0 3205.74   8
  -2 -12   2 686.945 615.058   9
  -2  12   2 940.420 741.729   6
   2 -12  -2 2246.66 1590.94   8
  -2 -12   1-508.613 518.284   9
   2 -12  -1-4.20078 747.099   8
   2  12  -1-102.522 462.476   6
  -2  12   1 277.110 665.537   6
  -2 -12   0 2425.55 1166.80   9
  -2  12   0 2510.24 1142.98   6
   2  12   0 3438.41 1002.41   6
  -2 -12  -1 12440.7 1876.21   8
  -2  12  -1 12397.2 2167.05   6
   2  12   1 13820.6 1914.75   6
   2 -12   2 3430.88 1156.27   9
  -2 -12  -2 2466.09 907.958   8
   2  12   2 3727.84 1015.00   6
  -2  12  -2 5156.28 1232.75   6
   2 -12   3 226.137 504.123   9
  -2 -12  -3-763.930 755.935   8
   2  12   3-398.816 506.161   6
  -2  12  -3 98.2088 379.829   6
  -2  12  -4 1695.47 1042.49   3
   2 -12   4 1198.16 598.831   9
  -2  12  -4 930.002 412.687   6
   2  12   4 1190.09 607.821   6
  -2 -12  -4 2713.74 1183.85   8
  -2  12  -5 4607.91 1523.33   3
   2 -12   5 5311.42 1240.39   9
  -2 -12  -5 3586.00 1279.00   8
  -2  12  -6 1280.22 880.605   3
   2 -12   6 1748.09 664.845   9
  -2 -12  -6-883.245 834.673   8
  -2  12  -7 210.031 791.944   3
  -2 -12  -7-1996.62 1099.74   8
  -2  12  -8 798.934 745.852   3
  -2 -12  -8 616.599 522.780   8
  -2  12  -9 4837.40 1549.22   3
  -2 -12  -9 5762.54 1754.99   8
  -2  13   9 797.251 603.319   6
  -2 -13   9 1384.41 795.479   9
  -2  13   8 1315.91 753.173   6
  -2 -13   8 729.892 533.234   9
   2 -13  -8 90.8582 1126.04   8
  -2  13   7 1673.34 767.660   6
  -2 -13   7 2738.41 1070.56   9
   2 -13  -7 3362.61 1670.37   8
  -2  13   6 9108.50 1775.75   6
  -2 -13   6 8516.08 1788.88   9
   2 -13  -6 9595.21 2665.38   8
  -2  13   5 555.607 642.509   3
  -2 -13   5-148.792 582.998   9
   2 -13  -5 2288.03 1353.96   8
  -2  13   5 724.496 585.697   6
  -2 -13   4 1149.89 850.607   9
   2 -13  -4-428.225 1018.47   8
  -2  13   4 20.2562 360.553   6
  -2 -13   3 3491.68 1352.68   9
   2 -13  -3 3027.78 1582.86   8
  -2  13   3 2690.64 990.748   6
  -2 -13   2 12515.3 2193.89   9
  -2  13   2 12626.8 2151.17   6
  -2 -13   1 275.293 630.364   9
  -2  13   1 1012.42 842.741   6
  -2 -13   0 1233.78 633.588   9
  -2  13   0-176.693 601.496   6
   2  13   0 544.908 452.621   6
  -2  13  -1 362.041 775.445   3
  -2 -13  -1 1318.33 1014.60   9
   2 -13   1 214.322 480.173   9
  -2  13  -1 404.581 431.799   6
   2  13   1 745.781 550.412   6
  -2  13  -2 2916.99 1497.85   3
   2 -13   2 5331.35 1436.92   9
  -2  13  -2 8257.65 1756.25   6
   2  13   2 7215.06 1465.16   6
  -2  13  -3 1215.95 1098.86   3
   2 -13   3 158.062 431.513   9
  -2  13  -3-486.899 733.570   6
  -2 -13  -3 1151.38 745.715   8
  -2  13  -4 683.671 971.761   3
   2 -13   4 51.7181 512.854   9
  -2 -13  -4-404.707 618.857   8
  -2  13  -5 1521.18 1105.37   3
   2 -13   5 344.789 361.198   9
  -2 -13  -5 817.653 805.768   8
  -2  13  -6 4946.96 1601.22   3
  -2 -13  -6 5002.02 1465.70   8
  -2 -13  -7-197.864 630.780   8
   2 -14  -6 34.9045 722.916   8
   2 -14  -5 3444.47 1535.85   8
  -2  14   5 5493.38 1414.15   6
  -2  14   4 2292.43 1245.18   3
  -2 -14   4 2735.05 1265.54   9
  -2  14   4 761.441 650.268   6
  -2  14   3 946.764 876.612   3
  -2 -14   3 2363.71 1043.04   9
  -2  14   3 703.259 404.997   6
  -2  14   2 2249.04 1316.24   3
  -2 -14   2 1028.39 978.207   9
  -2  14   2 2231.12 967.504   6
  -2  14   1 4279.48 1690.78   3
  -2 -14   1 5257.01 1510.46   9
  -2  14   1 7036.95 1720.08   6
  -2  14   0 1224.80 1182.21   3
  -2 -14   0 2834.57 1160.25   9
  -2  14   0 1256.29 794.822   6
   2  14   0 2282.27 919.716   6
  -2  14  -1 2214.89 1233.74   3
  -2 -14  -1 1317.54 849.573   9
   2 -14   1 2835.76 1021.59   9
  -2  14  -1 2319.41 1186.81   6
  -2  14  -2 1989.05 1160.88   3
   2 -14   2 1279.33 756.214   9
  -2  14  -2 3510.76 1229.58   6
   2 -14   3 4268.21 1369.12   9
   2 -14   4-345.935 508.268   9
  -2 -14  -5 983.746 725.342   8
   3   0 -18 837.095 1020.54   7
   3   0 -17 23452.2 3347.98   7
   3   0 -16 3353.77 1642.12   7
   3   0 -15-13.7637 358.105   2
   3   0 -15-66.7306 331.604   8
   3   0 -15 505.852 891.152   7
   3   0 -14-398.551 449.134   2
   3   0 -14 1384.19 870.674   8
   3   0 -14 2262.55 1881.58   7
   3   0 -13 66905.5 3493.70   2
   3   0 -12 344.007 438.021   2
   3   0 -11 656.021 118.637   3
   3   0 -11 681.275 402.855   2
   3   0 -10-102.022 95.8231   3
   3   0 -10-15.1977 187.115   2
   3   0  -9 424734. 9212.97   2
   3   0  -8-341.983 329.241   2
   3   0  -7 604.720 329.679   2
  -3   0   6-269.105 218.725   4
   3   0  -6-139.456 301.536   2
  -3   0   5 211585. 4280.14   4
   3   0  -5 215942. 5245.00   2
  -3   0   4 206.118 130.009   4
   3   0  -4-94.0792 192.417   2
   3   0  -3 239104. 4962.75   4
   3   0  -3 249015. 5207.94   2
  -3   0   2 428.508 262.844   5
   3   0  -2 437.473 223.130   4
   3   0  -2 611.525 208.369   9
   3   0  -2 538.676 271.936   2
   3   0  -1 730711. 11755.7   9
  -3   0   1 731650. 11624.9   9
  -3   0   0 90.3977 102.150   6
  -3   0   0 1.88298 274.631   8
   3   0   0 113.736 72.9589   9
   3   0   0 230.971 206.450   8
  -3   0   0-15.4426 79.0953   9
   3   0   1 766.205 218.834   3
   3   0   1 961.775 182.468   6
  -3   0  -1 629.649 281.513   8
   3   0   1 1021.29 229.578   9
  -3   0  -1 1157.10 169.801   9
   3   0   1 814.611 287.502   7
  -3   0  -1 1232.13 211.102   6
   3   0   2 89.7906 83.0208   6
  -3   0  -2 284.834 127.744   9
  -3   0  -2 487.047 489.854   8
  -3   0  -3 191421. 4955.99   8
  -3   0  -3 205216. 5036.06   7
   3   0   3 206016. 4357.15   6
   3   0   4 12.9288 42.8822   2
  -3   0  -4 375.510 561.243   8
  -3   0  -4-99.3947 222.636   7
   3   0   4-95.5859 142.065   6
   3   0   5 43624.2 2101.00   1
   3   0   5 42466.2 1190.64   2
  -3   0  -5 44125.6 2315.72   8
  -3   0  -5 43704.1 2369.23   7
   3   0   6 107.377 76.4813   2
  -3   0  -6 120.318 205.975   8
  -3   0  -6 143.765 204.061   7
   3   0   7 184778. 3435.55   2
   3   0   7 208546. 5712.82   1
  -3   0  -7 202380. 5805.98   8
  -3   0  -7 191924. 6048.29   7
   3   0   8 61.9100 220.912   1
   3   0   8 49.9771 61.9207   2
  -3   0  -8 294.753 280.569   8
  -3   0  -8-92.1800 310.312   7
   3   0   9 5785.01 908.510   1
  -3   0  -9 6219.48 1004.96   8
  -3   0  -9 5905.78 1080.26   7
   3   0  10-614.131 484.729   1
  -3   0 -10 155.829 329.417   8
  -3   0 -10 271.472 494.943   7
   3   0  11 27463.8 2292.51   1
  -3   0 -11 27155.1 2324.95   8
  -3   0 -11 25319.2 2498.20   7
  -3   0 -12 55.0263 335.460   8
  -3   0 -12 946.228 539.298   7
  -3   0 -13 17236.4 1981.25   8
  -3   0 -13 16477.7 2248.69   7
  -3   0 -14-808.978 451.479   8
  -3   0 -14-66.0124 566.518   7
  -3   0 -15 10675.5 1936.02   7
  -3   0 -16-101.961 438.638   7
  -3   0 -17 4900.88 1448.30   7
   3   1 -18 2406.96 1147.40   7
   3  -1 -18 857.386 837.344   7
   3  -1 -17 1003.59 987.411   7
   3   1 -17 1791.54 1182.57   7
   3  -1 -16 923.874 551.882   2
   3  -1 -16-164.710 634.251   8
   3   1 -16 93.7480 657.672   7
   3  -1 -16 922.539 1366.25   7
   3  -1 -15-14.3572 339.627   2
   3   1 -15 304.752 215.290   2
   3  -1 -15-198.421 371.147   8
   3   1 -15 1997.11 1592.27   7
   3  -1 -15 2561.61 1692.03   7
   3   1 -14 2445.41 720.918   2
   3  -1 -14 1827.46 613.486   2
   3   1 -14 3460.77 990.927   8
   3  -1 -14 2805.26 1409.22   8
   3   1 -14 4326.31 1879.44   7
   3  -1 -14 1747.62 1565.61   7
   3   1 -13 394.487 265.399   2
   3  -1 -13-141.591 346.802   2
   3   1 -12 8496.37 1156.00   2
   3  -1 -12 7547.22 1165.65   2
   3   1 -11 5024.90 638.483   3
   3   1 -11 4590.11 804.966   2
   3  -1 -11 4624.68 854.597   2
   3  -1 -10 400.469 257.722   2
   3  -1 -10 460.008 136.741   1
   3   1 -10 538.928 323.087   2
  -3  -1   9 2303.72 227.250   4
   3   1  -9 2440.32 636.804   2
   3  -1  -9 1869.69 498.307   2
   3  -1  -9 2280.65 364.542   1
  -3  -1   8 50722.1 1190.35   4
   3  -1  -8 55349.3 2567.75   2
   3   1  -8 55627.5 2591.38   2
   3   1  -7 1382.18 381.528   2
   3  -1  -7 1253.36 425.095   2
   3  -1  -6 2386.29 234.487   3
   3  -1  -6 2154.59 472.962   2
   3   1  -6 1977.15 489.908   2
   3  -1  -5 1944.18 237.406   3
  -3  -1   5 2001.21 449.114   9
   3  -1  -5 1800.34 414.741   2
   3   1  -5 1990.88 405.528   2
   3  -1  -4 497.497 154.247   3
   3   1  -4 171.527 111.743   4
  -3   1   4 268.922 133.941   4
  -3  -1   4 374.740 263.713   9
   3  -1  -4 348.491 235.067   2
   3  -1  -3 273.369 155.253   3
  -3   1   3 597.308 241.782   4
  -3  -1   3 387.104 284.294   9
   3   1  -3 401.388 204.526   8
   3  -1  -3 481.953 262.110   2
  -3   1   2 306.782 210.520   4
   3   1  -2-151.550 284.908   5
  -3  -1   2 319.104 220.304   5
   3  -1  -2-94.9880 249.199   4
  -3   1   2 187.850 218.758   5
   3  -1  -2 194.003 127.350   3
  -3  -1   2 181.989 190.456   8
  -3  -1   2 2.10299 123.670   9
   3   1  -2 86.1165 124.199   8
   3   1  -2-10.9814 160.485   9
   3  -1  -2 56.8946 107.460   2
  -3   1   2 212.842 144.752   2
   3  -1  -1 46229.7 2398.16   5
   3  -1  -1 58687.2 1933.59   3
  -3   1   1 66569.0 2126.63   3
   3  -1  -1 52741.6 2175.97   4
   3   1  -1 61710.8 2359.30   5
  -3   1   1 53696.9 2457.26   5
   3  -1  -1 54285.1 1872.19   2
  -3   1   1 52333.7 1774.44   2
  -3  -1   1 53522.4 2164.35   8
   3   1  -1 61990.4 2260.92   8
   3   1  -1 65741.0 2188.27   9
  -3  -1   1 59466.7 2011.77   9
  -3   1   0 134419. 3272.18   3
   3  -1   0 114478. 3331.31   4
   3  -1   0 116369. 3996.52   5
   3  -1   0 139932. 3329.49   3
   3  -1   0 116657. 2764.59   2
  -3   1   0 126129. 2851.76   2
  -3  -1   0 127220. 3582.16   8
   3   1   0 148979. 3869.51   8
   3  -1   0 120879. 3593.24   8
  -3  -1   0 117613. 2984.63   9
   3   1   0 122124. 3301.87   9
  -3   1   0 123518. 3034.64   6
  -3   1  -1 28053.2 1369.18   3
   3  -1   1 29181.6 1054.25   2
  -3   1  -1 28696.5 1580.58   8
   3  -1   1 29583.6 1699.24   8
   3  -1   1 28631.8 831.375   9
  -3  -1  -1 28154.0 1623.67   8
  -3  -1  -1 27035.6 1251.52   9
   3   1   1 30918.8 1453.28   7
   3  -1   1 29205.9 1280.07   6
  -3   1  -1 29004.2 1333.07   6
  -3   1  -2 36189.1 1656.09   3
   3  -1   2 37392.1 1045.59   2
  -3  -1  -2 33702.5 1856.48   8
  -3   1  -2 35936.5 1791.62   8
   3  -1   2 38116.9 1608.99   6
  -3   1  -2 35645.2 1824.59   7
  -3   1  -2 36925.5 1693.59   6
  -3   1  -3 123135. 3460.44   3
   3  -1   3 118851. 3494.88   1
  -3  -1  -3 114309. 3769.10   8
  -3   1  -3 121603. 3620.81   8
  -3   1  -3 123454. 3821.12   7
  -3  -1  -3 132034. 3652.79   7
   3  -1   3 131153. 3542.48   6
  -3   1  -4 23070.7 1463.39   3
   3   1   4 23607.2 1098.54   2
   3  -1   4 25373.5 1552.72   1
  -3  -1  -4 24555.8 1718.37   8
  -3   1  -4 23656.6 1513.35   8
  -3   1  -4 27327.3 1825.42   7
  -3  -1  -4 27012.9 1670.42   7
  -3   1  -5 2187.16 461.444   3
   3  -1   5 2785.84 605.379   1
   3   1   5 1936.86 298.577   2
  -3  -1  -5 1867.09 498.180   8
  -3   1  -5 1521.00 360.496   8
  -3  -1  -5 1844.01 475.856   7
  -3   1  -5 2022.42 512.325   7
  -3   1  -6 7066.27 861.051   3
   3  -1   6 7079.73 913.018   1
   3   1   6 8134.09 661.195   2
  -3  -1  -6 6412.27 991.062   8
  -3   1  -6 6671.23 889.702   8
  -3  -1  -6 6881.91 948.614   7
  -3   1  -6 4943.75 862.457   7
  -3   1  -7 117205. 3913.11   3
   3  -1   7 117881. 4246.34   1
   3   1   7 119076. 3014.11   2
   3   1   7 113933. 3853.33   1
  -3  -1  -7 115541. 4515.50   8
  -3   1  -7 119223. 2841.99   9
  -3   1  -7 111137. 4060.79   8
  -3  -1  -7 112376. 4340.91   7
  -3   1  -7 113597. 4612.53   7
  -3   1  -8 18877.3 1549.77   3
   3  -1   8 16268.8 1529.66   1
   3   1   8 15042.7 958.571   2
   3   1   8 16886.9 1454.60   1
  -3   1  -8 15937.2 1507.20   8
  -3  -1  -8 16069.7 1647.55   8
  -3   1  -8 16028.2 989.490   9
  -3  -1  -8 14964.9 1613.01   7
  -3   1  -8 14435.5 1639.95   7
  -3   1  -9 60951.1 3048.91   3
   3   1   9 52429.7 2737.52   1
   3  -1   9 54365.4 3100.63   1
  -3  -1  -9 52775.3 3198.67   8
  -3   1  -9 53816.0 2982.61   8
  -3  -1  -9 49132.5 3169.67   7
  -3   1  -9 52343.9 3386.98   7
   3   1  10 11319.1 1283.23   1
  -3   1 -10 12048.5 1436.39   8
  -3  -1 -10 10631.9 1504.26   8
  -3  -1 -10 9976.60 1461.69   7
  -3   1 -10 10590.2 1574.56   7
   3   1  11 54711.3 3092.94   1
  -3  -1 -11 51766.5 3388.54   8
  -3   1 -11 53720.3 3188.09   8
  -3  -1 -11 49891.4 3490.53   7
  -3   1 -11 51791.3 3696.56   7
  -3  -1 -12 10602.1 1621.71   8
  -3   1 -12 10797.0 1413.52   8
  -3  -1 -12 11561.8 1740.15   7
  -3   1 -12 9576.39 1645.80   7
  -3   1 -13 6912.38 1251.81   8
  -3  -1 -13 6721.56 1325.65   8
  -3  -1 -13 5969.65 1356.16   7
  -3   1 -13 6014.38 1414.75   7
  -3  -1 -14 1887.64 792.250   8
  -3  -1 -14 2549.83 940.087   7
  -3   1 -14 3154.27 1108.74   7
  -3  -1 -15 9902.66 1697.93   8
  -3  -1 -15 11881.4 2050.94   7
  -3   1 -15 11760.3 2127.94   7
  -3  -1 -16 1399.36 706.001   7
  -3   1 -16 2521.08 1008.44   7
  -3  -1 -17 1401.46 798.787   7
  -3   1 -17 3243.45 1210.53   7
   3   2 -18 1736.05 1075.39   7
   3  -2 -18 1506.10 1149.86   7
   3  -2 -17 138.233 364.683   8
   3   2 -17-421.261 647.473   7
   3  -2 -17-213.809 744.201   7
   3  -2 -16 21419.4 2249.40   2
   3  -2 -16 17702.2 2624.39   8
   3   2 -16 17586.8 2897.70   7
   3  -2 -16 18964.6 3461.04   7
   3   2 -15 13993.0 1661.28   2
   3  -2 -15 14150.1 1799.02   2
   3  -2 -15 12735.6 2376.24   8
   3   2 -15 11381.3 2477.81   7
   3  -2 -15 12173.3 2841.50   7
   3   2 -14 5748.91 1025.49   2
   3  -2 -14 5021.07 1024.34   2
   3   2 -14 6328.82 2025.52   7
   3  -2 -14 7309.70 2460.00   7
   3   2 -13 9219.59 1254.69   2
   3  -2 -13 8285.31 1240.88   2
   3   2 -13 10515.6 2439.97   7
   3   2 -12 39701.6 2379.55   3
   3   2 -12 44699.6 3034.07   8
   3  -2 -12 43008.5 2758.94   2
   3   2 -12 45857.4 2771.65   2
   3  -2 -11 37098.0 2464.57   2
   3   2 -11 39208.3 2457.50   2
   3   2 -10 75208.5 3363.06   2
   3  -2 -10 71264.2 3341.12   2
   3  -2  -9 27000.1 1945.72   2
   3   2  -9 28840.8 1972.52   2
   3  -2  -8 62761.6 2933.14   2
   3   2  -8 64356.1 2921.26   2
  -3  -2   7 88575.9 3588.38   9
   3   2  -7 84557.5 3257.19   2
   3  -2  -7 87879.4 3325.86   2
  -3  -2   6 33849.3 2035.67   9
   3  -2  -6 34978.3 1934.47   2
   3   2  -5 32908.3 1527.14   8
  -3  -2   5 31070.8 1875.71   9
   3  -2  -5 32629.9 1814.15   2
   3  -2  -4 708.836 186.308   3
  -3  -2   4 575.022 122.517   5
  -3  -2   4 689.674 339.917   9
   3   2  -4 918.944 247.050   8
   3  -2  -4 1279.78 369.147   2
  -3  -2   3 44046.9 1789.61   5
  -3   2   3 43348.7 1536.34   3
   3  -2  -3 45786.0 1681.63   3
  -3  -2   3 49366.8 2310.34   9
   3   2  -3 44423.6 1846.79   8
   3  -2  -3 48345.2 1995.66   2
   3   2  -2 37387.5 1633.87   5
   3  -2  -2 46142.3 1731.85   3
  -3   2   2 41661.6 1606.24   3
   3  -2  -2 42303.6 1723.14   2
   3   2  -2 49555.9 1905.76   8
  -3  -2   2 43242.7 1908.30   8
  -3  -2   2 40954.8 2017.70   9
  -3   2   1 7524.41 682.741   3
   3  -2  -1 7034.07 703.463   3
  -3   2   1 7288.20 642.282   2
   3  -2  -1 7524.23 657.508   2
  -3  -2   1 8092.52 830.674   9
   3   2  -1 7929.27 755.386   8
  -3  -2   1 8376.86 833.772   8
  -3   2   1 6580.21 734.545   6
  -3   2   0 8213.28 808.641   3
   3  -2   0 7417.98 978.886   5
   3  -2   0 8008.60 865.878   4
  -3   2   0 7317.93 597.805   2
   3  -2   0 6340.99 561.097   2
   3  -2   0 7487.15 715.300   1
  -3  -2   0 6521.50 824.195   9
  -3  -2   0 10181.1 960.869   8
  -3   2   0 6471.41 722.875   6
   3  -2   1 27971.6 1965.95   5
   3  -2   1 30064.8 1802.65   4
  -3   2  -1 30205.1 1558.76   3
   3  -2   1 31681.0 1562.15   1
   3  -2   1 26825.3 1100.40   2
  -3   2  -1 28421.9 1118.50   2
  -3  -2  -1 30574.3 1712.63   8
   3  -2   1 29309.6 1526.40   6
   3   2   1 29864.5 1390.76   7
  -3   2  -1 28293.5 1537.87   6
  -3   2  -2 5434.09 673.641   3
   3  -2   2 6502.65 833.731   4
   3  -2   2 6534.65 456.914   2
  -3   2  -2 6473.52 443.297   2
   3  -2   2 5957.34 729.958   1
  -3  -2  -2 6164.28 806.954   8
  -3   2  -2 5687.68 765.566   7
   3   2   2 6363.72 684.712   7
  -3   2  -2 6306.41 799.011   6
   3  -2   3 1355.48 488.163   4
  -3   2  -3 253.941 194.516   3
   3  -2   3 560.794 112.510   2
   3  -2   3 853.346 330.210   1
  -3   2  -3 428.305 268.467   8
  -3  -2  -3 498.165 303.148   8
  -3  -2  -3 582.501 226.080   7
  -3   2  -3 701.146 367.405   7
  -3   2  -3 459.439 298.129   6
  -3   2  -4 10684.8 1053.56   3
   3  -2   4 10576.0 1064.35   1
  -3  -2  -4 10414.0 1196.96   8
  -3   2  -4 11071.6 1016.06   8
  -3  -2  -4 11381.7 1026.32   7
  -3   2  -4 11303.6 1231.09   7
  -3   2  -5 104371. 3610.94   3
   3  -2   5 103530. 3756.20   1
  -3   2  -5 105253. 3422.53   8
  -3  -2  -5 103627. 4037.00   8
  -3   2  -5 101268. 4039.93   7
  -3  -2  -5 108294. 3721.77   7
  -3   2  -6 217363. 5755.07   3
   3  -2   6 219688. 6098.06   1
  -3  -2  -6 214853. 6396.09   8
  -3   2  -6 210506. 5444.20   8
  -3   2  -6 212264. 6348.98   7
  -3  -2  -6 206566. 5775.65   7
  -3   2  -7 1417.46 406.831   3
   3  -2   7 960.855 305.354   1
  -3   2  -7 1996.45 470.153   8
  -3   2  -7 1898.83 330.110   9
  -3  -2  -7 1938.29 616.591   8
  -3  -2  -7 1592.96 498.641   7
  -3   2  -7 1188.07 436.518   7
  -3   2  -8 1638.95 475.504   3
   3  -2   8 955.707 426.800   1
   3   2   8 2231.27 534.962   1
  -3   2  -8 2324.39 414.519   9
  -3   2  -8 913.521 192.223   8
  -3  -2  -8 1157.26 437.064   7
  -3   2  -8 1257.89 567.305   7
  -3  -2  -8 2103.18 720.228   8
  -3   2  -9 13672.2 1399.42   3
   3   2   9 12637.3 1264.58   1
  -3  -2  -9 14523.8 1770.20   8
  -3   2  -9 12608.1 1273.69   8
  -3  -2  -9 12992.1 1538.26   7
  -3   2  -9 11828.4 1631.35   7
  -3   2 -10 85799.8 3751.70   3
   3   2  10 85270.7 3583.44   1
  -3  -2 -10 81195.6 4340.22   8
  -3   2 -10 83347.0 3603.95   8
  -3  -2 -10 81019.7 4271.08   7
  -3   2 -10 81970.6 4510.73   7
  -3   2 -11 2727.57 700.634   3
   3   2  11 1536.37 451.216   1
  -3   2 -11 1631.58 510.347   8
  -3  -2 -11 2324.18 809.352   7
  -3   2 -11 1534.60 648.419   7
  -3  -2 -11 2079.34 814.579   8
  -3   2 -12 2403.65 792.943   3
   3   2  12 927.410 254.507   1
  -3   2 -12 1104.83 440.274   8
  -3  -2 -12 1156.75 612.459   7
  -3   2 -12 911.305 734.053   7
  -3  -2 -12 1345.97 586.480   8
  -3  -2 -13 1692.20 713.244   8
  -3  -2 -13 1005.56 602.266   7
  -3   2 -13 2887.05 1095.84   7
  -3  -2 -14 25948.5 2693.01   8
  -3  -2 -14 27482.2 2909.35   7
  -3   2 -14 27421.7 3060.39   7
  -3  -2 -15 307.363 535.089   8
  -3  -2 -15 990.271 745.291   7
  -3   2 -15 1047.70 808.865   7
  -3  -2 -16-405.209 388.498   8
  -3  -2 -16 704.423 629.738   7
  -3   2 -16 476.373 373.878   7
  -3  -2 -17-17.2650 477.677   7
   3   3 -18 1511.75 1006.32   7
   3  -3 -18 2094.41 1091.56   7
   3  -3 -17-507.379 485.940   8
   3   3 -17 600.070 635.359   7
   3  -3 -17 292.932 502.486   7
   3  -3 -16 2761.53 858.739   2
   3  -3 -16 4020.10 1612.21   8
   3   3 -16 2278.38 1100.61   7
   3  -3 -16 4460.17 1564.37   7
   3  -3 -15 121.881 321.641   2
   3  -3 -15 2850.97 1535.62   8
   3   3 -15 571.427 558.202   7
   3  -3 -15 2491.14 1489.75   7
   3   3 -14 3339.20 813.815   2
   3  -3 -14 3836.87 894.323   2
   3   3 -14 3265.89 1326.71   7
   3  -3 -14 4080.77 2209.85   7
   3  -3 -13 2200.92 712.425   2
   3   3 -13 1941.05 621.005   2
   3   3 -13 3087.81 1588.24   7
   3   3 -12 21427.2 1907.41   2
   3  -3 -12 17582.4 1857.51   2
   3   3 -12 20007.2 3538.08   7
   3   3 -11 8111.36 1041.87   8
   3   3 -11 7959.01 1119.32   2
   3  -3 -11 7589.96 1133.40   2
   3  -3 -10 30974.7 2287.93   2
   3   3 -10 34739.0 2318.13   2
   3  -3  -9 4885.43 859.784   2
   3   3  -9 4638.20 799.242   2
   3   3  -8 42511.4 1687.02   8
  -3  -3   8 44472.3 2701.30   9
   3   3  -8 40939.2 2400.27   2
   3  -3  -8 39336.1 2352.60   2
  -3  -3   7 5664.18 882.429   9
   3   3  -7 5926.32 562.951   8
   3  -3  -7 5080.04 799.126   2
   3   3  -6 125945. 3077.67   8
  -3  -3   6 126441. 4456.35   9
   3  -3  -6 133286. 4176.93   2
  -3  -3   5 14963.6 1004.14   5
  -3   3   5 13014.5 770.892   3
   3   3  -5 13625.5 851.848   8
  -3  -3   5 14750.2 1381.43   9
   3  -3  -5 15141.2 1255.56   2
  -3  -3   4 246656. 4842.75   5
  -3   3   4 246752. 4873.94   3
  -3  -3   4 258737. 6530.20   9
   3   3  -4 246857. 4995.84   8
   3  -3  -4 237693. 4454.90   1
  -3   3   3 48770.3 1827.70   3
   3  -3  -3 48846.8 2081.36   2
   3  -3  -3 45422.3 1594.15   1
   3   3  -3 46010.0 1757.41   8
  -3  -3   3 48273.6 2545.18   9
  -3  -3   3 45512.4 1908.42   8
   3   3  -2 62214.5 2051.75   5
  -3   3   2 66725.7 2322.75   3
   3  -3  -2 65690.8 2153.45   1
   3  -3  -2 72606.8 2489.68   2
  -3  -3   2 72652.8 2578.72   8
  -3  -3   2 76947.8 3048.09   9
   3   3  -2 71769.6 2401.67   8
  -3  -3   2 74085.1 2646.42   6
  -3   3   1 6265.49 712.004   3
  -3   3   1 4666.44 673.772   6
   3  -3  -1 5681.80 620.825   2
   3  -3  -1 5199.94 604.489   1
  -3  -3   1 6458.38 775.371   8
  -3  -3   1 5465.56 800.331   9
  -3  -3   1 5783.92 654.027   6
  -3   3   0 1779.92 461.105   6
  -3  -3   0 1623.07 288.296   6
   3  -3   0 1101.84 241.564   5
  -3   3   0 2605.41 502.304   3
   3  -3   0 1685.58 332.578   2
   3  -3   0 2049.35 397.573   1
  -3  -3   0 1756.38 468.810   9
  -3  -3   0 2157.77 476.836   8
   3  -3   1 16192.2 1473.07   5
   3  -3   1 18058.4 1444.24   4
  -3   3  -1 19296.8 1382.55   3
   3  -3   1 17433.8 1007.44   2
   3  -3   1 15900.7 1190.32   1
  -3   3  -1 17171.1 971.869   2
  -3  -3  -1 17421.6 1353.79   8
   3   3   1 17238.3 1000.24   7
   3   3   1 17390.0 848.832   6
  -3   3  -1 16501.1 1315.17   6
   3  -3   2 75405.3 3093.49   4
   3  -3   2 70481.0 3236.69   5
  -3   3  -2 79709.0 2968.93   3
  -3   3  -2 71143.0 1994.56   2
   3  -3   2 71553.5 2770.63   1
   3  -3   2 72423.1 2052.41   2
  -3  -3  -2 73101.3 3035.03   8
   3   3   2 67458.3 1763.72   6
  -3   3  -2 72234.0 2828.14   7
   3   3   2 74046.3 2339.31   7
  -3   3  -2 72362.1 2966.22   6
  -3   3  -3 6703.65 894.075   3
   3  -3   3 7163.47 934.941   4
  -3   3  -3 5121.54 427.090   2
   3  -3   3 5181.84 701.491   1
   3  -3   3 5020.02 536.068   9
  -3   3  -3 5641.62 851.958   6
  -3  -3  -3 6097.71 924.530   8
   3   3   3 5632.85 458.719   6
   3   3   3 6624.41 733.201   7
  -3   3  -3 5921.52 835.716   7
  -3   3  -4 152497. 4758.59   3
   3  -3   4 163375. 4927.02   4
   3  -3   4 154228. 4806.23   1
  -3  -3  -4 151196. 5149.20   8
   3  -3   4 149483. 3299.44   9
  -3  -3  -4 152246. 4086.13   7
  -3   3  -4 157747. 5032.00   7
  -3   3  -4 157378. 5198.72   6
  -3   3  -5 77533.4 3313.98   3
   3  -3   5 78744.4 3324.98   4
   3  -3   5 75060.7 3392.24   1
   3  -3   5 80430.2 2097.78   9
  -3  -3  -5 76985.4 3711.28   8
  -3   3  -5 79791.7 2865.06   8
  -3  -3  -5 78227.2 2970.73   7
  -3   3  -5 79359.9 3600.77   7
   3  -3   6 1364.56 499.907   4
  -3   3  -6 1443.73 564.029   3
   3  -3   6-14.1719 519.571   1
  -3   3  -6 1095.15 357.366   8
  -3  -3  -6 982.304 347.714   7
  -3   3  -6 887.679 392.671   7
  -3  -3  -6 1254.92 540.918   8
   3  -3   7 305.463 317.367   4
  -3   3  -7 58.1244 229.493   3
  -3   3  -7 339.236 233.814   8
  -3  -3  -7 466.522 285.081   7
  -3   3  -7 85.0211 469.529   7
  -3  -3  -7 339.228 447.208   8
  -3   3  -8 7635.90 1091.40   3
   3  -3   8 8053.74 1094.87   4
  -3   3  -8 6935.66 866.620   8
  -3  -3  -8 7343.81 1069.15   7
  -3   3  -8 7431.51 1259.07   7
  -3  -3  -8 9029.81 1467.66   8
  -3   3  -9 81823.2 3848.80   3
   3  -3   9 85948.6 3771.38   4
   3   3   9 76225.5 3169.46   1
  -3   3  -9 85123.9 3304.08   8
  -3  -3  -9 80958.2 4394.87   8
  -3  -3  -9 79301.7 3852.93   7
  -3   3  -9 79441.3 4320.47   7
   3  -3  10 1159.03 487.797   4
  -3   3 -10 826.337 338.499   3
   3   3  10 742.731 367.450   1
  -3   3 -10 1287.44 439.525   8
  -3  -3 -10 1414.35 541.569   7
  -3   3 -10 1286.33 719.680   7
  -3  -3 -10 1106.29 643.349   8
  -3   3 -11-482.397 458.082   3
   3  -3  11 223.195 429.684   4
   3   3  11-205.721 251.801   1
  -3   3 -11-74.0278 164.813   8
  -3  -3 -11 433.235 644.949   7
  -3   3 -11 512.707 549.204   7
  -3  -3 -11 29.2761 438.831   8
  -3   3 -12 8653.18 1293.89   3
   3  -3  12 9857.83 1341.26   4
  -3  -3 -12 9134.36 1626.09   8
  -3  -3 -12 9307.62 1516.54   7
  -3   3 -12 8050.74 1522.58   7
  -3   3 -13 25711.1 2312.70   3
  -3  -3 -13 19020.6 2387.41   8
  -3  -3 -13 19933.2 2354.14   7
  -3   3 -13 21834.5 2711.53   7
  -3  -3 -14 1523.29 737.546   8
  -3  -3 -14 1121.74 522.065   7
  -3   3 -14 2264.94 875.175   7
  -3  -3 -15 659.666 544.361   8
  -3  -3 -15-268.668 565.172   7
  -3   3 -15 429.876 465.884   7
  -3  -3 -16-511.520 355.946   8
  -3  -3 -16-623.584 794.444   7
  -3   3 -16 280.016 519.665   7
  -3  -3 -17 3440.15 1149.32   8
  -3  -3 -17 4625.30 1417.72   7
   3  -4 -18 6113.11 1785.27   8
   3  -4 -18 5474.06 1734.20   7
   3  -4 -17 2850.05 911.968   2
   3  -4 -17 1970.37 1102.33   8
   3   4 -17 3166.23 1383.20   7
   3  -4 -17 2424.81 1226.91   7
   3  -4 -16 809.638 688.833   2
   3  -4 -16 1892.75 1237.78   8
   3   4 -16-714.698 1032.80   7
   3  -4 -16 827.559 1062.47   7
   3  -4 -15 27728.3 2687.45   2
   3  -4 -15 29671.3 4382.02   8
   3   4 -15 17886.0 2771.17   7
   3  -4 -15 27534.7 3935.59   7
   3  -4 -14 16877.1 1989.86   2
   3   4 -14 19292.3 1934.87   2
   3   4 -14 13646.4 2429.07   7
   3  -4 -14 16291.5 3244.06   7
   3   4 -13 6942.52 1149.08   2
   3   4 -13 5046.43 1168.60   3
   3  -4 -13 7500.68 1307.39   2
   3   4 -13 7493.27 1901.72   7
   3   4 -12 3729.81 808.795   2
   3  -4 -12 3628.66 871.210   2
   3   4 -12 2683.71 1628.63   7
   3  -4 -11 46835.7 3008.07   2
   3   4 -11 50845.4 3048.77   2
   3   4 -11 51900.9 4987.63   7
  -3  -4  10 49626.9 3252.64   9
   3  -4 -10 45581.9 2852.75   2
   3   4 -10 48083.8 2883.33   2
   3   4  -9 15147.1 725.299   8
   3   4  -9 15627.6 599.205   8
   3  -4  -9 17110.5 1687.15   2
  -3  -4   8 35807.1 2527.20   9
   3  -4  -8 33539.2 2242.21   2
  -3   4   7 77526.4 1616.16   3
  -3  -4   7 75973.0 3579.42   9
   3  -4  -7 76872.4 3214.28   2
  -3  -4   6 44017.4 1645.10   5
  -3   4   6 41718.3 1543.87   3
   3  -4  -6 38446.9 2274.14   2
  -3  -4   6 40950.2 2639.62   9
  -3   4   5 2772.37 422.862   3
   3  -4  -5 998.415 436.215   2
  -3  -4   5 2084.45 623.070   9
   3   4  -5 2356.69 351.293   8
  -3   4   4 78532.5 2641.02   3
  -3  -4   4 95254.9 3905.08   9
   3   4  -4 82007.0 2547.24   8
  -3  -4   4 82910.2 2650.09   8
   3  -4  -4 94212.9 3355.90   2
  -3   4   3 62074.8 2459.24   3
   3  -4  -3 68622.5 2745.25   2
  -3  -4   3 71761.3 3364.94   9
   3   4  -3 73097.1 2610.36   8
  -3  -4   3 63488.2 2369.74   8
  -3   4   2 14457.6 1223.87   3
   3  -4  -2 17314.0 1294.39   2
  -3  -4   2 17594.4 1660.89   9
  -3  -4   2 13041.2 1089.63   8
  -3   4   2 15087.6 1386.52   6
  -3   4   1 4063.79 727.925   6
  -3   4   1 7077.48 923.418   3
   3  -4  -1 5416.95 772.545   2
  -3  -4   1 4513.33 873.511   9
  -3  -4   1 5332.21 776.498   8
  -3  -4   1 4452.57 688.427   6
  -3   4   0 21842.5 1626.08   3
   3  -4   0 19953.9 1299.39   2
  -3  -4   0 20176.2 1501.25   8
  -3   4   0 17964.2 1488.75   6
  -3  -4   0 18584.4 1169.06   6
   3   4   0 17808.5 1180.79   6
   3  -4   1 53656.9 2917.87   5
   3  -4   1 49280.8 1994.59   2
  -3  -4  -1 51675.3 2565.30   8
   3   4   1 47461.6 1684.73   7
   3   4   1 47651.7 1853.69   6
  -3   4  -1 51413.5 2659.46   6
  -3   4  -2 205.632 239.204   3
   3  -4   2-47.3437 263.230   5
   3   4   2 803.672 233.812   6
  -3   4  -2 575.034 373.325   6
  -3  -4  -2 662.521 410.392   8
   3   4   2 179.392 134.053   7
   3  -4   3 66828.9 3237.82   4
  -3   4  -3 61459.0 3028.93   3
   3  -4   3 58746.3 3011.20   5
  -3   4  -3 55806.7 1872.92   2
  -3  -4  -3 53232.0 2911.49   8
   3  -4   3 51280.5 2123.72   9
   3   4   3 52768.1 1830.81   6
  -3   4  -3 57387.3 2745.13   7
   3   4   3 54890.2 2120.12   7
  -3   4  -3 52667.9 2900.43   6
  -3   4  -4 93164.7 3864.29   3
   3  -4   4 95239.6 3954.52   4
  -3   4  -4 86837.0 2286.49   2
   3  -4   4 85944.2 2900.78   9
  -3  -4  -4 87326.8 4052.26   8
  -3   4  -4 84884.4 3611.84   7
   3   4   4 85042.7 2504.22   6
  -3   4  -4 89356.5 4055.21   6
   3  -4   5 74272.2 3423.37   4
  -3   4  -5 70909.3 3477.91   3
  -3  -4  -5 71421.3 3815.29   8
   3  -4   5 74039.8 2533.51   9
  -3  -4  -5 78444.0 2820.63   7
  -3   4  -5 77812.7 3710.88   7
  -3   4  -6 2492.43 684.718   3
   3  -4   6 2748.63 650.452   4
   3  -4   6 2392.34 406.062   9
  -3  -4  -6 1829.95 454.294   8
  -3  -4  -6 2452.09 490.242   7
  -3   4  -6 2354.43 607.429   7
  -3   4  -7 50804.5 3048.39   3
   3  -4   7 55276.2 2991.29   4
  -3  -4  -7 47274.5 3293.00   8
  -3  -4  -7 53236.6 2736.31   7
  -3   4  -7 52374.5 3250.95   7
   3  -4   8 79249.8 3643.21   4
  -3   4  -8 66594.6 3733.87   3
  -3  -4  -8 65362.5 4130.96   8
  -3  -4  -8 77464.1 3511.21   7
  -3   4  -8 65855.1 3864.39   7
  -3   4  -9 43179.3 2874.56   3
   3  -4   9 41309.9 2659.59   4
  -3  -4  -9 39209.2 3220.18   8
  -3  -4  -9 39132.1 2610.60   7
  -3   4  -9 39895.2 3084.61   7
  -3   4 -10 4223.69 888.204   3
   3  -4  10 3704.69 815.301   4
   3   4  10 4596.17 784.010   1
  -3   4 -10 3381.11 599.317   8
  -3  -4 -10 3839.59 1157.81   8
  -3  -4 -10 4397.41 945.328   7
  -3   4 -10 3885.14 1063.56   7
  -3   4 -11 24214.0 2309.25   3
   3  -4  11 26175.0 2231.64   4
  -3  -4 -11 25637.7 2683.83   8
  -3  -4 -11 22624.8 2216.18   7
  -3   4 -11 22065.4 2503.80   7
  -3   4 -12 57315.5 3638.39   3
  -3  -4 -12 52850.9 3992.92   8
  -3  -4 -12 54167.4 3657.11   7
  -3   4 -12 52967.3 4048.17   7
  -3   4 -13 7354.95 1324.57   3
  -3  -4 -13 6402.30 1271.75   7
  -3   4 -13 5916.48 1382.83   7
  -3  -4 -13 7716.28 1588.21   8
  -3  -4 -14 1936.00 816.008   7
  -3   4 -14 1211.00 724.669   7
  -3  -4 -14 3128.51 1102.87   8
  -3  -4 -15 1047.28 534.496   7
  -3   4 -15 915.239 656.724   7
  -3  -4 -15 1867.28 822.638   8
  -3  -4 -16 11585.5 2032.23   8
  -3   4 -16 15428.5 2605.96   7
  -3  -4 -16 15032.8 2319.94   7
  -3  -4 -17 529.946 417.277   8
   3  -5 -18 364.353 585.733   8
   3  -5 -17 2.98682 311.789   2
   3  -5 -17 706.866 797.394   8
   3   5 -17-315.016 695.319   7
   3  -5 -17 60.1368 509.028   7
   3  -5 -16 5453.26 1279.79   2
   3  -5 -16 6038.94 2031.97   8
   3   5 -16 4173.36 1416.76   7
   3  -5 -16 4526.64 1651.40   7
   3  -5 -15 269.416 501.066   2
   3   5 -15-407.869 730.484   7
   3  -5 -14 11299.4 1699.11   2
   3   5 -14 6452.47 1638.21   7
   3  -5 -14 12200.8 2649.45   7
   3   5 -13 1108.60 642.255   2
   3  -5 -13 1409.78 731.116   2
   3   5 -13 1318.38 1032.09   7
   3  -5 -12 10756.5 1616.00   2
   3   5 -12 11130.2 1533.12   2
   3   5 -12 8696.98 1999.84   7
   3  -5 -11 6886.24 1191.51   2
   3   5 -11 8192.03 1266.54   2
  -3  -5  11 9540.59 1577.85   9
   3   5 -11 8235.04 2194.07   7
   3  -5 -10 19077.0 1904.59   2
  -3  -5  10 23899.9 2344.08   9
   3   5 -10 22138.8 3339.86   7
  -3  -5   9-57.5732 360.336   9
   3  -5  -9 190.134 359.754   2
  -3   5   8 29404.3 1136.69   3
  -3  -5   8 27236.8 2382.43   9
   3  -5  -8 26890.5 2142.84   2
  -3  -5   7 4247.50 338.609   5
  -3   5   7 4678.17 532.245   3
  -3  -5   7 5834.95 1078.37   9
   3  -5  -7 4711.88 895.461   2
  -3   5   6 138628. 3697.24   3
   3  -5  -6 145531. 4942.23   2
  -3   5   5 56043.9 2369.62   3
   3  -5  -5 55380.4 2844.81   2
  -3  -5   5 58502.3 3346.02   9
  -3   5   4 167199. 4658.52   3
   3  -5  -4 166600. 5013.78   2
  -3  -5   4 158921. 5653.97   9
  -3  -5   4 155132. 3996.04   8
   3   5  -4 167866. 5167.39   8
  -3   5   4 158982. 5184.81   6
  -3   5   3-2.71211 249.130   6
  -3   5   3-112.526 234.115   3
   3  -5  -3 97.6121 244.345   2
  -3  -5   3 43.4507 135.299   8
  -3  -5   3 22.4393 317.028   9
  -3   5   2 143123. 4588.97   3
   3  -5  -2 134698. 4258.41   2
  -3  -5   2 139828. 5149.29   9
  -3  -5   2 126891. 3832.25   8
  -3   5   2 133716. 4770.37   6
  -3   5   1-61.7512 263.435   6
  -3   5   1 158.274 191.764   3
   3  -5  -1 257.201 310.516   2
  -3  -5   1 141.582 246.506   8
  -3  -5   1-119.989 262.085   9
   3  -5   0 4895.91 725.008   2
  -3   5   0 5285.42 885.142   6
  -3   5   0 5551.48 930.891   3
   3   5   0 5282.51 715.872   6
  -3  -5   0 5542.79 829.584   8
  -3   5  -1 72774.2 3585.25   3
   3  -5   1 76812.5 2887.10   2
  -3  -5  -1 77662.7 3382.40   8
   3   5   1 75409.3 2716.23   6
   3  -5   2 82046.1 3740.40   5
  -3   5  -2 85922.8 3832.63   3
  -3  -5  -2 76771.6 3569.51   8
  -3   5  -2 74746.3 3597.53   6
   3   5   2 73318.1 2590.54   6
   3  -5   3 11406.1 1333.98   5
  -3   5  -3 11432.5 1384.48   3
  -3  -5  -3 12603.0 1496.95   8
   3   5   3 12308.7 953.107   6
  -3   5  -3 12828.5 1335.03   7
   3   5   3 9890.94 915.170   7
  -3   5  -3 14514.5 1632.14   6
   3   5   4 876.001 257.922   6
   3  -5   4 1351.05 494.425   5
  -3   5  -4 1697.77 550.759   3
   3  -5   4 1294.60 429.326   9
  -3  -5  -4 2135.22 641.128   8
  -3   5  -4 1165.28 430.139   7
  -3   5  -4 1142.78 522.775   6
  -3   5  -5 389.071 255.075   3
   3   5   5 83.5469 131.576   6
   3  -5   5 230.294 326.139   5
  -3   5  -5 51.3064 96.4378   2
   3  -5   5 21.6358 213.535   9
  -3  -5  -5 173.686 552.565   8
  -3   5  -5-403.513 469.768   7
  -3   5  -6 96793.5 4425.62   3
  -3   5  -6 91184.4 2419.24   2
   3  -5   6 101966. 3469.52   9
  -3  -5  -6 91642.3 4790.64   8
  -3  -5  -6 95550.1 3310.48   7
  -3   5  -6 97418.2 4484.50   7
   3  -5   7 8513.63 1187.57   4
  -3   5  -7 8930.29 1328.27   3
   3  -5   7 10713.9 1031.48   9
  -3  -5  -7 6938.22 1235.35   8
  -3   5  -7 8577.33 1370.89   7
  -3  -5  -7 8063.52 982.996   7
  -3   5  -8 474.814 445.551   3
   3  -5   8-733.973 729.272   4
   3  -5   8-27.2119 126.162   9
  -3  -5  -8-105.024 250.938   7
  -3  -5  -8-442.082 743.633   8
  -3   5  -8-848.255 736.349   7
  -3   5  -9 1161.50 610.209   3
   3  -5   9 41.7433 424.599   4
  -3  -5  -9 1039.92 417.446   7
  -3   5  -9 262.530 419.983   7
   3  -5  10 24226.5 2219.94   4
  -3   5 -10 22592.7 2344.24   3
  -3  -5 -10 24473.2 2740.08   8
  -3  -5 -10 22148.8 2053.69   7
  -3   5 -10 23475.2 2555.87   7
   3  -5  11-287.466 357.148   4
  -3   5 -11-334.379 505.042   3
  -3  -5 -11 1018.44 755.555   8
  -3  -5 -11 83.8346 387.560   7
  -3   5 -11 613.164 590.626   7
  -3   5 -12 1781.51 694.273   3
  -3  -5 -12 1104.02 574.425   7
  -3   5 -12 1334.70 684.660   7
  -3  -5 -12 2098.58 963.433   8
  -3   5 -13 2137.74 780.217   3
  -3  -5 -13 1282.51 564.692   7
  -3   5 -13-72.3460 631.057   7
  -3  -5 -13 858.716 738.476   8
  -3   5 -14 2963.19 912.769   3
  -3  -5 -14 4105.22 1137.70   7
  -3   5 -14 2099.09 857.845   7
  -3  -5 -14 2389.09 1077.22   8
  -3   5 -15 16.9810 483.333   7
  -3  -5 -15 1014.94 702.523   8
  -3  -5 -16 3459.13 1153.95   8
   3  -6 -17-463.118 517.276   2
   3   6 -17 425.629 501.520   7
   3  -6 -17 560.493 1151.91   8
   3  -6 -16 377.672 493.418   2
   3   6 -16-301.097 707.213   7
   3  -6 -16-1653.67 1201.95   8
   3  -6 -15 6598.36 1411.71   2
   3   6 -15 4993.37 1417.58   7
   3  -6 -15 5268.38 1641.29   7
   3  -6 -15 10286.1 3131.91   8
   3  -6 -14 16569.8 2119.40   2
   3   6 -14 13620.0 2357.84   7
   3  -6 -14 14853.5 2912.48   7
   3  -6 -13 3367.61 950.262   2
   3   6 -13 2758.81 819.733   2
   3   6 -13 1633.21 824.577   7
   3  -6 -13 4137.89 1848.61   7
   3  -6 -12 199.097 347.121   2
   3   6 -12 553.366 602.576   2
  -3  -6  12 213.392 529.341   9
   3   6 -12 771.058 885.593   7
   3  -6 -11 9806.46 1519.01   2
  -3  -6  11 10863.8 1695.50   9
   3   6 -11 8649.95 1865.82   7
   3  -6 -10 2343.30 751.023   2
  -3  -6  10 2612.81 821.707   9
   3   6 -10 3873.25 1349.97   7
   3  -6  -9 6785.66 1168.22   2
  -3  -6   9 7828.62 1362.01   9
   3   6  -9 7813.53 2192.25   7
  -3   6   8 4311.13 542.377   3
   3  -6  -8 5137.51 981.132   2
  -3  -6   8 4879.52 1068.95   9
   3   6  -8 6718.95 1857.10   7
  -3   6   7 64090.3 2461.16   3
  -3  -6   7 67262.2 3993.35   9
   3  -6  -7 61215.3 3316.03   2
  -3   6   6 9207.00 995.113   3
   3  -6  -6 6873.57 1131.64   2
  -3  -6   6 6826.62 1218.85   9
  -3   6   5 22051.4 1642.85   3
   3  -6  -5 27822.7 2055.20   2
  -3  -6   5 27346.3 2382.54   9
  -3  -6   5 25269.1 1281.64   8
  -3   6   5 27318.7 2190.79   6
  -3   6   4 32021.8 2088.94   3
   3  -6  -4 32985.7 2199.05   2
  -3  -6   4 34063.7 2588.04   9
  -3  -6   4 31774.8 1645.72   8
  -3   6   4 34617.9 2435.00   6
  -3   6   3 50536.6 2767.46   3
   3  -6  -3 45716.2 2582.69   2
  -3  -6   3 44412.8 2108.37   8
  -3  -6   3 44228.3 2970.72   9
  -3   6   3 46165.6 2849.71   6
  -3   6   2-250.297 438.341   6
   3  -6  -2 129.675 226.972   2
  -3   6   2 249.339 278.493   3
  -3  -6   2 518.001 288.998   8
  -3  -6   2-425.925 529.147   9
  -3   6   1 11611.8 1504.51   3
   3  -6  -1 17958.2 1541.79   2
  -3  -6   1 15392.9 1359.06   8
  -3  -6   1 17318.5 1760.26   9
  -3   6   1 17048.8 1752.39   6
   3   6  -1 18275.6 1554.88   6
  -3   6   0 72045.5 3615.80   3
   3  -6   0 68469.3 3054.53   2
  -3  -6   0 68555.6 3137.98   8
   3   6   0 67029.6 2920.60   6
  -3   6   0 72378.8 3674.56   6
  -3  -6  -1 34694.1 2313.85   8
   3   6   1 28802.0 1789.31   6
  -3   6  -1 30261.5 2394.66   6
  -3   6  -2 306.072 298.472   3
  -3  -6  -2 719.691 311.771   8
  -3   6  -2 491.130 414.580   6
   3   6   2 299.459 168.787   6
  -3   6  -3 7271.29 1256.96   3
  -3  -6  -3 7600.79 1174.60   8
  -3   6  -3 9793.59 1370.18   6
   3   6   3 8965.67 945.216   6
   3  -6   4 65731.1 3420.16   5
  -3   6  -4 63025.3 3760.73   3
  -3  -6  -4 55658.5 3616.07   8
   3  -6   4 56587.2 2887.31   9
   3   6   4 55061.9 2411.46   6
  -3   6  -4 60260.1 3194.37   7
  -3   6  -4 60727.8 3648.94   6
   3  -6   5 50447.3 2909.78   5
  -3   6  -5 49704.0 3369.66   3
  -3  -6  -5 52645.0 3549.41   8
   3  -6   5 49316.2 2682.83   9
   3   6   5 48974.2 2306.07   6
  -3   6  -5 47575.2 2934.90   7
  -3   6  -5 52011.9 3467.46   6
  -3   6  -6 10772.9 1569.81   3
   3  -6   6 13326.6 1547.47   5
   3  -6   6 13447.3 1363.82   9
  -3  -6  -6 12146.5 1674.79   8
  -3   6  -6 12542.6 1550.92   7
   3   6   6 12937.7 1154.41   6
   3   6   7 2204.39 478.494   6
  -3   6  -7 1938.52 701.751   3
   3  -6   7 1949.97 640.496   5
   3  -6   7 2200.55 549.325   9
  -3  -6  -7 1638.67 720.478   8
  -3  -6  -7 2147.11 498.843   7
  -3   6  -7 2139.55 620.179   7
  -3   6  -8 32654.6 2847.91   3
   3  -6   8 40457.3 2301.73   9
  -3  -6  -8 30838.4 3008.38   8
  -3  -6  -8 38037.1 2180.54   7
  -3   6  -8 37708.4 3055.48   7
  -3   6  -9 15946.5 2006.01   3
  -3  -6  -9 15359.7 2166.80   8
  -3  -6  -9 17220.4 1578.83   7
  -3   6  -9 14841.9 2029.60   7
  -3   6 -10 598.748 460.806   3
  -3  -6 -10 390.995 298.481   7
  -3   6 -10 643.201 577.303   7
  -3  -6 -10-636.880 716.461   8
  -3   6 -11 12050.0 1793.83   3
  -3   6 -11 11586.1 1906.77   7
  -3  -6 -11 12507.3 2120.99   8
  -3   6 -12 25487.4 2689.18   3
  -3  -6 -12 24875.6 2933.79   8
  -3   6 -12 24973.3 2920.99   7
  -3   6 -13 1552.29 745.236   3
  -3   6 -13 587.819 467.016   7
  -3  -6 -13 2206.13 1046.57   8
  -3   6 -14 4796.70 1265.27   3
  -3   6 -14 5024.21 1413.75   7
  -3  -6 -14 4400.51 1326.67   8
  -3   6 -15 483.959 591.383   7
  -3  -6 -15 2162.22 870.841   8
   3  -7 -17-459.775 488.221   2
   3  -7 -16 1587.17 1002.34   2
   3   7 -16-74.1350 695.300   7
   3  -7 -16 3125.23 1678.29   8
   3  -7 -15 263.031 469.759   2
   3   7 -15-915.045 814.956   7
   3  -7 -14 4777.26 1232.06   2
   3   7 -14 1237.07 827.533   3
   3   7 -14 1246.88 776.996   7
   3  -7 -14 6581.55 2977.21   8
   3  -7 -13 1812.84 775.623   2
   3   7 -13 1867.31 862.303   7
   3  -7 -12 18761.1 2223.87   2
   3   7 -12 20858.9 2237.66   2
  -3  -7  12 20230.2 2491.82   9
   3   7 -12 15207.5 2355.11   7
   3  -7 -11 1856.37 769.523   2
  -3  -7  11 3016.46 931.721   9
   3   7 -11 2190.15 972.465   7
   3  -7 -10 11614.8 1693.46   2
  -3  -7  10 12276.0 1847.74   9
   3   7 -10 10714.6 1931.92   7
   3  -7  -9 1505.71 657.881   2
  -3  -7   9 788.891 473.781   9
   3   7  -9 1978.71 902.844   7
  -3   7   8 14657.8 1166.10   3
   3  -7  -8 16261.8 1850.65   2
  -3  -7   8 18731.2 2234.52   9
   3   7  -8 13541.6 2073.44   7
  -3   7   7 6811.96 1157.92   6
  -3   7   7 6325.83 877.369   3
   3  -7  -7 6951.21 1230.06   2
  -3  -7   7 9020.98 1573.94   9
   3   7  -7 6985.34 1572.43   7
  -3   7   6 979.569 310.286   3
  -3   7   6 1937.82 679.966   6
   3  -7  -6 2092.16 718.766   2
  -3  -7   6 1416.03 546.125   9
   3   7  -6 1878.00 1038.95   7
  -3   7   5 233.264 322.451   6
   3  -7  -5-252.125 444.305   2
  -3   7   5-107.005 326.084   3
  -3  -7   5-149.539 385.216   9
  -3  -7   5-39.0569 159.221   8
  -3   7   4 17988.6 1779.01   3
   3  -7  -4 19704.4 1819.43   2
  -3  -7   4 19117.9 1290.58   8
  -3  -7   4 18448.8 2014.58   9
  -3   7   4 20225.8 2019.93   6
   3   7  -4 18168.9 1950.69   7
  -3   7   3 13818.5 1761.26   3
   3  -7  -3 23506.3 1985.81   2
  -3  -7   3 20437.5 1454.25   8
  -3  -7   3 20208.9 2081.49   9
  -3   7   3 24428.3 2206.67   6
   3   7  -3 15103.3 1601.13   7
   3  -7  -2 24154.4 1950.45   2
  -3  -7   2 22956.0 1659.28   8
  -3  -7   2 24145.2 2281.91   9
  -3   7   2 26114.0 2267.82   6
   3   7  -2 28956.1 1785.85   7
  -3   7   1 2410.85 440.273   6
  -3  -7   1 1551.15 576.706   9
   3   7  -1 2606.02 354.154   7
   3   7  -1 2430.37 534.629   6
  -3  -7   1 2085.56 554.582   8
  -3   7   0 44627.8 3062.85   3
  -3  -7   0 47913.7 2797.77   8
  -3   7   0 56876.3 3473.35   6
   3   7   0 53020.0 2744.11   6
  -3   7  -1 31109.0 2628.86   3
  -3  -7  -1 30367.0 2309.05   8
   3   7   1 32765.5 2096.93   6
  -3   7  -1 36867.2 2781.59   6
  -3  -7  -2 24433.9 2217.42   8
  -3   7  -2 28673.7 2473.48   6
   3   7   2 26687.4 1817.38   6
  -3   7  -3-339.451 638.221   3
  -3  -7  -3-57.3862 499.759   8
  -3   7  -3-429.858 586.533   6
   3   7   3-108.012 270.548   6
  -3   7  -4 15153.2 1924.70   3
   3  -7   4 19954.8 1805.90   9
  -3  -7  -4 17315.3 2021.84   8
   3   7   4 19627.4 1521.32   6
  -3   7  -4 18058.3 1771.52   7
  -3   7  -4 21792.0 2266.48   6
  -3   7  -5 29515.2 2717.25   3
   3  -7   5 32384.1 2396.28   5
   3  -7   5 27844.8 2141.00   9
  -3  -7  -5 25396.6 2577.74   8
   3   7   5 26793.6 1795.93   6
  -3   7  -5 27149.4 2297.36   7
  -3   7  -5 28114.8 2667.32   6
   3  -7   6 1486.35 533.284   5
   3   7   6 1076.95 388.777   6
  -3   7  -6 1032.03 662.263   3
   3  -7   6 878.633 406.000   9
  -3  -7  -6 878.462 422.606   8
  -3   7  -6 1284.44 400.845   7
  -3   7  -7-93.0331 392.603   3
   3  -7   7 200.426 342.678   5
   3   7   7 293.706 180.500   6
   3  -7   7 509.914 277.939   9
  -3   7  -7-167.537 535.006   7
  -3   7  -8 2707.35 945.224   3
   3  -7   8 1641.33 597.097   5
   3   7   8 2344.82 564.774   6
   3  -7   8 2312.00 607.598   9
  -3  -7  -8 628.182 695.241   8
  -3   7  -8 1244.12 602.207   7
  -3   7  -9 14066.3 1899.36   3
  -3  -7  -9 12298.5 2060.65   8
  -3   7  -9 14523.8 2028.13   7
   3   7   9 13493.3 1397.57   6
  -3   7 -10 312.823 459.100   3
  -3  -7 -10 536.115 558.776   8
  -3   7 -10 945.271 622.084   7
  -3   7 -11 32.0818 368.050   3
  -3   7 -11-310.809 559.044   7
  -3  -7 -11 154.173 649.824   8
  -3   7 -12 28.6895 415.801   3
  -3  -7 -12 593.403 673.735   8
  -3   7 -12-134.100 605.824   7
  -3   7 -13 4635.59 1272.53   3
  -3   7 -13 5482.23 1480.32   7
  -3  -7 -13 4482.99 1387.55   8
  -3   7 -14 44.6174 356.338   3
  -3   7 -14-858.212 933.538   7
   3   8 -16 3483.47 1311.23   7
   3  -8 -15 6446.81 1502.41   2
   3   8 -15 6391.95 1656.85   7
   3  -8 -15 9444.45 3283.99   8
   3  -8 -14 2870.59 1048.62   2
   3   8 -14 2272.49 864.451   7
   3  -8 -14 5309.41 2608.88   8
   3  -8 -13 213.873 543.152   2
  -3  -8  13 184.004 348.876   9
   3   8 -13 216.441 397.811   7
   3  -8 -12 16201.9 2177.34   2
  -3  -8  12 16235.5 2299.18   9
   3   8 -12 11847.8 2013.73   7
   3  -8 -11 18148.5 2242.60   2
  -3  -8  11 19733.7 2481.39   9
   3   8 -11 16010.0 2266.09   7
   3  -8 -10 9447.26 1564.37   2
  -3  -8  10 9885.88 1744.63   9
   3   8 -10 6753.90 1510.11   7
  -3   8   9 1374.79 725.674   6
   3  -8  -9 1859.07 771.507   2
  -3  -8   9 1768.06 819.032   9
   3   8  -9 1976.74 948.968   7
   3  -8  -8 13458.2 1768.91   2
  -3  -8   8 12541.9 1882.44   9
  -3   8   8 11879.8 1656.51   6
   3   8  -8 10709.7 1707.47   7
  -3   8   7 30300.9 2151.49   3
   3  -8  -7 24361.4 2347.19   2
  -3  -8   7 28204.7 2806.85   9
  -3   8   7 25865.6 2399.25   6
   3   8  -7 29195.2 2613.05   7
  -3   8   6 36899.7 2501.10   3
   3  -8  -6 38820.4 2945.36   2
  -3  -8   6 42281.9 3285.03   9
  -3   8   6 41418.0 3018.83   6
   3   8  -6 39525.3 2815.01   7
  -3   8   5-257.475 348.072   6
  -3   8   5-157.818 315.865   3
   3  -8  -5 632.798 558.579   2
  -3  -8   5 327.921 476.841   9
   3   8  -5 473.684 441.696   7
  -3   8   4 14611.6 1770.71   3
   3  -8  -4 21521.6 2081.10   2
  -3  -8   4 19936.4 2173.11   9
  -3  -8   4 19304.5 1369.52   8
  -3   8   4 21489.0 2186.53   6
   3   8  -4 18731.6 1597.52   7
  -3   8   3 32267.5 2721.25   3
  -3  -8   3 27220.2 2595.98   9
  -3  -8   3 29095.9 1843.74   8
  -3   8   3 29282.7 2545.58   6
   3   8  -3 35196.8 1858.78   7
  -3  -8   2 41844.5 3152.89   9
  -3  -8   2 41343.1 2388.60   8
  -3   8   2 48142.0 3312.59   6
   3   8  -2 41582.6 1619.42   7
  -3   8   1 13521.9 1726.57   6
  -3  -8   1 11578.3 1640.22   9
  -3  -8   1 11238.7 1311.89   8
   3   8  -1 11599.5 1387.20   6
  -3   8   0 1993.34 869.259   3
  -3   8   0 5108.11 1109.53   6
   3   8   0 3660.62 760.772   6
  -3  -8   0 4299.73 911.814   8
  -3   8  -1 29410.1 2867.01   3
  -3  -8  -1 34080.9 2611.46   8
   3   8   1 34002.5 2312.69   6
  -3   8  -1 34457.0 2889.95   6
  -3  -8  -2 71480.9 4017.62   8
  -3   8  -2 84209.1 4586.47   6
   3   8   2 77757.8 3465.25   6
  -3   8  -3 4389.44 1203.37   3
  -3  -8  -3 4746.43 1044.84   8
  -3   8  -3 3381.47 927.685   6
   3   8   3 3437.85 720.698   6
   3   8   4 575.290 391.156   6
  -3   8  -4 1508.66 969.466   3
   3  -8   4 479.319 407.490   9
  -3  -8  -4-73.1226 700.251   8
  -3   8  -4 82.7124 369.028   6
  -3   8  -5 13679.5 1962.30   3
   3  -8   5 13197.6 1580.98   9
   3   8   5 13844.1 1379.99   6
  -3  -8  -5 14579.6 2005.05   8
  -3   8  -5 12314.9 1568.08   7
  -3   8  -5 14571.4 2016.46   6
  -3   8  -6 27877.8 2812.60   3
  -3  -8  -6 28617.1 2990.54   8
   3  -8   6 30225.7 2386.86   9
   3   8   6 29837.3 2054.51   6
  -3   8  -6 27152.3 2475.60   7
  -3   8  -7 1675.70 845.095   3
   3   8   7 1168.15 388.062   6
   3  -8   7 2007.45 596.436   9
  -3  -8  -7 677.249 612.297   8
  -3   8  -7 1216.57 542.061   7
   3   8   8 3856.34 793.516   6
  -3   8  -8 2773.75 1037.79   3
  -3  -8  -8 2096.01 961.505   8
  -3   8  -8 2145.15 708.560   7
  -3   8  -9 5183.51 1220.64   3
  -3  -8  -9 4249.22 1148.98   8
  -3   8  -9 3984.34 1057.55   7
  -3   8 -10 25565.2 2804.73   3
  -3  -8 -10 25654.1 3158.38   8
  -3   8 -10 26954.8 2904.58   7
  -3   8 -11 761.961 604.060   3
  -3   8 -11-383.356 385.064   7
  -3  -8 -11-339.283 531.198   8
  -3   8 -12 318.540 373.634   3
  -3   8 -12 1829.41 788.464   7
  -3  -8 -12 2627.13 1083.18   8
  -3   8 -13 74.8161 395.030   3
  -3  -8 -13 1534.75 943.609   8
  -3   8 -13 632.593 541.806   7
  -3   8 -14 3390.28 1139.35   3
  -3   8 -14 3639.97 1348.38   7
   3   9 -15 289.545 492.438   7
  -3   9  14 297.630 362.241   6
   3   9 -14-20.6537 404.943   7
  -3   9  13-103.848 329.743   6
  -3  -9  13-91.6664 413.272   9
   3   9 -13 605.501 640.064   7
   3  -9 -13 2053.09 2394.00   8
  -3   9  12 1327.22 885.188   6
   3  -9 -12 1480.88 883.248   2
  -3  -9  12 1866.31 917.345   9
   3   9 -12 289.136 427.485   7
  -3   9  11 607.988 557.850   6
   3  -9 -11 681.982 645.320   2
  -3  -9  11 717.582 662.094   9
   3   9 -11 822.690 635.730   7
  -3   9  10 955.830 560.660   6
   3  -9 -10 2527.45 963.289   2
  -3  -9  10 1360.20 752.634   9
   3   9 -10 940.892 511.211   7
  -3   9   9 995.646 672.658   6
   3  -9  -9-136.707 364.850   2
  -3  -9   9 305.430 372.823   9
   3   9  -9 544.898 417.300   7
  -3   9   8 1958.97 641.638   6
   3  -9  -8 2560.19 966.858   2
  -3  -9   8 1940.57 863.448   9
   3   9  -8 626.926 347.138   7
  -3   9   7-398.842 438.141   3
  -3   9   7 369.699 501.195   6
   3  -9  -7-667.054 575.407   2
  -3  -9   7-210.206 349.515   9
   3   9  -7 329.574 344.531   7
  -3   9   6 206.742 468.422   6
  -3   9   6-298.965 442.510   3
  -3  -9   6 185.102 414.021   9
   3   9  -6 119.990 217.723   7
  -3   9   5 6665.01 1276.17   6
  -3   9   5 4652.24 964.619   3
  -3  -9   5 5915.62 1294.87   9
   3   9  -5 4718.18 810.211   7
  -3   9   4 220.653 473.955   6
  -3  -9   4 367.149 352.067   9
  -3   9   4-273.367 528.907   3
  -3   9   3 2509.72 834.608   6
  -3  -9   3 2169.67 583.481   9
  -3  -9   3 1868.33 500.403   8
  -3   9   3 2196.84 810.491   3
  -3   9   2-45.0570 417.178   6
  -3  -9   2 479.539 312.147   8
  -3  -9   2 168.059 470.402   9
  -3   9   1 2574.92 1096.19   3
  -3  -9   1 3720.46 1054.83   9
  -3   9   1 4979.96 1172.76   6
  -3  -9   1 4567.24 923.577   8
   3   9  -1 4189.78 882.339   6
  -3   9   0 6875.70 1323.53   6
   3   9   0 6309.00 1065.13   6
  -3  -9   0 4470.71 978.721   8
  -3   9  -1 14077.5 2163.44   3
  -3  -9  -1 16509.4 1901.48   8
   3   9   1 17732.4 1778.67   6
  -3   9  -1 20270.9 2331.00   6
  -3   9  -2 371.637 751.874   3
  -3   9  -2 177.265 665.923   6
   3   9   2-233.479 225.795   6
  -3  -9  -2 68.3151 312.609   8
  -3   9  -3 20434.2 2435.13   3
  -3  -9  -3 20210.8 2331.63   8
  -3   9  -3 28337.1 2794.65   6
   3   9   3 26832.0 2079.63   6
  -3   9  -4 2693.04 1053.96   3
   3  -9   4 4820.14 1014.05   9
  -3  -9  -4 5029.66 1188.21   8
   3   9   4 4756.59 932.973   6
  -3   9  -4 4089.33 1100.41   6
  -3   9  -5 45.0121 394.133   3
   3  -9   5 277.132 425.184   9
  -3  -9  -5-554.985 570.766   8
   3   9   5 634.885 311.905   6
  -3   9  -5 18.8295 385.125   6
  -3   9  -6 3734.44 1288.71   3
   3   9   6 2172.53 574.301   6
   3  -9   6 2233.29 728.624   9
  -3  -9  -6 1227.93 531.858   8
  -3   9  -7 16175.5 2290.10   3
  -3  -9  -7 17745.9 2607.62   8
  -3   9  -7 17540.3 2101.80   7
  -3   9  -8 4681.28 1270.97   3
  -3  -9  -8 4101.99 1301.93   8
  -3   9  -8 3844.16 1064.83   7
  -3   9  -9 1533.39 781.460   3
  -3  -9  -9-313.861 974.171   8
  -3   9  -9 1269.86 695.741   7
  -3   9 -10 1686.67 831.145   3
  -3   9 -10 181.523 426.772   7
  -3  -9 -10 1498.60 885.659   8
  -3   9 -11 10928.3 1916.82   3
  -3   9 -11 9521.09 1769.70   7
  -3  -9 -11 12019.8 2310.96   8
  -3   9 -12 433.265 362.658   3
  -3   9 -12 269.713 523.442   7
  -3   9 -13 1443.21 794.994   3
  -3   9 -13-205.287 489.089   7
  -3   9 -14 1356.11 843.235   3
   3  10 -14 117.992 392.619   3
  -3  10  14 1314.29 916.836   6
  -3 -10  13 17184.5 2506.28   9
   3 -10 -13 17349.8 4376.18   8
  -3  10  13 15922.6 2356.00   6
  -3  10  12 161.913 314.294   6
  -3 -10  12 139.263 414.287   9
  -3  10  11-247.883 336.772   6
  -3 -10  11-288.146 326.633   9
  -3  10  10 384.454 398.135   6
  -3 -10  10 231.490 472.625   9
  -3 -10   9 36905.7 3578.01   9
  -3  10   9 33117.6 3098.08   6
  -3  10   8-176.503 427.088   6
  -3 -10   8 530.716 768.924   9
  -3  10   7 460.244 420.143   6
  -3 -10   7 403.396 384.216   9
  -3  10   6 586.333 376.181   6
  -3  10   6 346.049 330.487   3
  -3 -10   6 567.151 421.564   9
  -3  10   5 36249.4 3105.13   3
  -3 -10   5 39612.5 3368.07   9
  -3  10   5 40389.8 3288.22   6
  -3  10   4 3145.38 968.375   6
  -3 -10   4 2987.83 989.193   9
  -3  10   4 1678.55 815.908   3
  -3  10   3 435.991 326.491   6
  -3 -10   3 511.480 413.562   9
  -3  10   3-376.508 492.157   3
  -3  10   2 32.3452 367.581   6
  -3  10   2 685.493 626.494   3
  -3 -10   2-306.617 578.959   9
  -3 -10   2-176.853 270.333   8
  -3 -10   1 39153.6 2747.56   8
  -3 -10   1 43832.2 3632.31   9
   3  10  -1 43163.4 3132.53   6
  -3  10   1 49938.0 3797.39   6
  -3  10   0 2649.05 1098.32   3
  -3 -10   0 4296.16 1174.44   9
  -3  10   0 5315.52 1297.89   6
   3  10   0 3637.66 814.936   6
  -3 -10   0 3128.84 772.757   8
  -3  10  -1 1815.49 960.732   3
   3  10   1 1807.52 588.373   6
  -3  10  -1 3150.89 944.625   6
  -3 -10  -1 1807.43 607.076   8
  -3  10  -2 1731.99 867.269   3
   3  10   2 2787.21 756.907   6
  -3  10  -2 2159.52 905.677   6
  -3 -10  -2 2375.52 894.220   8
  -3  10  -3 19600.5 2721.11   3
  -3 -10  -3 23848.6 2628.01   8
   3 -10   3 23597.3 2395.92   9
  -3  10  -3 29476.7 3024.93   6
   3  10   3 26254.1 2224.79   6
  -3  10  -4 1722.37 1067.72   3
   3 -10   4 498.445 417.482   9
  -3 -10  -4 1554.64 804.862   8
   3  10   4 682.897 373.312   6
  -3  10  -4 1132.08 834.243   6
  -3  10  -5 873.867 520.827   3
   3 -10   5 1171.65 533.794   9
  -3 -10  -5 241.709 406.016   8
   3  10   5 1158.62 413.219   6
  -3  10  -5 1080.32 729.644   6
  -3  10  -6 409.015 690.020   3
   3 -10   6-209.487 307.913   9
  -3 -10  -6-102.313 390.222   8
  -3  10  -7 12939.0 2308.29   3
  -3 -10  -7 14683.0 2369.79   8
  -3 -10  -8-425.812 852.504   8
  -3  10  -8 107.760 370.128   7
  -3  10  -9 729.860 502.242   3
  -3  10  -9 3524.75 1022.88   7
  -3 -10  -9 3517.09 1264.08   8
  -3  10 -10 562.585 610.700   3
  -3  10 -10 668.132 588.295   7
  -3 -10 -10 499.302 701.682   8
  -3  10 -11 6708.95 1625.81   3
  -3  10 -11 6596.34 1458.81   7
  -3 -10 -11 8442.82 1989.36   8
  -3  10 -12-268.899 440.803   3
  -3  10 -12-172.987 448.087   7
  -3  10 -13 163.772 378.085   7
  -3 -11  13 227.965 437.046   9
  -3  11  12 1967.96 787.622   6
  -3 -11  12 1105.83 568.670   9
  -3  11  11-267.268 452.373   6
  -3 -11  11 319.912 781.949   9
  -3  11  10 2366.40 911.939   6
  -3 -11  10 3277.69 1191.82   9
  -3  11   9 1067.07 596.960   6
  -3 -11   9 860.982 753.021   9
  -3  11   8 464.935 478.042   6
  -3 -11   8 797.941 736.867   9
  -3  11   7 141.963 316.498   6
  -3 -11   7-18.3291 407.101   9
  -3  11   6 361.559 356.339   3
  -3  11   6 117.006 444.965   6
  -3 -11   6 210.378 453.204   9
  -3  11   5 1079.96 483.180   6
  -3 -11   5 2008.65 910.490   9
  -3  11   5 718.517 496.976   3
  -3  11   4 2058.92 777.840   6
  -3 -11   4 1107.84 654.830   9
  -3  11   4 2362.06 917.823   3
  -3  11   3 476.348 548.327   6
  -3  11   3 360.108 461.985   3
  -3 -11   3 460.968 464.819   9
  -3  11   2 146.688 470.587   3
  -3 -11   2-192.572 405.860   9
  -3  11   2-0.61044 386.503   6
  -3  11   1 7571.92 1826.19   3
  -3 -11   1 6805.40 1511.30   9
  -3  11   1 9264.49 1719.03   6
  -3 -11   1 6830.56 1215.94   8
  -3  11   0 4825.33 1348.13   3
  -3 -11   0 3860.93 1180.45   9
  -3  11   0 5652.24 1302.52   6
   3  11   0 5406.65 1158.16   6
  -3 -11   0 3878.90 971.041   8
  -3  11  -1 1632.98 926.232   3
  -3  11  -1 3184.78 1101.87   6
   3  11   1 1742.76 622.621   6
  -3 -11  -1 1985.18 852.247   8
  -3  11  -2 284.636 472.960   3
   3  11   2 912.780 476.445   6
  -3  11  -2 508.721 383.622   6
  -3 -11  -2 1769.89 811.772   8
  -3  11  -3 5562.17 1462.47   3
   3 -11   3 5870.03 1273.05   9
   3  11   3 6268.47 1151.30   6
  -3  11  -3 7731.73 1566.08   6
  -3 -11  -3 6158.00 1354.56   8
  -3  11  -4 12730.1 2250.06   3
   3 -11   4 12615.6 1783.63   9
  -3  11  -4 16536.4 2497.40   6
  -3 -11  -4 12943.1 2153.55   8
  -3  11  -5 3351.17 1242.16   3
   3 -11   5 4558.05 1044.96   9
  -3 -11  -5 4444.93 1291.24   8
  -3  11  -6 2372.00 1240.99   3
  -3 -11  -6 909.099 741.942   8
  -3  11  -7 4745.47 1330.82   3
  -3 -11  -7 4634.69 1376.07   8
  -3  11  -8 1471.26 969.555   3
  -3 -11  -8 1976.15 1121.61   8
  -3  11  -9 811.876 814.739   3
  -3 -11  -9 2313.37 1174.86   8
  -3  11 -10-299.336 681.323   3
  -3 -11 -10 958.831 964.491   8
  -3  12  11 3062.63 1067.92   6
  -3 -12  11 1467.48 752.657   9
  -3  12  10 1136.42 630.947   6
  -3 -12  10 3350.60 1171.44   9
  -3  12   9 448.347 477.198   6
  -3 -12   9-37.8657 631.521   9
  -3  12   8 3050.82 997.579   6
  -3 -12   8 3459.39 1121.30   9
  -3  12   7 9593.48 1746.61   6
  -3 -12   7 10364.2 1955.58   9
  -3  12   6 4224.96 1219.42   6
  -3 -12   6 4862.91 1325.24   9
  -3  12   5 918.777 719.227   3
  -3  12   5 2475.33 974.569   6
  -3 -12   5 2240.15 952.261   9
  -3  12   4 10736.4 1815.91   6
  -3  12   4 5333.22 1425.99   3
  -3 -12   4 9867.53 1877.84   9
  -3  12   3 6388.59 1579.99   3
  -3 -12   3 12650.9 2158.03   9
  -3  12   3 13723.5 2168.35   6
  -3  12   2 10248.7 2010.18   3
  -3 -12   2 10896.8 1980.20   9
  -3  12   2 13921.3 2153.39   6
  -3  12   1 2302.11 1188.94   3
  -3 -12   1 1126.75 602.526   9
  -3  12   1 1379.95 398.670   6
  -3  12   0 5741.33 1691.54   3
  -3 -12   0 6767.26 1549.84   9
   3  12   0 8233.46 1461.96   6
  -3  12   0 7422.99 1588.33   6
  -3  12  -1 2905.62 1226.53   3
  -3 -12  -1 5383.50 1473.39   9
  -3  12  -1 3935.45 1327.90   6
   3  12   1 3933.58 964.786   6
  -3 -12  -1 4615.92 1138.52   8
  -3  12  -2 10024.7 2076.23   3
   3 -12   2 8547.98 1631.69   9
  -3  12  -2 12327.7 2170.00   6
   3  12   2 8572.63 1429.77   6
  -3 -12  -2 8637.71 1644.38   8
  -3  12  -3 1273.22 802.897   3
   3 -12   3 1964.20 859.552   9
  -3  12  -3 2761.33 1063.23   6
  -3 -12  -3 2243.13 889.576   8
  -3  12  -4 1572.98 997.237   3
   3 -12   4 608.430 357.084   9
  -3  12  -4 228.457 489.073   6
  -3 -12  -4 1843.82 947.264   8
  -3  12  -5 1416.42 932.025   3
  -3 -12  -5 1446.64 769.040   8
  -3  12  -6 11665.8 2251.33   3
  -3 -12  -6 12237.6 2184.10   8
  -3  12  -7-704.905 829.556   3
  -3 -12  -7 1726.00 1028.79   8
  -3  12  -8-653.363 657.536   3
  -3 -12  -8 645.412 810.513   8
  -3  13   8 1457.77 673.251   6
  -3 -13   8 3127.03 1083.93   9
   3 -13  -8 4466.14 2404.37   8
  -3  13   7 40.1044 326.740   6
  -3 -13   7 785.144 657.912   9
   3 -13  -7 1901.18 2183.55   8
  -3  13   6 3429.54 1086.94   6
  -3 -13   6 5540.75 1468.70   9
   3 -13  -6 3305.58 1889.17   8
  -3 -13   5 1105.34 699.833   9
  -3  13   5 45.2475 359.633   6
  -3  13   4 3546.42 1258.63   3
  -3 -13   4 3403.49 1120.53   9
  -3  13   4 3863.85 1156.07   6
  -3  13   3 1473.52 853.921   3
  -3 -13   3 3715.19 1337.74   9
  -3  13   3 2414.81 944.787   6
  -3  13   2 1960.34 1000.63   3
  -3 -13   2 2809.60 1121.58   9
  -3  13   2 2945.10 1115.24   6
  -3  13   1 609.295 798.375   3
  -3 -13   1 797.171 749.807   9
  -3  13   1 428.955 399.969   6
  -3  13   0 3796.47 1287.60   3
  -3 -13   0 4999.81 1496.53   9
  -3  13   0 8390.00 1791.96   6
  -3  13  -1 2605.49 1164.27   3
  -3 -13  -1 3213.80 1179.31   9
  -3  13  -1 3835.64 1288.15   6
  -3  13  -2 2215.21 1110.23   3
   3 -13   2 1242.08 629.226   9
  -3 -13  -2 1858.62 1038.39   9
  -3  13  -2 1272.26 696.603   6
  -3  13  -3-979.893 517.685   3
   3 -13   3-99.4474 331.577   9
  -3 -13  -3 981.923 771.134   8
  -3  13  -3 209.155 538.270   6
  -3  13  -4 1713.98 1097.91   3
  -3  13  -4 1478.40 863.681   6
  -3 -13  -4 2718.82 1061.24   8
  -3  13  -5 3725.62 1312.58   3
  -3 -13  -5 3973.05 1304.92   8
  -3 -13  -6 802.337 680.427   8
  -3 -13  -7 596.561 708.350   8
   3 -14  -6 1745.09 1278.96   8
   3 -14  -5 1920.67 1313.03   8
  -3  14   3 2360.95 1088.03   3
  -3  14   3 3707.19 1285.92   6
  -3  14   2 603.277 561.801   3
  -3  14   2 980.580 563.789   6
  -3  14   1 792.238 738.883   3
  -3  14   1-675.485 658.920   6
  -3  14   0 2745.59 1171.11   3
  -3  14   0 4691.55 1429.94   6
  -3  14  -1 1602.42 1079.17   3
   3 -14   1 964.047 723.005   9
   3 -14   2-400.920 569.559   9
  -3 -14  -5 1105.19 810.250   8
   4   0 -18 1093.03 874.328   7
   4   0 -17 797.005 1169.21   7
   4   0 -16 870.671 528.162   2
   4   0 -16 6540.54 2453.80   7
   4   0 -15 174.346 238.959   2
   4   0 -15 2277.16 1230.01   8
   4   0 -14 3359.32 835.356   2
   4   0 -13 489.651 435.459   2
   4   0 -12 24495.8 2117.35   2
   4   0 -11-286.321 399.832   2
  -4   0  10 3210.62 467.724   4
   4   0 -10 6162.04 1014.55   2
  -4   0   9 34.7611 104.508   4
   4   0  -9-296.140 324.842   2
  -4   0   8 39968.3 1625.70   4
   4   0  -8 41414.7 2363.31   2
  -4   0   7 66.4183 121.353   4
   4   0  -7 64.2223 243.469   2
  -4   0   6 31011.8 1357.78   4
   4   0  -6 36473.8 2008.23   2
   4   0  -5 289.193 246.613   2
   4   0  -4 12122.2 1003.06   4
   4   0  -4 8144.99 917.515   2
   4   0  -3 216.552 238.845   4
   4   0  -3 275.762 196.391   2
   4   0  -2 13345.8 1364.15   5
   4   0  -2 13742.3 1074.96   4
   4   0  -2 13643.5 1024.26   2
   4   0  -1 160.532 323.474   5
   4   0  -1-62.4126 162.417   2
  -4   0   1 62.0754 175.913   9
   4   0  -1 356.395 141.367   9
  -4   0   0 2537.59 581.265   8
  -4   0   0 2444.46 331.463   9
   4   0   0 2348.98 362.684   9
  -4   0   0 2703.75 364.017   6
  -4   0  -1 256.617 124.956   9
   4   0   1 171.199 131.017   9
  -4   0  -1 564.213 182.711   6
  -4   0  -2 344543. 7763.73   8
  -4   0  -2 342261. 5603.22   9
  -4   0  -2 342745. 6315.23   6
   4   0   3 293.576 159.540   6
  -4   0  -3 172.417 105.429   9
  -4   0  -3-267.774 488.453   8
  -4   0  -4 63601.6 2895.18   8
  -4   0  -4 58975.7 1520.75   9
  -4   0  -4 65928.8 2938.63   7
   4   0   4 65062.9 2348.42   6
   4   0   5-52.8847 63.8517   2
  -4   0  -5 48.2180 320.682   8
  -4   0  -5 58.8697 337.747   7
   4   0   6 197991. 5567.78   1
   4   0   6 193973. 3504.25   2
  -4   0  -6 201368. 5995.60   8
  -4   0  -6 204956. 6296.38   7
   4   0   7 224.279 340.440   1
   4   0   7 211.118 83.4260   2
  -4   0  -7-197.431 355.909   8
  -4   0  -7 154.366 296.997   7
   4   0   8 54543.3 2996.56   1
   4   0   8 40086.9 982.915   2
  -4   0  -8 54372.7 3114.73   8
  -4   0  -8 41835.8 1506.65   9
  -4   0  -8 56172.3 3382.78   7
   4   0   9 191.507 274.349   1
  -4   0  -9-230.430 436.710   8
  -4   0  -9 35.3243 277.200   7
   4   0  10 76454.8 3864.95   1
  -4   0 -10 75035.9 4028.79   8
  -4   0 -10 72167.5 4239.28   7
   4   0  11-1003.53 682.171   1
  -4   0 -11-4.73846 486.388   8
  -4   0 -11-265.584 567.881   7
   4   0  12 11105.7 1601.26   1
  -4   0 -12 11345.6 1708.69   8
  -4   0 -12 11403.8 1783.10   7
  -4   0 -13-550.909 541.104   8
  -4   0 -13 129.017 361.874   7
  -4   0 -14 8798.48 1549.20   8
  -4   0 -14 8095.24 1680.97   7
  -4   0 -15-432.574 712.698   7
  -4   0 -16 155.383 527.314   7
   4   1 -18 5580.83 1818.63   7
   4  -1 -18 5143.72 1869.74   7
   4   1 -17 6094.09 1955.34   7
   4  -1 -17 5297.80 1857.43   7
   4   1 -16 2251.60 778.247   2
   4  -1 -16 988.160 394.229   2
   4  -1 -16 3627.18 1539.27   8
   4   1 -16 3331.74 1672.56   7
   4  -1 -15 12093.2 1688.95   2
   4   1 -15 12510.3 1666.68   2
   4   1 -15 7863.62 2366.34   7
   4  -1 -14 33379.0 2679.92   2
   4   1 -14 37589.8 2787.64   2
   4  -1 -13 13781.4 1649.19   2
   4   1 -13 15981.2 1717.34   2
   4  -1 -12 11772.3 1517.19   2
   4   1 -12 11557.0 1483.44   2
   4   1 -11 60121.1 3257.27   2
   4  -1 -11 60035.6 3303.78   2
   4  -1 -10 192032. 6039.25   2
   4   1 -10 202306. 6107.94   2
   4   1  -9 25153.9 1935.85   2
   4  -1  -9 23154.1 1817.83   2
   4  -1  -8 15425.3 693.601   3
   4   1  -8 15759.2 1439.01   2
   4  -1  -8 16183.2 1503.10   2
   4  -1  -7 84654.0 3323.86   2
   4   1  -7 81278.2 3293.98   2
   4   1  -6 160123. 4759.73   2
   4  -1  -6 158139. 4775.61   2
  -4  -1   5 39966.0 2169.23   9
   4  -1  -5 45236.2 2179.76   2
   4   1  -5 38640.3 2162.87   2
   4   1  -4 78387.6 2429.17   4
  -4  -1   4 83710.8 3054.66   9
   4  -1  -4 87437.6 2972.82   2
   4  -1  -3 209338. 4542.20   3
   4  -1  -3 207003. 5668.02   4
  -4  -1   3 217792. 5111.95   9
   4  -1  -3 225398. 5149.66   2
   4   1  -2 58781.4 2638.12   5
   4  -1  -2 48089.2 2293.53   4
  -4  -1   2 54290.3 2104.03   9
  -4  -1   2 54565.4 2455.98   8
   4  -1  -2 51107.5 2160.25   2
   4   1  -1 10072.8 1108.43   5
   4  -1  -1 6282.78 913.664   5
   4  -1  -1 6869.13 848.679   4
   4  -1  -1 8010.30 743.648   2
  -4  -1   1 8533.92 766.798   9
   4   1  -1 7585.02 775.820   9
  -4  -1   1 6904.27 909.671   8
   4  -1  -1 8192.67 691.786   9
   4  -1   0 7441.82 1118.96   5
   4  -1   0 7749.61 899.334   4
   4  -1   0 7981.02 675.668   2
  -4  -1   0 6790.81 663.972   9
   4   1   0 7291.06 778.598   9
   4  -1   0 8215.42 615.972   9
  -4  -1   0 7117.38 968.797   8
  -4   1   0 8690.12 759.993   6
  -4   1  -1 13880.0 1176.27   3
   4  -1   1 11610.5 750.656   2
   4  -1   1 10402.6 596.885   9
  -4  -1  -1 9653.89 781.752   9
  -4   1  -1 10733.3 1034.58   8
  -4  -1  -1 11383.6 1167.10   8
   4  -1   1 12542.4 863.678   6
  -4   1  -1 11205.0 872.034   6
   4  -1   2 29518.3 1105.97   2
  -4   1  -2 28564.6 1762.88   8
  -4  -1  -2 26370.8 1314.50   9
  -4  -1  -2 25766.3 1728.87   8
   4  -1   2 31550.3 1493.58   6
  -4   1  -2 31730.5 1696.46   6
  -4   1  -3 2229.24 573.517   3
   4  -1   3 1749.05 383.532   6
   4  -1   3 1764.42 217.249   2
  -4   1  -3 1853.30 544.100   8
  -4  -1  -3 1098.32 281.689   8
   4   1   3 1795.55 251.744   6
  -4   1  -3 1653.01 584.450   7
  -4   1  -4 32307.4 1926.71   3
   4  -1   4 29993.8 1857.14   1
   4  -1   4 29686.2 778.089   2
  -4   1  -4 28435.1 1863.38   8
  -4  -1  -4 28797.2 2025.80   8
  -4  -1  -4 28688.9 1849.43   7
  -4   1  -4 29278.6 2043.46   7
   4   1   4 28941.3 1350.49   6
  -4   1  -5 77141.5 3215.97   3
   4   1   5 64043.9 2053.80   2
   4  -1   5 71041.8 3058.40   1
  -4   1  -5 71965.9 3118.78   8
  -4  -1  -5 72833.2 3394.46   8
  -4  -1  -5 73581.4 3211.38   7
  -4   1  -5 74029.0 3378.96   7
   4   1   5 63584.6 2565.36   6
  -4   1  -6 15113.8 1447.47   3
   4   1   6 11854.0 808.571   2
   4  -1   6 15447.1 1493.92   1
  -4  -1  -6 13812.3 1490.86   8
  -4   1  -6 12567.5 1344.81   8
  -4  -1  -6 13160.4 1457.63   7
  -4   1  -6 13342.1 1536.83   7
   4   1   7 24256.6 1155.21   2
   4  -1   7 27576.3 2049.26   1
  -4  -1  -7 24109.8 2040.50   8
  -4   1  -7 24346.5 1847.12   8
  -4  -1  -7 25801.0 2132.30   7
  -4   1  -7 26468.3 2245.15   7
   4  -1   8 24582.1 2044.34   1
   4   1   8 23598.0 1828.18   1
  -4  -1  -8 23068.4 2074.70   8
  -4   1  -8 22460.7 1867.17   8
  -4  -1  -8 25033.7 2226.58   7
  -4   1  -8 24676.6 2267.10   7
   4   1   9 31776.0 2323.57   1
   4  -1   9 32862.4 2538.97   1
  -4  -1  -9 31193.9 2526.06   8
  -4   1  -9 30184.1 2262.48   8
  -4  -1  -9 30412.8 2585.95   7
  -4   1  -9 30676.1 2700.42   7
   4   1  10 488.975 392.987   1
   4  -1  10-74.2286 274.047   1
  -4  -1 -10-145.558 498.099   8
  -4   1 -10-2.42136 318.080   8
  -4  -1 -10 273.685 327.337   7
  -4   1 -10-455.107 706.637   7
   4   1  11 3874.07 865.885   1
   4  -1  11 2846.25 576.747   1
  -4   1 -11 3898.46 866.143   8
  -4  -1 -11 3688.91 970.192   8
  -4  -1 -11 4750.84 1125.47   7
  -4   1 -11 3705.95 963.066   7
   4   1  12 17051.4 1863.01   1
  -4   1 -12 16505.6 1873.58   8
  -4  -1 -12 14494.1 1901.45   8
  -4  -1 -12 16664.3 2242.39   7
  -4   1 -12 14138.7 2063.45   7
  -4   1 -13 22096.0 2174.74   8
  -4  -1 -13 22367.4 2489.39   8
  -4  -1 -13 24301.5 2762.20   7
  -4   1 -13 20730.1 2653.35   7
  -4  -1 -14 1154.39 592.831   8
  -4  -1 -14 995.096 545.080   7
  -4   1 -14 2673.42 1004.70   7
  -4  -1 -15 3561.34 1000.15   8
  -4  -1 -15 3024.36 1054.04   7
  -4   1 -15 3061.24 1071.58   7
  -4  -1 -16 5142.58 1359.07   7
  -4   1 -16 6947.89 1683.75   7
  -4  -1 -17 3954.43 1384.61   7
   4   2 -18 1497.37 982.062   7
   4  -2 -18 83.1233 1046.24   7
   4  -2 -17 1052.95 572.773   2
   4  -2 -17-73.1086 657.167   8
   4   2 -17 254.838 629.545   7
   4  -2 -17 121.682 1041.17   7
   4  -2 -16 325.871 369.088   2
   4  -2 -16 4656.42 1977.92   8
   4   2 -16 3081.80 1766.65   7
   4  -2 -16 4091.85 2114.15   7
   4   2 -15 7909.03 1312.88   2
   4  -2 -15 9393.68 1488.36   2
   4   2 -15 9031.68 2332.68   7
   4   2 -14 3437.56 871.817   2
   4  -2 -14 1996.59 642.989   2
   4  -2 -13 169.389 325.655   2
   4   2 -13 355.765 300.369   2
   4   2 -12-206.716 374.743   2
   4  -2 -12-950.732 637.866   2
   4  -2 -11 21038.2 1911.93   2
   4   2 -11 21647.1 1935.34   2
   4   2 -10 2965.04 730.806   2
   4  -2 -10 2999.98 688.035   2
   4  -2  -9 250.360 105.864   1
   4   2  -9 614.721 314.046   2
   4  -2  -9 316.369 276.873   2
   4  -2  -8 28715.7 2033.67   2
   4   2  -8 28641.7 2034.39   2
   4  -2  -7 28975.5 1155.82   3
  -4  -2   7 26268.4 2003.51   9
   4   2  -7 26578.6 1919.22   2
   4  -2  -7 25628.2 1894.06   2
   4  -2  -6 19632.8 1002.21   3
  -4  -2   6 23151.2 1799.28   9
   4  -2  -6 23554.7 1726.19   2
   4   2  -5 744.046 206.216   4
   4  -2  -5 393.729 157.928   3
  -4  -2   5 686.107 231.893   9
   4  -2  -5 334.048 310.137   2
   4  -2  -4 1098.57 265.070   3
  -4  -2   4 1064.62 386.602   5
  -4  -2   4 768.601 326.663   9
   4  -2  -4 1843.24 457.140   2
  -4  -2   3 7320.96 901.062   9
  -4  -2   3 8226.24 969.699   8
   4  -2  -3 8269.11 849.504   2
   4   2  -2 61548.2 2617.36   5
  -4   2   2 64444.7 2314.91   3
   4  -2  -2 65470.3 2376.20   2
  -4  -2   2 67100.0 2726.24   8
  -4  -2   2 68790.3 2724.08   9
   4  -2  -1 4077.10 766.690   5
  -4   2   1 5283.06 689.921   3
   4  -2  -1 4635.87 785.282   4
   4  -2  -1 5834.74 650.732   2
  -4  -2   1 7084.95 891.171   8
  -4  -2   1 5919.60 744.211   9
  -4   2   1 5581.22 729.992   6
   4  -2   0 17492.5 1671.01   5
  -4   2   0 18863.4 1324.30   3
   4  -2   0 19958.3 1695.29   4
   4  -2   0 14737.2 953.316   2
  -4   2   0 16776.1 1031.15   2
  -4  -2   0 18946.1 1454.96   8
  -4  -2   0 16683.2 1261.35   9
  -4   2   0 16764.2 1240.82   6
   4  -2   1 44778.7 2726.04   5
   4  -2   1 44486.7 2342.59   4
  -4   2  -1 43059.0 2109.76   3
   4  -2   1 37852.8 1451.56   2
   4  -2   1 43389.5 2081.24   1
  -4   2  -1 40652.0 1543.05   2
  -4  -2  -1 43508.4 2312.85   8
  -4  -2  -1 38418.4 1908.11   9
  -4   2  -1 38766.3 1946.34   6
   4  -2   2 113288. 3900.25   4
  -4   2  -2 111637. 3647.22   3
   4  -2   2 110722. 2535.84   2
   4  -2   2 109284. 3552.96   1
  -4  -2  -2 106772. 4074.06   8
  -4  -2  -2 111691. 3352.49   9
  -4   2  -2 111828. 3667.62   6
  -4   2  -3 21449.3 1564.83   3
   4  -2   3 23593.3 1795.73   4
   4  -2   3 21208.0 1573.60   1
   4  -2   3 22391.2 850.193   2
  -4   2  -3 23106.9 1602.68   8
  -4  -2  -3 19690.1 1666.02   8
  -4   2  -3 22372.1 1714.89   7
  -4   2  -3 23006.3 1663.48   6
  -4   2  -4 37830.5 2127.42   3
   4  -2   4 40608.5 2305.60   1
  -4  -2  -4 34274.7 2303.19   8
  -4   2  -4 38734.4 2131.25   8
  -4  -2  -4 36936.1 2050.21   7
  -4   2  -4 37532.2 2365.46   7
  -4   2  -5 627.737 314.074   3
   4  -2   5 852.723 397.052   1
  -4   2  -5 1024.60 384.900   8
  -4  -2  -5 410.408 317.315   8
  -4  -2  -5 307.785 200.298   7
  -4   2  -5 703.451 358.085   7
  -4   2  -6 43014.4 2461.65   3
   4  -2   6 45121.6 2697.79   1
  -4  -2  -6 42679.6 2761.34   8
  -4   2  -6 44174.7 2413.69   8
  -4  -2  -6 43553.0 2536.79   7
  -4   2  -6 44241.9 2896.97   7
  -4   2  -7 30357.2 2137.55   3
   4  -2   7 30593.0 2285.50   1
  -4   2  -7 30056.4 2071.75   8
  -4  -2  -7 30210.9 2416.97   8
  -4  -2  -7 32576.5 2346.56   7
  -4   2  -7 32503.7 2590.37   7
  -4   2  -8 82550.1 3633.98   3
   4  -2   8 86284.3 4117.14   1
  -4   2  -8 81364.6 3602.12   8
  -4  -2  -8 77823.7 4092.11   8
  -4  -2  -8 82929.6 4068.65   7
  -4   2  -8 80319.3 4339.95   7
  -4   2  -9 5887.04 1070.87   3
   4   2   9 5052.73 939.685   1
   4  -2   9 4451.77 939.858   1
  -4  -2  -9 5315.75 1107.48   8
  -4   2  -9 4806.26 925.910   8
  -4  -2  -9 4379.63 983.700   7
  -4   2  -9 3303.81 861.361   7
  -4   2 -10 21616.0 2066.14   3
   4   2  10 20823.6 1892.71   1
  -4   2 -10 17885.2 1737.50   8
  -4  -2 -10 18770.1 2096.86   8
  -4  -2 -10 20480.7 2161.04   7
  -4   2 -10 20273.5 2286.69   7
   4   2  11 839.154 425.521   1
  -4   2 -11 809.557 401.242   8
  -4  -2 -11 1030.09 539.705   8
  -4  -2 -11 958.337 619.226   7
  -4   2 -11 796.006 680.492   7
   4   2  12 12437.0 1514.56   1
  -4   2 -12 12419.6 1532.71   8
  -4  -2 -12 11986.9 1799.84   8
  -4  -2 -12 12501.5 1880.64   7
  -4   2 -12 12297.1 1958.03   7
  -4  -2 -13 1429.08 655.355   8
  -4  -2 -13 1103.95 624.686   7
  -4   2 -13 576.268 512.063   7
  -4  -2 -14 1978.00 689.622   8
  -4  -2 -14 3056.50 1031.13   7
  -4   2 -14 1772.62 687.809   7
  -4  -2 -15-641.334 720.400   8
  -4  -2 -15 382.061 517.738   7
  -4   2 -15 372.510 716.171   7
  -4  -2 -16 4061.51 1118.78   8
  -4  -2 -16 7585.40 1798.40   7
  -4   2 -16 7366.89 1798.12   7
  -4  -2 -17 3618.51 1214.08   7
   4   3 -18 629.936 901.861   7
   4  -3 -18 1484.30 813.778   7
   4  -3 -17 840.512 603.135   2
   4  -3 -17 294.953 1035.37   8
   4   3 -17 1128.52 967.696   7
   4  -3 -17 2436.39 1638.84   7
   4  -3 -16 22488.3 2452.20   2
   4  -3 -16 23044.1 3821.72   8
   4   3 -16 16868.2 2952.54   7
   4  -3 -16 21370.1 3865.82   7
   4   3 -15 1879.53 601.102   2
   4  -3 -15 3060.53 915.439   2
   4   3 -15 2873.16 1737.20   7
   4   3 -14 2923.05 852.466   2
   4  -3 -14 2801.88 847.899   2
   4   3 -14 4982.49 2177.25   7
   4   3 -13 560.945 392.151   2
   4  -3 -13 128.804 356.545   2
   4  -3 -12 65046.1 3637.41   2
   4   3 -12 65740.6 3648.35   2
   4  -3 -11 22037.1 2011.29   2
   4   3 -11 23337.3 2079.71   2
   4  -3 -10 12585.2 1452.19   2
   4   3 -10 13168.0 1493.27   2
   4  -3  -9 1596.95 569.042   2
   4   3  -9 1270.95 444.421   2
  -4  -3   8 120858. 4876.91   9
   4  -3  -8 123937. 4536.57   2
   4   3  -7 115071. 3407.01   8
  -4  -3   7 113296. 4476.77   9
   4  -3  -7 115767. 4262.00   2
  -4  -3   6 850.317 289.889   5
  -4  -3   6 2137.06 599.254   9
   4   3  -6 1092.80 295.562   8
   4  -3  -6 1211.85 195.923   1
   4  -3  -6 977.167 464.903   2
  -4  -3   5 33564.7 1723.32   5
  -4   3   5 37341.3 1625.39   3
   4   3  -5 34331.4 1690.99   8
  -4  -3   5 37678.2 2377.65   9
   4  -3  -5 32525.9 1223.52   1
   4  -3  -5 36546.2 2103.08   2
  -4  -3   4 181732. 5515.66   9
   4  -3  -4 169647. 3681.18   1
   4  -3  -4 174076. 4787.51   2
   4   3  -3 62705.7 2401.43   5
  -4   3   3 70316.8 2451.39   3
   4  -3  -3 70811.7 2701.57   2
   4  -3  -3 67855.5 2187.34   1
  -4  -3   3 72483.3 3227.54   9
  -4  -3   3 64582.5 2702.81   8
   4   3  -2 14197.4 1150.87   5
  -4   3   2 14760.2 1132.52   3
   4  -3  -2 14430.5 1148.59   2
   4  -3  -2 14426.5 1008.94   1
  -4  -3   2 17458.6 1383.78   8
  -4  -3   2 13388.2 1270.37   9
  -4   3   2 13405.7 1273.40   6
  -4   3   1 35655.9 1845.37   3
   4  -3  -1 35557.9 1743.50   1
   4  -3  -1 38082.9 1754.42   2
  -4  -3   1 40063.9 2169.54   8
  -4  -3   1 39558.8 2225.37   9
  -4   3   1 33938.2 2021.71   6
  -4  -3   1 40514.8 1696.87   6
   4  -3   0 6991.77 1018.37   5
  -4   3   0 8259.83 912.388   3
   4  -3   0 5791.60 721.016   4
  -4   3   0 6435.18 851.422   6
   4  -3   0 7424.14 884.192   1
   4  -3   0 6551.42 689.517   2
  -4  -3   0 9517.73 1164.92   9
  -4  -3   0 7178.08 914.237   8
   4  -3   1 59239.8 3178.18   5
  -4   3  -1 62632.9 2707.79   3
   4  -3   1 63244.0 3036.29   4
   4  -3   1 61147.9 2062.41   2
  -4   3  -1 56190.7 2000.15   2
   4  -3   1 61723.0 2592.78   1
  -4  -3  -1 61532.8 2885.54   8
  -4  -3  -1 61958.4 2737.87   9
  -4   3  -1 56312.1 2642.15   6
   4  -3   2 167659. 5782.86   5
  -4   3  -2 172913. 5056.17   3
   4  -3   2 173197. 5467.27   4
  -4   3  -2 170947. 3730.92   2
   4  -3   2 173346. 3769.29   2
   4  -3   2 171259. 4873.00   1
  -4  -3  -2 166347. 5217.94   8
  -4   3  -2 164945. 4976.31   6
  -4   3  -3 3874.57 706.394   3
   4  -3   3 4581.22 843.859   4
   4  -3   3 4866.94 805.848   1
  -4   3  -3 3999.55 395.022   2
   4  -3   3 4303.83 427.518   2
   4  -3   3 3883.45 402.307   9
  -4  -3  -3 3488.44 732.756   8
  -4   3  -3 3917.01 777.442   6
   4   3   3 3956.38 284.873   6
  -4   3  -4 36582.8 2257.75   3
   4  -3   4 37171.7 2377.42   4
   4  -3   4 36684.1 2268.46   1
   4  -3   4 34056.9 914.265   9
  -4  -3  -4 32209.1 2372.06   8
  -4   3  -4 35899.2 2316.43   7
  -4   3  -4 36647.5 2450.23   6
  -4   3  -5 76985.6 3410.75   3
   4  -3   5 78169.1 3572.44   4
   4  -3   5 77050.9 3529.05   1
  -4  -3  -5 72662.1 3762.25   8
  -4   3  -5 76478.4 3126.39   8
  -4  -3  -5 77234.9 3123.02   7
  -4   3  -5 73827.2 3605.03   7
  -4   3  -6 103376. 4153.84   3
   4  -3   6 108605. 4337.37   4
   4  -3   6 103588. 4372.86   1
  -4  -3  -6 103325. 4706.01   8
  -4   3  -6 109014. 3865.50   8
  -4  -3  -6 108526. 4017.51   7
  -4   3  -6 106376. 4624.01   7
   4  -3   7 23834.4 1998.65   4
  -4   3  -7 24429.0 2039.64   3
   4  -3   7 23570.2 2084.07   1
  -4  -3  -7 23641.0 2287.03   8
  -4   3  -7 22394.6 1702.83   8
  -4  -3  -7 22111.0 1826.21   7
  -4   3  -7 24642.3 2323.28   7
   4  -3   8 82413.5 3886.54   4
  -4   3  -8 80122.9 3816.44   3
   4  -3   8 78796.6 4217.44   1
  -4  -3  -8 76944.1 4335.14   8
  -4   3  -8 77244.4 3334.19   8
  -4  -3  -8 77950.0 3794.10   7
  -4   3  -8 76487.7 4283.84   7
  -4   3  -9 22079.4 2011.60   3
   4  -3   9 22815.1 2056.70   4
  -4  -3  -9 18852.2 2160.88   8
  -4   3  -9 18800.0 1630.62   8
  -4  -3  -9 20745.6 2060.19   7
  -4   3  -9 16872.2 2075.92   7
  -4   3 -10 26517.9 2262.06   3
   4  -3  10 26940.9 2248.55   4
   4   3  10 23197.0 1894.70   1
  -4  -3 -10 23004.8 2455.27   8
  -4   3 -10 26533.0 2008.16   8
  -4  -3 -10 26084.5 2456.52   7
  -4   3 -10 24676.0 2624.88   7
   4  -3  11 1673.54 618.985   4
  -4   3 -11 1021.60 400.588   3
   4   3  11 1133.83 406.314   1
  -4   3 -11 1445.15 564.330   8
  -4  -3 -11 499.350 383.186   8
  -4  -3 -11 882.167 668.858   7
  -4   3 -11 58.8911 444.489   7
  -4   3 -12 8158.20 1349.16   3
   4  -3  12 6074.04 1119.49   4
  -4  -3 -12 6098.06 1367.17   8
  -4  -3 -12 5329.31 1257.67   7
  -4   3 -12 6173.36 1427.29   7
  -4  -3 -13 11498.6 1888.08   8
  -4  -3 -13 11191.1 1859.20   7
  -4   3 -13 12969.4 2179.58   7
  -4  -3 -14 11051.8 1927.42   8
  -4  -3 -14 14858.0 2229.16   7
  -4   3 -14 15675.1 2460.38   7
  -4  -3 -15 1459.96 803.707   8
  -4  -3 -15 1186.15 584.638   7
  -4   3 -15 1422.03 936.449   7
  -4  -3 -16-1217.69 744.578   8
  -4  -3 -16-793.258 655.138   7
  -4   3 -16 767.538 696.136   7
  -4  -3 -17 108.447 489.081   8
  -4  -3 -17 32.2815 369.087   7
   4  -4 -18 1027.16 961.594   8
   4  -4 -18 845.959 789.996   7
   4  -4 -17 3505.04 1126.49   2
   4  -4 -17 5115.36 1844.42   8
   4   4 -17 2257.57 1251.61   7
   4  -4 -17 3425.78 1751.31   7
   4  -4 -16 371.840 382.966   2
   4  -4 -16-1.29577 1165.09   8
   4   4 -16 706.609 1135.82   7
   4  -4 -16 2357.30 1624.96   7
   4  -4 -15 7253.46 1363.62   2
   4   4 -15 10323.4 2386.92   7
   4   4 -14 3472.93 943.573   2
   4  -4 -14 3440.08 945.267   2
   4   4 -14 3612.91 1427.77   7
   4   4 -13 17407.5 1936.17   2
   4  -4 -13 16486.6 2000.30   2
   4   4 -13 13766.7 2766.18   7
   4   4 -12 1017.45 458.299   2
   4  -4 -12 273.902 340.871   2
   4   4 -11 3344.03 751.437   2
   4  -4 -11 2949.89 740.435   2
  -4  -4  10 816.628 511.440   9
   4   4 -10 1095.28 406.836   2
   4  -4 -10 1379.81 504.921   2
  -4  -4   9 11370.7 1518.68   9
   4  -4  -9 10821.4 1365.46   2
  -4  -4   8 244.550 399.195   9
   4   4  -8-159.182 135.338   8
   4  -4  -8-154.492 334.887   2
  -4  -4   7 12001.4 991.675   5
   4   4  -7 10402.7 803.538   8
  -4  -4   7 10580.5 1425.41   9
   4  -4  -7 9622.85 1175.33   2
  -4   4   6 474.059 220.426   3
  -4  -4   6 581.537 220.343   5
  -4  -4   6 293.391 354.954   9
   4   4  -6 344.927 165.129   8
   4  -4  -6 6.25903 367.417   2
  -4   4   5 42255.3 1809.42   3
  -4  -4   5 42728.2 2796.40   9
   4   4  -5 38730.6 1759.53   8
   4  -4  -5 40069.0 2279.02   2
  -4   4   4 29615.3 1607.92   3
   4  -4  -4 34924.0 2051.13   2
   4  -4  -4 27992.6 1397.50   1
  -4  -4   4 31580.6 1811.39   8
  -4  -4   4 34533.2 2386.70   9
   4   4  -3 14436.3 976.603   5
  -4   4   3 15772.1 1217.90   3
   4  -4  -3 17251.2 1377.25   2
   4  -4  -3 16734.6 1109.43   1
  -4  -4   3 15775.4 1316.98   8
  -4  -4   3 15900.2 1601.51   9
  -4   4   3 16168.1 1517.77   6
  -4   4   2 1256.73 433.081   3
   4   4  -2 1263.32 362.599   5
  -4   4   2 1553.09 618.740   6
   4  -4  -2 1241.14 373.174   2
   4  -4  -2 1292.73 337.480   1
  -4  -4   2 1764.35 604.045   9
  -4  -4   2 1486.51 400.662   8
  -4   4   1-128.367 210.523   6
  -4   4   1 511.040 358.184   3
   4  -4  -1 809.834 324.843   1
   4  -4  -1 236.769 176.314   2
  -4  -4   1 291.450 378.668   8
  -4  -4   1-231.765 373.864   9
  -4  -4   1 37.9634 124.904   6
  -4   4   0 3969.75 718.037   6
  -4   4   0 3982.85 775.057   3
   4  -4   0 4138.60 682.842   1
   4  -4   0 4180.23 611.013   2
  -4  -4   0 4060.15 718.428   8
  -4  -4   0 3466.67 713.615   9
  -4  -4   0 4120.50 488.283   6
   4  -4   1 28543.1 2346.23   5
  -4   4  -1 26260.7 1901.59   3
   4  -4   1 27755.0 1769.96   1
   4  -4   1 29120.8 1538.59   2
  -4  -4  -1 28334.8 1981.23   8
   4   4   1 26446.8 1468.03   7
  -4   4  -1 30761.9 2127.83   6
  -4   4  -2 881.181 406.636   3
   4  -4   2 951.981 410.064   5
   4  -4   2 414.546 528.646   4
   4  -4   2 267.494 173.533   2
   4  -4   2 686.874 258.356   1
  -4  -4  -2 406.752 290.613   8
   4   4   2 256.550 93.5629   6
  -4   4  -2 392.797 357.945   6
  -4   4  -3 2430.15 665.666   3
   4  -4   3 1749.77 250.145   4
   4  -4   3 2829.32 801.453   5
  -4   4  -3 2024.66 344.756   2
   4  -4   3 1544.45 393.917   1
  -4  -4  -3 2472.09 710.129   8
  -4   4  -3 1669.62 577.598   6
   4   4   3 1353.77 248.156   6
  -4   4  -4 2184.93 756.449   3
   4  -4   4 3417.13 875.876   5
   4  -4   4 1846.86 459.931   4
  -4   4  -4 2997.29 367.436   2
   4  -4   4 1109.23 371.862   1
   4  -4   4 3222.88 474.945   9
   4   4   4 3090.30 380.132   6
  -4   4  -4 2491.66 613.279   7
  -4   4  -4 2918.20 792.953   6
  -4  -4  -4 2448.91 704.956   8
   4  -4   5 1504.18 458.960   4
   4   4   5 1934.81 333.522   6
  -4   4  -5 1646.29 689.959   3
   4  -4   5 734.863 363.116   1
   4  -4   5 2203.04 314.662   9
  -4  -4  -5 1559.34 621.936   8
  -4   4  -5 1526.62 458.668   7
   4  -4   6 3477.94 752.653   4
  -4   4  -6 3313.48 837.616   3
  -4  -4  -6 2565.47 551.683   7
  -4   4  -6 2331.95 668.700   7
  -4  -4  -6 2755.18 810.555   8
   4  -4   7 8525.02 1266.57   4
  -4   4  -7 8103.25 1261.81   3
  -4  -4  -7 8636.59 1091.37   7
  -4   4  -7 8714.06 1362.24   7
  -4  -4  -7 8406.13 1533.50   8
   4  -4   8 1988.20 612.543   4
  -4   4  -8 1383.96 458.748   3
  -4  -4  -8 1747.02 598.202   7
  -4  -4  -8 1661.23 765.110   8
  -4   4  -8 1152.16 526.265   7
  -4   4  -9 10301.9 1460.03   3
   4  -4   9 10465.3 1461.23   4
  -4  -4  -9 9089.86 1264.45   7
  -4   4  -9 8707.83 1605.17   7
  -4  -4  -9 8928.86 1636.33   8
   4  -4  10 374.440 228.447   4
  -4   4 -10 796.934 484.442   3
  -4   4 -10 229.183 211.686   8
  -4  -4 -10 667.274 429.231   7
  -4   4 -10-222.418 736.006   7
  -4  -4 -10 365.670 384.661   8
   4   4  11 1877.73 537.819   1
  -4   4 -11 2022.39 797.064   3
   4  -4  11 2082.34 697.106   4
  -4  -4 -11 3096.88 1065.69   8
  -4  -4 -11 2987.10 877.367   7
  -4   4 -11 2136.12 857.421   7
   4  -4  12 11238.5 1596.90   4
  -4   4 -12 10443.6 1631.85   3
  -4  -4 -12 9527.79 1785.76   8
  -4  -4 -12 9454.02 1583.98   7
  -4   4 -12 9767.24 1804.02   7
  -4   4 -13 4753.34 1168.38   3
  -4  -4 -13 3636.76 1070.95   8
  -4  -4 -13 4715.10 1226.99   7
  -4   4 -13 5882.49 1481.89   7
  -4  -4 -14 342.091 433.256   8
  -4   4 -14 63.0774 497.283   7
  -4  -4 -15 7509.87 1730.53   8
  -4  -4 -15 6595.29 1497.39   7
  -4   4 -15 10702.9 2202.61   7
  -4  -4 -16 1860.79 828.823   8
   4  -5 -18 3163.20 1535.99   8
   4  -5 -18-147.544 633.179   7
   4  -5 -17 5089.73 1310.87   2
   4  -5 -17 6148.41 2075.77   8
   4   5 -17 3737.28 1295.01   7
   4  -5 -17 3297.29 1573.86   7
   4  -5 -16 1174.73 839.010   2
   4   5 -16 1516.97 949.819   7
   4  -5 -16-326.274 813.721   7
   4  -5 -15 5175.92 1302.06   2
   4   5 -15 5802.68 1820.33   7
   4  -5 -15 9860.83 3283.64   7
   4   5 -14 722.659 532.736   2
   4  -5 -14 1087.38 660.731   2
   4   5 -14 236.485 1025.48   7
   4  -5 -13 30032.0 2705.33   2
   4   5 -13 30704.4 2701.38   2
   4   5 -13 23482.8 3375.17   7
   4  -5 -12 308.641 308.328   2
   4   5 -12 478.378 508.040   2
   4   5 -12 828.838 1115.12   7
  -4  -5  11 7092.80 1340.58   9
   4  -5 -11 7054.97 1262.05   2
   4   5 -11 7646.33 1302.14   2
  -4  -5  10-308.979 497.606   9
   4  -5 -10-60.8157 306.645   2
  -4  -5   9 118043. 5365.01   9
   4  -5  -9 108866. 4672.35   2
  -4  -5   8-87.4236 339.903   9
   4  -5  -8-37.5730 293.098   2
  -4   5   7 2964.81 452.599   3
   4  -5  -7 3848.34 805.254   2
  -4  -5   7 3923.44 974.198   9
  -4   5   6-192.825 226.425   3
   4  -5  -6-162.620 341.504   2
   4   5  -6 62.7722 92.7443   8
  -4   5   5 205214. 5143.41   3
  -4  -5   5 234137. 7220.54   9
   4   5  -5 205165. 5222.12   8
   4  -5  -5 224071. 6299.61   2
  -4   5   4 866.034 334.211   3
  -4   5   4 948.056 541.971   6
  -4  -5   4-24.4298 365.752   9
  -4  -5   4 542.362 270.289   8
   4  -5  -4 711.561 285.435   2
  -4   5   3 4772.49 911.920   6
  -4   5   3 3219.47 656.359   3
   4   5  -3 3446.04 395.179   5
   4  -5  -3 4079.93 723.114   2
  -4  -5   3 5680.53 1038.75   9
  -4  -5   3 4567.81 711.495   8
  -4   5   2 6684.60 889.375   3
   4  -5  -2 8248.46 985.216   2
  -4  -5   2 7440.24 925.454   8
  -4  -5   2 8180.71 1224.16   9
  -4   5   2 9143.75 1254.14   6
  -4   5   1 189740. 5597.10   3
   4  -5  -1 188509. 5184.75   2
  -4  -5   1 202003. 6300.01   9
  -4  -5   1 192162. 5596.01   8
  -4   5   1 200066. 6118.74   6
  -4   5   0 6038.95 979.468   3
  -4   5   0 4569.54 860.824   6
   4  -5   0 4975.01 742.086   2
  -4  -5   0 4737.55 832.684   8
  -4  -5   0 5797.35 950.760   9
  -4   5  -1 5398.86 887.924   3
   4  -5   1 5157.36 719.114   2
  -4  -5  -1 4095.44 814.149   8
   4   5   1 4577.54 580.292   7
   4   5   1 5588.57 656.732   6
  -4   5  -1 5934.62 1047.09   6
   4  -5   2 4474.46 630.520   2
   4  -5   2 6131.08 1065.58   5
  -4   5  -2 6853.27 1040.39   3
   4   5   2 4147.20 515.105   6
   4   5   2 5369.76 613.685   7
  -4   5  -2 5570.73 948.283   6
  -4  -5  -2 5741.91 987.782   8
   4  -5   3 201070. 6603.23   5
  -4   5  -3 204380. 6329.78   3
  -4  -5  -3 191850. 6377.68   8
  -4   5  -3 195617. 6451.85   6
   4   5   3 188186. 4283.74   6
   4  -5   4 6122.99 1090.30   5
  -4   5  -4 7082.54 1154.65   3
   4  -5   4 6055.98 777.745   9
   4   5   4 7015.32 663.473   6
  -4   5  -4 5716.13 1117.24   6
  -4   5  -4 7381.72 1169.93   7
  -4  -5  -4 7247.52 1229.63   8
  -4   5  -5 5970.64 1044.53   3
   4  -5   5 5506.79 1092.16   5
   4  -5   5 4843.49 904.871   4
  -4   5  -5 6298.78 574.252   2
   4  -5   5 5753.32 690.983   9
   4   5   5 6258.92 662.635   6
  -4   5  -5 8216.32 1379.15   6
  -4   5  -5 5372.70 990.273   7
  -4  -5  -5 5038.62 1077.30   8
   4  -5   6 916.417 609.901   5
  -4   5  -6 1177.79 675.785   3
   4   5   6 475.781 256.868   6
   4  -5   6-66.6992 560.579   4
   4  -5   6 431.785 206.520   9
  -4   5  -6 834.078 273.594   7
  -4  -5  -6 667.249 691.417   8
  -4   5  -7 115746. 5187.25   3
   4  -5   7 121459. 5361.08   4
  -4  -5  -7 122577. 5660.54   8
   4  -5   7 125506. 3370.97   9
  -4  -5  -7 122464. 4308.49   7
  -4   5  -7 113985. 5268.29   7
  -4   5  -8 385.253 320.350   3
   4  -5   8-329.661 496.911   4
  -4  -5  -8-93.0112 279.992   7
  -4   5  -8-305.843 517.096   7
  -4  -5  -8 695.458 801.061   8
   4  -5   9-375.759 613.140   4
  -4   5  -9 464.579 482.216   3
  -4  -5  -9 811.136 465.985   7
  -4   5  -9-158.012 589.690   7
  -4  -5  -9 1197.67 842.035   8
   4  -5  10 2327.76 733.040   4
  -4   5 -10 1796.27 689.970   3
  -4  -5 -10 2061.56 647.520   7
  -4   5 -10 1630.88 737.670   7
  -4  -5 -10 3229.64 1189.57   8
  -4   5 -11 44565.5 3415.15   3
   4  -5  11 48590.9 3430.15   4
  -4  -5 -11 36669.9 3481.63   8
  -4  -5 -11 43179.5 3090.87   7
  -4   5 -11 46631.7 4038.96   7
  -4   5 -12 4411.13 1133.38   3
  -4  -5 -12 4606.94 1351.77   8
  -4  -5 -12 3965.18 1024.67   7
  -4   5 -12 2727.40 1020.36   7
  -4   5 -13 426.340 405.809   3
  -4  -5 -13 753.599 716.427   8
  -4  -5 -13 971.428 591.901   7
  -4   5 -13-726.590 875.898   7
  -4   5 -14 276.449 317.636   3
  -4  -5 -14 327.236 448.645   8
  -4   5 -14 1024.15 919.946   7
  -4  -5 -15 13032.8 2249.09   8
  -4   5 -15 11028.4 2195.60   7
  -4  -5 -16 22.1684 461.254   8
   4  -6 -18 195.487 366.992   2
   4  -6 -17 7535.63 1657.74   2
   4   6 -17 6286.15 1772.37   7
   4  -6 -17 4089.95 1879.70   8
   4  -6 -16 128.576 421.613   2
   4   6 -16 506.084 701.688   7
   4  -6 -15 1186.71 562.054   2
   4   6 -15 974.284 682.574   7
   4  -6 -15 2152.14 1521.30   7
   4  -6 -14 1275.10 744.105   2
   4   6 -14 783.113 906.463   7
   4   6 -13 17036.9 2046.97   2
   4  -6 -13 15250.7 2044.34   2
   4   6 -13 13583.9 2552.40   7
   4  -6 -12 3470.75 1027.13   2
   4   6 -12 4193.99 986.494   2
  -4  -6  12 4416.29 1113.02   9
   4   6 -12 2490.73 1365.47   7
   4  -6 -11 4489.68 984.624   2
  -4  -6  11 5533.57 1304.53   9
   4   6 -11 4153.31 1546.58   7
  -4  -6  10 2530.43 832.643   9
   4  -6 -10 2483.11 774.704   2
  -4  -6   9 16716.5 2082.07   9
   4  -6  -9 12993.3 1634.84   2
  -4   6   8 5625.44 658.064   3
  -4  -6   8 4782.46 993.630   9
   4  -6  -8 4652.80 1017.92   2
  -4   6   7 194.434 127.545   3
  -4  -6   7 121.272 340.724   9
   4  -6  -7 209.220 476.044   2
  -4   6   6 11342.4 1092.14   3
   4  -6  -6 13949.3 1561.74   2
  -4  -6   6 13987.4 1830.11   9
  -4   6   5 17721.4 1415.47   3
   4  -6  -5 15009.8 1548.16   2
  -4  -6   5 17491.9 1951.74   9
  -4  -6   5 14633.2 1164.16   8
  -4   6   5 15551.3 1705.57   6
  -4   6   4 348.360 254.708   3
  -4   6   4 95.9967 383.063   6
   4  -6  -4 251.234 229.713   2
  -4  -6   4 341.777 245.648   8
  -4  -6   4 402.634 476.558   9
  -4   6   3 19135.6 1613.54   3
   4  -6  -3 17915.5 1602.75   2
  -4  -6   3 19336.8 1490.15   8
  -4  -6   3 19930.6 2021.70   9
  -4   6   3 17877.9 1836.87   6
  -4   6   2 4951.18 998.890   6
  -4   6   2 5487.12 946.481   3
   4  -6  -2 4723.11 821.035   2
  -4  -6   2 5809.81 892.826   8
  -4  -6   2 5127.26 1133.41   9
  -4   6   1 24797.4 2008.98   3
   4  -6  -1 21587.8 1728.05   2
  -4  -6   1 23598.2 1796.96   8
  -4  -6   1 22125.3 2093.53   9
  -4   6   1 25322.4 2156.16   6
  -4   6   0 10818.8 1339.46   3
   4  -6   0 9742.99 1102.40   2
  -4  -6   0 10329.3 1236.33   8
  -4  -6   0 10287.0 1383.98   9
  -4   6   0 10962.1 1450.80   6
   4  -6   1-123.129 262.470   2
  -4  -6  -1-166.479 384.143   8
  -4   6  -1-101.662 390.581   6
   4   6   1 297.475 153.676   7
   4   6   1 149.592 140.131   6
  -4   6  -2 7863.64 1268.30   3
  -4   6  -2 5715.59 1102.92   6
   4   6   2 5668.00 716.266   6
  -4  -6  -2 6012.53 1058.95   8
   4  -6   3 205.251 365.765   5
  -4   6  -3 603.688 344.609   3
   4   6   3 409.056 220.159   7
   4   6   3 245.206 136.827   6
  -4   6  -3 447.713 402.153   6
  -4  -6  -3 564.870 597.830   8
   4  -6   4 21630.8 2100.92   5
  -4   6  -4 20218.1 2050.41   3
   4  -6   4 20838.3 1626.21   9
  -4  -6  -4 18498.7 2027.84   8
  -4   6  -4 19225.6 2057.66   6
   4   6   4 20012.2 1311.13   6
   4  -6   5 74.4348 348.774   5
  -4   6  -5 649.224 351.576   3
   4   6   5 132.654 152.442   6
   4  -6   5-21.0619 171.949   9
  -4   6  -5-315.650 464.473   7
  -4   6  -5 852.631 655.889   6
  -4  -6  -5 260.864 583.225   8
   4   6   6 738.274 227.244   6
   4  -6   6 1396.80 516.473   5
   4  -6   6 320.912 164.458   9
  -4   6  -6 977.594 465.062   7
  -4  -6  -6 992.319 591.820   8
   4  -6   7 2115.67 700.742   5
  -4   6  -7 2347.99 795.121   3
   4   6   7 1572.78 381.914   6
  -4   6  -7 991.069 378.503   7
  -4  -6  -7 1581.97 806.507   8
  -4   6  -8 4728.43 1096.96   3
   4  -6   8 6102.99 1183.22   5
  -4   6  -8 4718.41 1063.72   7
  -4  -6  -8 5568.83 1325.68   8
  -4   6  -9 1066.75 556.420   3
  -4  -6  -9 1069.66 409.833   7
  -4   6  -9 843.848 412.869   7
  -4  -6  -9 985.862 713.486   8
  -4   6 -10 1366.30 624.274   3
  -4   6 -10 1019.17 550.286   7
  -4  -6 -10 2127.76 944.678   8
  -4   6 -11 9212.88 1639.83   3
  -4   6 -11 9062.39 1686.33   7
  -4  -6 -11 11328.4 2019.72   8
  -4   6 -12 251.925 343.871   3
  -4   6 -12-933.593 855.518   7
  -4  -6 -12 903.924 790.350   8
  -4   6 -13 797.343 492.339   3
  -4   6 -13 773.092 615.359   7
  -4  -6 -13 2294.87 1093.48   8
  -4   6 -14 215.651 431.528   3
  -4  -6 -14 307.005 441.800   8
  -4   6 -14-52.5335 409.840   7
  -4  -6 -15 2381.26 1036.78   8
   4  -7 -17-515.882 620.645   2
   4  -7 -16 7879.20 1617.87   2
   4   7 -16 6174.93 1546.10   7
   4  -7 -15 4106.71 1244.83   2
   4   7 -15 2620.35 1015.81   7
   4  -7 -14-125.280 566.623   2
   4   7 -14-1209.86 825.973   7
   4   7 -13 337.595 547.936   2
   4  -7 -13-151.525 405.810   2
   4   7 -13 0.76787 537.647   7
   4  -7 -12 20404.7 2286.15   2
   4   7 -12 17728.0 2781.17   7
   4  -7 -11 8035.09 1475.04   2
  -4  -7  11 8962.23 1674.36   9
   4   7 -11 5068.91 1437.59   7
   4  -7 -10 3597.04 952.273   2
  -4  -7  10 5235.87 1317.61   9
   4   7 -10 4482.55 1535.24   7
   4  -7  -9 1704.81 653.619   2
  -4  -7   9 1854.70 768.557   9
   4   7  -9 3031.84 1370.71   7
  -4   7   8 49901.9 2257.25   3
   4  -7  -8 50327.4 3271.75   2
  -4  -7   8 56538.6 3949.13   9
   4   7  -8 45984.2 4406.77   7
  -4   7   7 7287.50 1332.54   6
  -4   7   7 5915.04 814.460   3
   4  -7  -7 6703.00 1265.11   2
  -4  -7   7 9154.60 1578.32   9
  -4   7   6 15380.0 1421.37   3
   4  -7  -6 19534.2 1892.30   2
  -4  -7   6 21168.4 2257.58   9
  -4   7   6 18826.6 1987.78   6
  -4   7   5 2648.92 594.894   3
  -4   7   5 2900.18 804.216   6
   4  -7  -5 1640.59 437.134   2
  -4  -7   5 1920.50 412.307   8
  -4  -7   5 2517.12 812.229   9
  -4   7   4 75093.0 3568.50   3
   4  -7  -4 70652.9 3577.38   2
  -4  -7   4 69138.0 2917.60   8
  -4  -7   4 70007.3 4096.05   9
  -4   7   4 73139.1 3984.94   6
  -4   7   3 31505.4 2370.71   3
   4  -7  -3 31463.6 2284.86   2
  -4  -7   3 31603.7 2685.29   9
  -4  -7   3 29248.0 1914.76   8
  -4   7   3 35033.4 2710.65   6
  -4   7   2 2438.18 638.231   3
  -4   7   2 2508.15 718.369   6
   4  -7  -2 3032.84 638.061   2
  -4  -7   2 2880.55 833.752   9
  -4  -7   2 3264.82 666.832   8
  -4   7   1 27820.9 2331.94   3
   4  -7  -1 27887.1 2118.15   2
  -4  -7   1 25062.9 2386.38   9
  -4  -7   1 24880.6 1919.97   8
  -4   7   1 27560.0 2431.34   6
  -4   7   0 75693.7 4024.39   3
  -4  -7   0 69668.9 3482.48   8
  -4  -7   0 72035.0 3987.46   9
   4   7   0 74039.5 3299.95   6
  -4   7   0 73285.5 4125.40   6
  -4   7  -1 72599.1 4016.82   3
  -4  -7  -1 70617.9 3619.71   8
   4   7   1 83026.0 3266.67   6
  -4   7  -1 86012.5 4414.64   6
  -4   7  -2 25638.5 2402.29   3
  -4  -7  -2 24098.7 2177.85   8
   4   7   2 25247.3 1713.47   6
  -4   7  -2 27866.7 2493.83   6
  -4   7  -3 5951.09 1202.71   3
  -4   7  -3 7445.13 1355.22   6
   4   7   3 7880.87 914.107   6
  -4  -7  -3 7907.62 1327.13   8
  -4   7  -4 19722.0 2132.46   3
   4  -7   4 17460.3 1643.29   9
  -4  -7  -4 17244.2 2016.52   8
  -4   7  -4 16822.2 2062.58   6
   4   7   4 18242.6 1378.94   6
   4  -7   5 36568.4 2842.69   5
  -4   7  -5 31300.0 2700.22   3
  -4  -7  -5 36092.9 3047.41   8
   4  -7   5 36614.6 2371.94   9
  -4   7  -5 38101.5 3187.09   6
   4   7   5 34022.0 1903.79   6
   4  -7   6 654.850 322.483   5
  -4   7  -6 714.489 543.009   3
   4   7   6 1382.70 381.636   6
   4  -7   6 1524.73 487.066   9
  -4   7  -6 1632.31 662.819   7
  -4  -7  -6 1877.65 739.899   8
   4  -7   7 671.784 377.432   5
  -4   7  -7 1083.90 697.891   3
  -4   7  -7 1017.09 455.727   7
  -4  -7  -7 1050.61 526.086   8
   4  -7   8 14789.3 1819.16   5
  -4   7  -8 12030.0 1905.46   3
  -4   7  -8 12492.4 1848.06   7
  -4  -7  -8 13632.8 2092.31   8
   4  -7   9 17489.8 2035.08   5
  -4   7  -9 15601.2 2148.13   3
  -4  -7  -9 16866.7 2365.59   8
  -4   7  -9 15171.0 2123.03   7
  -4   7 -10 15136.7 2212.33   3
  -4  -7 -10 18205.0 2527.23   8
  -4   7 -10 18435.6 2403.89   7
  -4   7 -11-454.269 604.058   3
  -4  -7 -11 1004.29 807.940   8
  -4   7 -11-535.810 658.870   7
  -4   7 -12 3523.08 1125.17   3
  -4   7 -12 2510.36 977.846   7
  -4  -7 -12 3176.87 1233.72   8
  -4   7 -13 6976.88 1511.34   3
  -4   7 -13 7177.43 1674.38   7
  -4  -7 -13 9055.85 1946.44   8
  -4   7 -14 7424.93 1593.65   3
  -4   7 -14 8247.04 1899.79   7
  -4  -7 -14 8305.10 1873.37   8
   4  -8 -16 1740.06 879.195   2
   4   8 -16-618.342 625.535   7
   4  -8 -15 1984.72 989.755   2
   4   8 -15 1490.71 736.160   7
   4  -8 -15 2240.75 2195.46   8
   4  -8 -14 2190.97 883.871   2
   4   8 -14-190.231 612.906   7
   4  -8 -13 1521.63 810.082   2
  -4  -8  13 696.700 503.832   9
   4   8 -13 917.173 658.400   7
   4  -8 -12 818.622 423.689   2
  -4  -8  12 1507.29 769.873   9
   4   8 -12-327.927 635.048   7
   4  -8 -11 1835.46 736.340   2
   4   8 -11 1789.05 812.642   7
   4  -8 -10 2645.76 955.954   2
  -4  -8  10 4011.97 1245.88   9
   4   8 -10 2917.51 1148.55   7
  -4   8   9 984.417 584.109   6
   4  -8  -9 517.952 531.184   2
  -4  -8   9 838.121 510.704   9
   4   8  -9 1599.18 842.708   7
  -4   8   8 2338.39 841.073   6
   4  -8  -8 1720.18 649.062   2
  -4  -8   8 3269.53 1010.73   9
   4   8  -8 1834.04 995.258   7
  -4   8   7 4145.54 1033.88   6
  -4   8   7 4044.12 767.477   3
   4  -8  -7 4621.27 1044.29   2
  -4  -8   7 4750.59 1243.48   9
   4   8  -7 4994.10 1330.82   7
  -4   8   6 5373.04 1113.86   6
  -4   8   6 5402.20 929.314   3
   4  -8  -6 5925.68 1143.21   2
  -4  -8   6 5772.57 1183.64   9
   4   8  -6 6505.82 1419.18   7
  -4   8   5-164.124 304.650   3
  -4   8   5 42.4022 314.240   6
   4  -8  -5 268.326 339.186   2
  -4  -8   5 356.538 168.187   8
  -4   8   4 10836.0 1485.14   3
   4  -8  -4 14461.4 1702.41   2
  -4  -8   4 12278.7 1203.50   8
  -4  -8   4 15756.7 1965.66   9
  -4   8   4 13830.6 1789.68   6
   4   8  -4 11385.2 1623.26   7
  -4   8   3 735.499 366.605   6
  -4   8   3 471.992 290.221   3
   4  -8  -3 1460.91 518.832   2
  -4  -8   3 770.020 357.106   8
  -4  -8   3 1236.27 533.631   9
   4   8  -3 1198.66 632.482   7
  -4   8   2 5421.58 1052.50   3
  -4   8   2 3716.76 900.685   6
   4  -8  -2 4280.40 901.357   2
  -4  -8   2 4660.25 819.713   8
  -4  -8   2 3817.08 952.880   9
   4   8  -2 7439.42 909.451   7
  -4   8   1-414.921 588.116   3
  -4   8   1-27.3725 610.846   6
  -4  -8   1 744.553 515.270   9
  -4  -8   1 1037.41 502.028   8
  -4   8   0 36755.2 2976.25   3
  -4  -8   0 34629.9 2529.75   8
  -4  -8   0 38142.5 3041.92   9
   4   8   0 40128.5 2559.94   6
  -4   8   0 42444.2 3273.76   6
  -4   8  -1 684.351 389.469   3
  -4   8  -1 553.175 527.655   6
   4   8   1 631.286 343.293   6
  -4  -8  -1 1094.13 542.260   8
  -4   8  -2 19870.9 2255.89   3
  -4  -8  -2 18817.5 2062.49   8
   4   8   2 18924.7 1626.36   6
  -4   8  -2 22023.1 2406.52   6
  -4   8  -3-2.05313 427.431   3
  -4   8  -3-82.5694 338.016   6
   4   8   3 47.3590 221.112   6
  -4  -8  -3 269.124 579.694   8
  -4   8  -4 26147.5 2681.80   3
   4  -8   4 23272.3 2029.39   9
  -4  -8  -4 26939.2 2680.51   8
  -4   8  -4 28273.6 2799.74   6
   4   8   4 26948.1 1839.06   6
  -4   8  -5 1762.71 748.647   3
   4  -8   5 2079.59 567.299   9
  -4   8  -5 1860.67 689.729   6
  -4  -8  -5 3103.24 1009.37   8
   4   8   5 2323.15 573.843   6
  -4   8  -6 11626.2 1843.39   3
   4  -8   6 11869.8 1425.91   9
  -4  -8  -6 11319.4 1838.22   8
  -4   8  -7-126.438 509.413   3
   4  -8   7-455.042 514.402   5
  -4   8  -7 132.625 312.021   7
  -4  -8  -7 1238.56 838.594   8
  -4   8  -8 7883.40 1544.41   3
  -4   8  -8 11078.3 1769.52   7
  -4  -8  -8 10836.4 1903.88   8
  -4   8  -9 1906.31 717.862   3
  -4   8  -9 1069.74 475.412   7
  -4  -8  -9 3151.38 1192.20   8
  -4   8 -10 5798.40 1276.78   3
  -4   8 -10 6438.84 1478.01   7
  -4  -8 -10 6152.82 1562.71   8
  -4   8 -11-14.5312 387.614   3
  -4   8 -11-40.5805 413.691   7
  -4  -8 -11 1158.52 823.140   8
  -4   8 -12 2820.82 1018.38   3
  -4   8 -12 586.135 433.383   7
  -4  -8 -12 3668.71 1454.74   8
  -4   8 -13 3131.71 1161.54   3
  -4   8 -13 2461.12 1054.10   7
  -4  -8 -13 2567.33 1275.03   8
  -4   8 -14 1553.88 814.327   3
   4   9 -15-125.600 606.305   7
  -4   9  14 10861.7 1961.85   6
   4  -9 -14 12207.1 2100.14   2
  -4  -9  14 12274.6 2254.47   9
   4   9 -14 7575.54 1611.20   7
  -4   9  13 2998.03 1072.06   6
   4  -9 -13 3744.72 1247.62   2
  -4  -9  13 3117.13 1027.57   9
   4   9 -13 2101.36 817.497   7
  -4   9  12 1571.48 700.311   6
   4  -9 -12 89.4192 476.241   2
  -4  -9  12 1015.65 713.695   9
   4   9 -12-18.5497 456.175   7
  -4   9  11 8876.38 1658.70   6
   4  -9 -11 6852.76 1481.90   2
  -4  -9  11 9135.44 1782.84   9
   4   9 -11 6911.41 1563.39   7
   4  -9 -10 20813.6 2445.29   2
  -4  -9  10 22856.7 2833.21   9
  -4   9  10 19742.3 2411.80   6
   4   9 -10 17742.4 2427.86   7
  -4   9   9 4600.88 1210.10   6
   4  -9  -9 5105.90 1226.07   2
  -4  -9   9 5539.59 1423.15   9
   4   9  -9 5059.74 1194.56   7
  -4   9   8 449.640 371.145   6
   4  -9  -8-55.8035 478.954   2
  -4  -9   8 496.433 527.090   9
   4   9  -8 387.847 573.844   7
  -4   9   7 11643.5 1388.97   3
   4  -9  -7 13514.6 1852.40   2
  -4  -9   7 13136.4 1980.50   9
  -4   9   7 12802.5 1810.60   6
   4   9  -7 11727.8 1634.12   7
  -4   9   6 15528.2 1731.90   3
   4  -9  -6 17020.1 2053.58   2
  -4  -9   6 18304.6 2283.20   9
  -4   9   6 15605.1 2060.67   6
   4   9  -6 16214.7 1830.89   7
  -4   9   5 5986.74 1280.85   6
  -4   9   5 5909.50 1060.05   3
  -4  -9   5 6029.37 1377.49   9
   4  -9  -5 5318.33 1130.23   2
  -4   9   4 88.0431 317.750   3
  -4   9   4-825.544 654.222   6
   4  -9  -4 62.0568 295.496   2
  -4  -9   4 44.4549 428.683   9
  -4   9   3 13853.6 1782.50   3
  -4  -9   3 14150.5 1976.01   9
  -4  -9   3 13807.2 1424.13   8
  -4   9   3 15272.6 2088.67   6
  -4   9   2 16294.4 1931.31   3
  -4  -9   2 16431.4 2105.29   9
  -4  -9   2 13012.9 1476.00   8
  -4   9   2 17073.8 2136.99   6
  -4   9   1 744.897 517.151   6
  -4   9   1 1139.33 496.905   3
  -4  -9   1 740.681 354.611   8
  -4  -9   1 28.9371 332.872   9
  -4   9   0-74.1488 518.343   3
  -4  -9   0-53.2220 296.618   8
  -4  -9   0 527.508 480.303   9
  -4   9   0 451.963 519.707   6
   4   9   0 107.220 306.446   6
  -4   9  -1 41724.7 3379.36   3
  -4  -9  -1 39199.0 2963.42   8
   4   9   1 45806.4 2805.62   6
  -4   9  -1 51285.8 3828.82   6
  -4   9  -2 32524.7 3081.12   3
  -4  -9  -2 34985.5 2896.26   8
   4   9   2 41077.2 2572.69   6
  -4   9  -2 45332.7 3656.70   6
  -4   9  -3 4389.94 1264.44   3
  -4   9  -3 2279.20 883.635   6
   4   9   3 4269.43 825.815   6
  -4  -9  -3 4783.20 1193.42   8
  -4   9  -4 2147.87 954.096   3
   4  -9   4 2411.66 711.876   9
  -4  -9  -4 3409.90 1084.21   8
   4   9   4 3533.60 721.311   6
  -4   9  -4 3732.24 1107.05   6
  -4   9  -5 14185.4 2051.05   3
   4  -9   5 14377.5 1679.80   9
  -4   9  -5 16129.3 2217.83   6
  -4  -9  -5 11175.4 1969.05   8
  -4   9  -6 1100.29 705.941   3
  -4  -9  -6 2727.75 1055.92   8
  -4   9  -7 4104.15 1090.92   3
  -4  -9  -7 8168.90 1806.18   8
  -4   9  -8 5297.00 1401.37   3
  -4   9  -8 5038.79 1218.17   7
  -4  -9  -8 4789.23 1467.67   8
  -4   9  -9 8419.95 1662.94   3
  -4   9  -9 10036.7 1815.26   7
  -4  -9  -9 10962.4 2122.93   8
  -4   9 -10 388.793 590.532   3
  -4   9 -10-531.484 567.819   7
  -4  -9 -10 508.612 923.903   8
  -4   9 -11 243.585 408.925   3
  -4   9 -11 386.010 529.305   7
  -4   9 -12 5497.80 1420.62   3
  -4   9 -12 7329.93 1710.02   7
  -4  -9 -12 4881.91 1536.67   8
  -4   9 -13 1794.78 869.555   3
  -4   9 -13 1997.98 985.041   7
  -4 -10  14-30.0773 648.231   9
  -4  10  13 411.979 628.175   6
  -4 -10  13 998.034 733.836   9
  -4  10  12 2382.31 984.403   6
  -4 -10  12 1796.40 875.170   9
  -4  10  11 51.6873 342.893   6
  -4 -10  11-776.266 621.144   9
  -4  10  10 1431.85 726.306   6
  -4 -10  10 1601.92 959.000   9
  -4  10   9 135.851 352.841   6
  -4 -10   9 294.227 626.811   9
  -4  10   8 11128.9 1854.90   6
  -4 -10   8 10566.6 1892.53   9
  -4  10   7-477.648 554.744   6
  -4 -10   7 115.246 409.512   9
  -4  10   6 2770.22 851.994   6
  -4  10   6 1362.11 574.472   3
  -4 -10   6 2963.12 966.246   9
  -4  10   5 668.856 519.495   3
  -4  10   5-377.505 526.216   6
  -4 -10   5 294.464 754.328   9
  -4  10   4 11663.0 1709.72   3
  -4  10   4 12174.2 1859.22   6
  -4 -10   4 15045.3 2189.68   9
  -4  10   3 823.829 440.234   6
  -4  10   3 321.946 420.109   3
  -4 -10   3 391.900 362.513   9
  -4  10   2 8585.65 1466.98   3
  -4  10   2 10407.1 1764.54   6
  -4 -10   2 8420.68 1243.65   8
  -4 -10   2 8877.71 1693.12   9
  -4  10   1 1007.45 445.840   3
  -4 -10   1 288.349 406.886   9
  -4 -10   1 421.851 375.009   8
  -4  10   1 357.723 371.334   6
  -4  10   0 14242.0 1988.92   3
  -4 -10   0 17373.4 2306.84   9
  -4 -10   0 15800.8 1857.71   8
  -4  10   0 18568.0 2452.60   6
  -4  10  -1-58.4383 356.027   3
  -4 -10  -1 76.8535 452.293   9
   4  10   1-200.136 397.992   6
  -4 -10  -1 744.076 465.103   8
  -4  10  -1-35.2088 376.216   6
  -4  10  -2 12254.5 2031.64   3
  -4 -10  -2 11381.9 1791.42   8
   4  10   2 14495.0 1629.65   6
  -4  10  -3 369.009 758.705   3
   4 -10   3 1622.86 632.472   9
  -4  10  -3 1190.96 910.136   6
  -4 -10  -3 1294.93 740.342   8
  -4  10  -4 20267.4 2656.21   3
   4 -10   4 16673.5 1921.29   9
  -4 -10  -4 16163.1 2230.55   8
  -4  10  -4 18878.6 2534.79   6
  -4  10  -5 113.483 509.460   3
  -4  10  -5-1472.59 926.802   6
  -4 -10  -5 672.106 705.228   8
  -4  10  -6 6572.77 1557.39   3
  -4 -10  -6 7700.97 1611.99   8
  -4  10  -7 47.7780 389.087   3
  -4 -10  -7 974.128 912.520   8
  -4  10  -8 5269.08 1372.08   3
  -4 -10  -8 5551.19 1573.30   8
  -4  10  -9 28.1138 495.016   3
  -4 -10  -9 899.236 971.809   8
  -4  10 -10 4355.55 1472.09   3
  -4 -10 -10 7906.92 1868.34   8
  -4  10 -11-198.010 462.132   3
  -4  10 -11 452.511 720.926   7
  -4  10 -12 1775.08 915.920   7
  -4  11  12-23.2478 379.361   6
  -4 -11  12-58.8504 370.700   9
  -4  11  11 3756.62 1268.28   6
  -4 -11  11 3127.12 1125.29   9
  -4  11  10 7718.97 1672.29   6
  -4 -11  10 6946.03 1627.69   9
  -4  11   9 2303.24 958.197   6
  -4 -11   9 1255.64 819.725   9
  -4  11   8 9.61573 426.330   6
  -4 -11   8 763.477 696.943   9
  -4  11   7 5657.36 1306.11   6
  -4 -11   7 6228.77 1477.10   9
  -4  11   6 10222.9 1601.46   3
  -4  11   6 11234.4 1841.01   6
  -4 -11   6 11846.5 1993.05   9
  -4  11   5 1737.38 790.766   3
  -4  11   5 3618.72 1140.77   6
  -4 -11   5 3009.81 1003.49   9
  -4  11   4 476.755 502.718   3
  -4  11   4 104.583 496.032   6
  -4 -11   4-634.847 620.585   9
  -4  11   3 8442.92 1649.27   6
  -4  11   3 7335.45 1498.51   3
  -4 -11   3 7551.51 1609.76   9
  -4  11   2 5980.83 1340.34   3
  -4 -11   2 7830.16 1673.99   9
  -4  11   2 9858.45 1836.26   6
  -4  11   1 2301.32 978.854   3
  -4 -11   1 2126.48 759.208   8
  -4 -11   1 2884.06 960.762   9
  -4  11   1 3712.14 1236.92   6
  -4  11   0 576.913 591.460   3
  -4 -11   0 67.5426 369.419   8
  -4 -11   0-142.756 441.480   9
  -4  11   0 643.221 377.509   6
  -4  11  -1 17494.5 2451.69   3
  -4 -11  -1 21123.8 2750.97   9
  -4 -11  -1 17362.3 2153.03   8
   4  11   1 19830.4 2060.71   6
  -4  11  -1 22299.9 2890.75   6
  -4  11  -2 3523.21 1077.15   3
  -4 -11  -2 3749.51 1167.42   9
  -4  11  -2 4302.89 1324.72   6
  -4 -11  -2 4229.52 1146.51   8
  -4  11  -3 6056.16 1492.09   3
   4 -11   3 6802.37 1335.96   9
  -4 -11  -3 5482.75 1250.67   8
  -4  11  -3 6906.12 1611.48   6
  -4  11  -4 1742.15 975.090   3
   4 -11   4 1467.29 658.927   9
  -4  11  -4 969.556 604.928   6
  -4 -11  -4 1349.31 887.896   8
  -4  11  -5 6105.04 1589.17   3
  -4  11  -5 9892.52 1979.30   6
  -4 -11  -5 6593.78 1638.64   8
  -4  11  -6 2321.25 856.144   3
  -4 -11  -6 2209.36 1007.07   8
  -4  11  -7 308.262 457.277   3
  -4 -11  -7 2343.69 1186.46   8
  -4  11  -8 2706.24 1044.96   3
  -4 -11  -8 4460.57 1435.49   8
  -4  11  -9 2734.61 1088.67   3
  -4 -11  -9 4753.72 1432.88   8
  -4  12  10 107.920 374.596   6
  -4 -12  10 714.192 743.904   9
  -4  12   9 531.714 535.085   6
  -4 -12   9 1052.63 582.837   9
  -4  12   8 627.825 498.444   6
  -4 -12   8 128.381 591.429   9
  -4  12   7 1473.58 668.336   6
  -4 -12   7 2185.62 891.177   9
  -4  12   6 4808.65 1389.76   6
  -4 -12   6 6325.76 1508.55   9
  -4  12   5-326.369 541.232   3
  -4  12   5-221.000 425.263   6
  -4 -12   5 929.003 780.946   9
  -4  12   4 4057.86 1127.64   3
  -4  12   4 5051.61 1391.05   6
  -4 -12   4 5730.79 1507.52   9
  -4  12   3 1113.84 693.952   3
  -4 -12   3 2529.65 1084.01   9
  -4  12   3 539.815 473.373   6
  -4  12   2 3397.25 1112.45   3
  -4 -12   2 4671.81 1318.58   9
  -4  12   2 6950.84 1593.13   6
  -4  12   1 107.074 363.488   3
  -4 -12   1 121.135 506.875   9
  -4  12   1 74.1395 459.307   6
  -4  12   0 3572.51 1226.96   3
  -4 -12   0 7576.41 1732.54   9
  -4  12   0 7975.99 1746.08   6
  -4  12  -1 38.6508 586.075   3
  -4 -12  -1 492.934 632.918   8
  -4 -12  -1 83.2559 515.657   9
  -4  12  -1 1222.30 828.832   6
  -4  12  -2 1045.90 736.998   3
  -4 -12  -2 1796.02 858.810   8
  -4 -12  -2 2955.99 1029.38   9
   4 -12   2 2264.68 913.670   9
  -4  12  -2 2951.51 1072.17   6
  -4  12  -3 864.838 750.832   3
   4 -12   3 715.544 488.680   9
  -4  12  -3 468.858 411.203   6
  -4 -12  -3-179.547 323.860   8
  -4  12  -4 1700.81 1017.48   3
  -4  12  -4 3781.54 1293.94   6
  -4 -12  -4 2417.14 957.206   8
  -4  12  -5 558.826 830.233   3
  -4 -12  -5 872.529 721.566   8
  -4  12  -6 2455.46 1014.34   3
  -4 -12  -6 4098.30 1376.31   8
  -4  12  -7-115.338 381.647   3
  -4 -12  -7 302.249 744.268   8
  -4 -12  -8 1290.99 945.668   8
  -4  13   7 3407.37 1126.90   6
  -4 -13   7 4146.55 1303.40   9
  -4  13   6 1045.84 745.616   6
  -4 -13   6 924.537 743.701   9
  -4 -13   5-187.099 398.370   9
  -4  13   5 62.8434 457.951   6
  -4 -13   4 8088.91 1791.86   9
  -4  13   4 11785.9 2088.38   6
  -4  13   3 6320.86 1605.24   3
  -4 -13   3 6130.36 1633.89   9
  -4  13   3 7010.56 1671.68   6
  -4  13   2 753.915 559.192   3
  -4 -13   2 2153.24 979.541   9
  -4  13   2 733.170 560.339   6
  -4  13   1 737.941 752.883   3
  -4 -13   1 1661.12 933.180   9
  -4  13   1 1335.36 757.554   6
  -4  13   0 2757.30 1158.08   3
  -4 -13   0 3436.71 1308.75   9
  -4  13   0 4248.87 1390.46   6
  -4  13  -1 2619.64 1193.51   3
  -4 -13  -1 3856.36 1255.08   9
  -4  13  -1 5688.69 1635.08   6
  -4  13  -2 1306.09 841.222   3
   4 -13   2 1094.09 579.291   9
  -4  13  -2 1838.20 891.282   6
  -4  13  -3 1892.29 961.398   3
  -4 -13  -3 2520.15 967.790   8
  -4 -13  -3 1174.02 778.863   9
  -4  13  -3 1797.91 940.845   6
  -4  13  -4 2989.67 1227.86   3
  -4 -13  -4 1920.16 959.966   9
  -4  13  -4 2036.42 1123.04   6
  -4 -13  -4 1023.96 718.068   8
  -4 -13  -5 4141.25 1435.23   8
  -4 -13  -6 1674.00 904.279   8
   4 -14  -5 3805.19 2118.86   8
  -4  14   3-487.085 553.517   3
  -4  14   2 1896.01 1053.27   3
  -4  14   1-25.1239 417.623   3
  -4  14   0 346.284 466.399   3
   4 -14   1-37.5409 502.060   9
   5   0 -18 640.127 1084.50   7
   5   0 -17 535.213 319.915   2
   5   0 -17 4220.72 1975.83   7
   5   0 -16 54.6905 395.983   2
   5   0 -15 2544.03 882.692   2
   5   0 -14 233.336 341.807   2
   5   0 -13 887.722 462.122   2
   5   0 -12-213.507 300.867   2
   5   0 -11 83506.7 4024.28   2
   5   0 -10 210.382 296.181   2
  -5   0   9 32156.4 1469.47   4
   5   0  -9 40757.4 2634.61   2
   5   0  -8 330.459 299.633   2
   5   0  -7 123795. 4373.87   2
   5   0  -6 2.87080 199.804   2
   5   0  -5 163248. 4968.93   2
   5   0  -4 173.513 255.138   4
   5   0  -4-40.3893 288.521   2
   5   0  -3 228416. 5751.09   4
   5   0  -3 251704. 5889.88   2
   5   0  -2-206.152 344.143   5
   5   0  -2 239.361 221.950   2
   5   0  -1 264405. 7390.45   5
   5   0  -1 243713. 5663.99   2
  -5   0   0 181.087 182.563   6
  -5   0   0 158.387 131.664   9
   5   0   0 565.930 295.977   9
  -5   0   0-9.19793 429.351   8
   5   0   1 41284.7 1794.36   9
  -5   0  -1 40292.6 2368.68   8
  -5   0  -1 44951.4 1489.49   9
  -5   0  -1 45493.4 1657.83   6
  -5   0  -2 228.053 130.105   9
  -5   0  -2 427.547 227.996   6
  -5   0  -3 96537.7 2010.32   9
  -5   0  -3 92227.1 3876.05   8
   5   0   3 100241. 2659.47   6
   5   0   4 684.160 255.475   6
  -5   0  -4 13.9074 49.6295   9
  -5   0  -4 409.635 370.634   8
  -5   0  -5 49168.9 1187.15   9
  -5   0  -5 52613.2 2961.70   8
  -5   0  -5 52310.2 2956.02   7
   5   0   6-2.84542 58.3884   2
  -5   0  -6-202.932 527.404   8
  -5   0  -6-38.5901 79.7156   9
  -5   0  -6-13.9273 246.811   7
   5   0   7 123745. 4344.13   1
  -5   0  -7 132722. 4853.03   8
  -5   0  -7 128304. 4908.34   7
   5   0   8-129.751 239.535   1
  -5   0  -8-49.0446 402.872   8
  -5   0  -8 492.664 419.689   7
   5   0   9 3149.35 833.225   1
  -5   0  -9 2801.16 712.744   8
  -5   0  -9 3523.89 842.228   7
   5   0  10-247.063 364.111   1
  -5   0 -10-482.788 462.939   8
  -5   0 -10-617.908 584.543   7
   5   0  11 53064.5 3536.03   1
  -5   0 -11 49911.3 3442.72   8
  -5   0 -11 50023.5 3821.45   7
   5   0  12-683.970 600.919   1
  -5   0 -12 67.9593 311.268   8
  -5   0 -12 200.393 490.445   7
  -5   0 -13 4162.71 1073.14   8
  -5   0 -13 3557.08 1144.74   7
  -5   0 -14-423.190 415.817   8
  -5   0 -14-388.475 534.891   7
  -5   0 -15 23452.2 3007.43   7
  -5   0 -16-966.560 747.622   7
   5   1 -18 8.06086 972.134   7
   5  -1 -18 918.359 1152.41   7
   5  -1 -17 13535.9 1911.52   2
   5   1 -17 12297.6 2867.78   7
   5  -1 -17 11662.5 2996.61   7
   5  -1 -16 2747.19 841.692   2
   5   1 -16 4019.36 990.842   2
   5   1 -15 2310.69 818.306   2
   5  -1 -15 1784.53 657.885   2
   5   1 -14 482.400 487.558   2
   5  -1 -14 259.414 400.651   2
   5  -1 -13 38389.1 2910.09   2
   5   1 -13 36961.5 2813.65   2
   5   1 -12 6606.90 1106.40   2
   5  -1 -12 6625.63 1170.07   2
   5  -1 -11 4557.47 932.092   2
   5   1 -11 3423.77 812.739   2
   5  -1 -10 2340.90 763.294   2
   5   1 -10 1943.09 550.790   2
   5  -1  -9 145467. 5058.68   2
   5   1  -9 139275. 4961.83   2
   5  -1  -8 9880.87 723.947   3
   5  -1  -8 9901.71 1272.48   2
   5   1  -8 8685.68 1137.63   2
   5  -1  -7 178.098 141.945   3
   5  -1  -7 196.234 313.996   2
   5   1  -7 215.241 275.362   2
   5   1  -6 66724.7 3037.51   2
   5  -1  -6 69916.5 3058.61   2
   5   1  -5 33726.0 1716.30   4
   5  -1  -5 31019.5 1935.64   2
   5   1  -5 31328.8 1978.82   2
   5   1  -4 29731.0 1623.14   4
  -5  -1   4 30703.7 1920.44   9
   5  -1  -4 31287.6 1860.75   2
   5  -1  -3-158.318 321.784   4
  -5  -1   3 45.6178 202.977   9
   5  -1  -3 241.012 184.316   2
   5  -1  -2 55902.7 3308.32   5
   5   1  -2 74608.9 3335.30   5
   5  -1  -2 60352.1 2922.07   4
  -5  -1   2 70039.1 2623.70   9
  -5  -1   2 70169.0 3213.39   8
   5  -1  -2 63389.5 2500.86   2
   5  -1  -1 69559.7 3648.30   5
   5  -1  -1 70704.4 3043.91   4
   5  -1  -1 64482.1 2456.25   2
  -5  -1   1 70910.0 3142.76   8
   5  -1  -1 63776.1 2282.47   9
  -5  -1   1 62102.7 2356.90   9
   5  -1   0 67020.4 3689.74   5
   5  -1   0 66467.3 2927.23   4
   5  -1   0 65994.6 2356.55   2
  -5  -1   0 65605.4 3104.19   8
   5  -1   0 67449.3 2173.26   9
  -5  -1   0 61754.6 2276.47   9
  -5   1   0 68601.4 2463.70   6
  -5  -1   0 73361.8 1780.47   6
   5  -1   1 152505. 3591.43   2
  -5  -1  -1 147899. 3623.09   9
   5  -1   1 136080. 3170.53   9
  -5  -1  -1 149699. 4983.19   8
  -5   1  -1 147608. 4817.76   8
  -5  -1  -1 147299. 2688.61   6
  -5   1  -1 147576. 3872.04   6
   5  -1   2 2443.13 410.584   6
   5  -1   2 2538.17 359.938   2
  -5  -1  -2 2194.70 377.765   9
  -5  -1  -2 1629.11 496.253   8
  -5   1  -2 2033.35 492.410   8
  -5   1  -2 3339.60 601.921   6
   5  -1   3 44696.2 1470.32   2
  -5  -1  -3 43981.3 2596.84   8
  -5  -1  -3 42381.5 1694.75   9
  -5   1  -3 46912.5 2586.07   8
   5   1   3 43323.6 1180.44   6
  -5   1  -3 43639.9 2148.81   6
   5  -1   4 9371.31 539.286   2
  -5   1  -4 9612.59 1197.84   8
  -5  -1  -4 8000.72 708.088   9
  -5  -1  -4 8396.56 1183.21   8
   5   1   4 9543.87 662.584   6
   5  -1   5 59005.4 2944.48   1
  -5   1  -5 57227.5 3011.13   8
  -5  -1  -5 57637.1 3218.87   8
  -5  -1  -5 58962.7 3063.55   7
  -5   1  -5 56847.7 3184.23   7
   5   1   5 57142.4 2151.87   6
   5  -1   6 7669.47 1116.15   1
   5   1   6 4684.78 524.412   2
  -5  -1  -6 8940.69 1279.40   8
  -5   1  -6 8114.16 1133.12   8
  -5  -1  -6 6541.57 1063.13   7
  -5   1  -6 7268.72 1125.65   7
   5  -1   7 14864.2 1630.08   1
  -5  -1  -7 12237.9 1575.59   8
  -5   1  -7 14228.9 1584.64   8
  -5  -1  -7 13900.0 1617.31   7
  -5   1  -7 14938.2 1750.09   7
   5  -1   8 18220.5 1852.07   1
   5   1   8 16492.4 1651.87   1
  -5   1  -8 17113.8 1806.81   8
  -5  -1  -8 15337.7 1802.74   8
  -5  -1  -8 15885.0 1789.43   7
  -5   1  -8 15327.9 1851.36   7
   5   1   9 7038.71 1101.83   1
   5  -1   9 7478.00 1255.52   1
  -5  -1  -9 5289.64 1099.80   8
  -5   1  -9 5837.75 1095.76   8
  -5  -1  -9 5451.50 1092.30   7
  -5   1  -9 6837.33 1292.07   7
   5  -1  10 3008.34 784.763   1
   5   1  10 3619.67 932.378   1
  -5   1 -10 3191.76 796.638   8
  -5  -1 -10 2140.80 759.805   8
  -5  -1 -10 2994.12 879.275   7
  -5   1 -10 2232.81 826.160   7
   5   1  11 5215.84 1052.62   1
   5  -1  11 4983.65 1106.69   1
  -5  -1 -11 3869.74 1083.77   8
  -5   1 -11 6403.14 1231.07   8
  -5  -1 -11 4601.78 1213.76   7
  -5   1 -11 4993.59 1261.51   7
   5   1  12 817.771 525.017   1
  -5  -1 -12-519.079 595.395   8
  -5   1 -12-216.759 329.147   8
  -5  -1 -12 457.896 340.230   7
  -5   1 -12-334.684 865.512   7
   5   1  13-729.841 707.706   1
  -5  -1 -13-279.141 413.440   8
  -5   1 -13 453.739 452.576   8
  -5  -1 -13-42.2076 715.684   7
  -5   1 -13-206.273 760.821   7
  -5  -1 -14 3316.78 1054.02   8
  -5  -1 -14 3764.83 1177.83   7
  -5   1 -14 2424.81 911.934   7
  -5  -1 -15 695.293 424.371   8
  -5  -1 -15 1184.43 735.661   7
  -5   1 -15-221.753 597.990   7
  -5  -1 -16 636.250 559.409   7
  -5   1 -16 808.287 729.966   7
   5   2 -18 1848.06 1288.95   7
   5  -2 -18 3704.65 1978.37   7
   5  -2 -17 944.481 503.147   2
   5  -2 -17 3796.95 1842.06   8
   5   2 -17 3170.93 1474.76   7
   5  -2 -17 4901.88 2389.53   7
   5  -2 -16 2213.90 779.524   2
   5   2 -16 2178.55 737.687   2
   5   2 -16 4301.42 2295.61   7
   5   2 -15-169.373 318.574   2
   5  -2 -15-564.407 547.001   2
   5  -2 -14-31.6950 458.185   2
   5   2 -14 2854.73 891.217   2
   5   2 -13 7958.13 1289.54   2
   5  -2 -13 8831.78 1456.88   2
   5  -2 -12 46391.7 3145.39   2
   5   2 -12 49091.5 3219.46   2
   5   2 -11 1421.94 659.540   2
   5  -2 -11 1752.71 659.987   2
   5   2 -10 6156.58 1064.42   2
   5  -2 -10 6520.22 1108.04   2
   5  -2  -9 33701.4 2407.12   2
   5   2  -9 30442.5 2279.22   2
   5  -2  -8 194011. 5912.30   2
   5   2  -8 183910. 6086.49   2
   5  -2  -7 1703.74 312.608   3
  -5  -2   7 3487.90 751.182   9
   5  -2  -7 4231.73 784.938   2
   5   2  -7 3254.14 689.464   2
   5   2  -6 7018.86 631.573   4
   5  -2  -6 6446.85 662.052   3
   5   2  -5 6429.67 681.791   4
  -5  -2   5 7080.98 982.253   9
   5  -2  -5 7565.88 946.566   2
  -5  -2   4 257196. 6531.71   9
   5  -2  -4 257635. 6354.47   2
   5   2  -3 11442.3 1236.76   5
  -5  -2   3 13221.6 1303.49   8
  -5  -2   3 15769.9 1340.52   9
   5  -2  -3 15373.0 1261.14   2
   5   2  -2 70606.1 3156.52   5
  -5  -2   2 75122.9 2982.29   9
  -5  -2   2 74465.4 3199.80   8
   5  -2  -2 68723.8 2685.25   2
  -5   2   1 3820.62 614.592   6
   5  -2  -1 2736.05 484.089   5
  -5   2   1 5872.69 851.549   3
   5  -2  -1 4075.71 736.595   4
   5  -2  -1 4599.65 623.071   2
  -5  -2   1 5760.93 898.831   8
  -5  -2   1 4900.97 745.541   9
  -5   2   0 263840. 6181.52   3
   5  -2   0 233885. 7421.63   5
   5  -2   0 243780. 6800.35   4
   5  -2   0 239751. 5296.02   2
  -5  -2   0 267246. 6952.44   8
  -5  -2   0 252524. 5948.83   9
  -5   2   0 247681. 5914.49   6
   5  -2   1 60554.5 3530.54   5
  -5   2  -1 60892.2 2665.22   3
   5  -2   1 54764.3 2873.43   4
   5  -2   1 58621.2 2010.52   2
   5  -2   1 58754.8 1737.40   9
  -5  -2  -1 58685.5 2425.94   9
  -5  -2  -1 57844.8 2968.38   8
  -5   2  -1 58792.1 2525.32   6
  -5   2  -2 6652.36 917.944   3
   5  -2   2 7328.53 1096.90   4
   5  -2   2 7361.32 1010.34   1
   5  -2   2 6735.15 590.613   2
   5  -2   2 6452.24 388.864   9
  -5  -2  -2 6799.85 1014.87   8
  -5  -2  -2 7546.93 823.297   9
  -5   2  -2 7938.71 962.130   6
  -5   2  -3 83090.9 3433.30   3
   5  -2   3 85330.4 3759.27   4
   5  -2   3 84120.0 3400.64   1
   5  -2   3 82235.0 2105.46   2
  -5   2  -3 86841.2 3608.83   8
  -5  -2  -3 82328.5 3773.73   8
  -5  -2  -3 84715.3 2991.06   9
  -5   2  -3 87490.1 3505.12   6
  -5   2  -4 183323. 5425.24   3
   5  -2   4 181150. 3236.89   2
   5  -2   4 186205. 5585.04   1
  -5  -2  -4 187861. 6232.93   8
  -5   2  -4 175374. 5465.51   8
  -5   2  -5 69259.3 3278.16   3
   5  -2   5 68854.7 3425.82   1
  -5  -2  -5 69492.3 3706.60   8
  -5   2  -5 66697.5 3186.62   8
  -5   2  -5 68601.4 3590.58   7
   5   2   5 65961.2 2110.11   6
  -5   2  -6 24000.0 1943.49   3
   5  -2   6 22652.1 1991.13   1
  -5   2  -6 22892.7 1872.28   8
  -5  -2  -6 22482.6 2144.25   8
  -5  -2  -6 21673.5 1913.62   7
  -5   2  -6 20893.4 2001.86   7
   5   2   6 21538.5 1507.59   6
  -5   2  -7 4308.37 965.502   3
   5  -2   7 3973.72 872.507   1
  -5   2  -7 3634.84 794.330   8
  -5  -2  -7 4121.94 1042.46   8
  -5  -2  -7 3540.43 789.387   7
  -5   2  -7 4042.68 894.769   7
  -5   2  -8 47915.0 3139.63   3
   5  -2   8 44752.7 3102.36   1
  -5   2  -8 41892.7 2743.45   8
  -5  -2  -8 40840.5 3061.09   8
  -5  -2  -8 43422.0 2944.01   7
  -5   2  -8 40830.5 3099.78   7
   5  -2   9 41425.6 3073.30   1
   5   2   9 35456.1 2500.70   1
  -5   2  -9 39269.4 2695.85   8
  -5  -2  -9 37797.8 3044.94   8
  -5  -2  -9 40078.4 2970.29   7
  -5   2  -9 37854.9 3155.15   7
   5   2  10 15948.2 1690.77   1
   5  -2  10 16335.6 1966.88   1
  -5   2 -10 17409.6 1883.97   8
  -5  -2 -10 15596.7 2069.22   8
  -5  -2 -10 15232.6 1935.60   7
  -5   2 -10 18106.6 2236.09   7
   5   2  11 913.780 442.930   1
  -5   2 -11 1358.75 518.961   8
  -5  -2 -11-12.0281 539.140   8
  -5  -2 -11 206.732 364.335   7
  -5   2 -11 564.081 419.137   7
   5   2  12 28595.6 2455.06   1
  -5  -2 -12 30419.5 3054.25   8
  -5   2 -12 32057.2 2669.41   8
  -5  -2 -12 30006.5 2950.10   7
  -5   2 -12 30443.4 3185.06   7
  -5  -2 -13 14579.5 2199.09   8
  -5  -2 -13 13265.8 2004.98   7
  -5   2 -13 13151.9 2219.16   7
  -5  -2 -14 4512.16 1177.04   8
  -5  -2 -14 5391.65 1339.11   7
  -5   2 -14 4125.52 1230.26   7
  -5  -2 -15-361.318 674.135   8
  -5  -2 -15 106.963 405.880   7
  -5   2 -15-1145.29 951.992   7
  -5  -2 -16 3605.84 1111.90   8
  -5  -2 -16 2618.15 1044.73   7
   5  -3 -18 1733.81 858.625   2
   5   3 -18 783.577 892.123   7
   5  -3 -18 2.73306 755.595   7
   5  -3 -17 1025.09 612.030   2
   5   3 -17 188.219 666.413   7
   5   3 -16 8429.44 1509.46   2
   5  -3 -16 9158.64 1628.62   2
   5   3 -16 7861.73 2326.03   7
   5  -3 -15 17799.7 2135.49   2
   5   3 -15 18634.4 2196.38   2
   5   3 -14 1780.97 638.036   2
   5  -3 -14 548.349 408.983   2
   5   3 -13 133.707 365.389   2
   5  -3 -13-759.654 594.005   2
   5   3 -12 5361.10 1101.38   2
   5  -3 -12 5343.16 1069.74   2
   5  -3 -11 26282.3 2314.50   2
   5   3 -11 28292.4 2389.39   2
   5   3 -10 2457.25 730.340   2
   5  -3 -10 3147.80 767.971   2
   5  -3  -9 1136.26 489.534   2
   5   3  -9 1404.67 566.162   2
  -5  -3   8 3944.52 903.477   9
   5   3  -8 3090.19 674.808   2
   5  -3  -8 4666.67 371.008   1
   5  -3  -8 4527.48 885.822   2
  -5  -3   7 53541.9 3174.76   9
   5  -3  -7 59281.2 3110.02   2
  -5  -3   6 300.805 370.668   9
   5  -3  -6 272.048 276.884   2
  -5  -3   5 247.119 369.071   9
   5  -3  -5 532.645 370.964   2
  -5   3   4 10077.3 1024.81   3
  -5  -3   4 11058.3 1314.22   9
   5  -3  -4 10106.9 1109.87   2
   5   3  -3 87464.0 3422.73   5
  -5   3   3 90803.3 3160.34   3
  -5  -3   3 101707. 3926.59   9
  -5  -3   3 99106.9 3819.96   8
   5  -3  -3 96254.9 3399.33   2
  -5   3   2 2200.49 579.899   6
   5   3  -2 1882.78 536.625   5
  -5   3   2 2103.75 484.102   3
   5  -3  -2 1809.67 417.190   1
   5  -3  -2 2022.02 481.172   2
  -5  -3   2 1804.77 469.413   8
  -5  -3   2 1704.97 441.802   9
  -5   3   1 503.612 247.685   3
  -5   3   1 645.072 314.795   6
   5  -3  -1-292.605 793.013   4
   5  -3  -1 607.345 300.362   1
   5  -3  -1 779.579 254.864   2
  -5  -3   1 1096.17 435.318   9
  -5  -3   1 680.837 357.903   8
  -5  -3   1 1332.23 285.909   6
   5  -3   0 10362.9 1469.98   5
  -5   3   0 11525.9 1171.90   3
   5  -3   0 10419.0 1302.23   4
   5  -3   0 9450.46 890.991   2
   5  -3   0 10429.3 1059.34   1
  -5  -3   0 10628.4 1190.83   9
  -5  -3   0 10277.1 1223.58   8
  -5   3   0 9142.51 1059.39   6
  -5   3  -1 27589.9 1843.22   3
   5  -3   1 27350.6 2360.76   5
   5  -3   1 26513.3 2103.09   4
   5  -3   1 25830.4 1727.84   1
   5  -3   1 23242.2 1324.53   2
  -5  -3  -1 26541.5 1827.22   9
  -5  -3  -1 25408.2 1995.31   8
  -5   3  -1 24606.5 1769.37   6
   5  -3   2 1642.25 448.039   4
  -5   3  -2 1970.16 495.681   3
   5  -3   2 2070.37 715.237   5
   5  -3   2 2640.49 627.069   1
   5  -3   2 2348.72 387.933   2
  -5   3  -2 2724.57 416.298   2
  -5  -3  -2 1799.48 627.577   8
  -5  -3  -2 2259.90 496.614   9
  -5   3  -2 2181.85 520.058   6
   5  -3   3 301.386 331.494   4
  -5   3  -3 456.165 400.296   3
   5  -3   3 792.731 570.326   5
   5  -3   3 240.851 118.865   2
   5  -3   3 10.4989 206.181   1
  -5  -3  -3-261.704 305.753   8
  -5   3  -3-5.89290 266.406   6
  -5   3  -4 10704.6 1318.13   3
   5  -3   4 11944.6 1520.98   4
   5  -3   4 10597.9 1313.08   1
   5  -3   4 10743.6 598.610   2
  -5  -3  -4 11693.5 1481.88   8
  -5   3  -4 11516.3 1384.02   6
  -5   3  -5 39809.1 2561.97   3
   5  -3   5 38649.8 2622.74   4
   5  -3   5 39519.5 2616.85   1
  -5  -3  -5 37023.3 2757.32   8
  -5   3  -5 37364.0 2689.87   7
   5   3   5 31136.6 1333.70   6
  -5   3  -6 36853.9 2544.44   3
   5  -3   6 40022.0 2722.40   4
   5  -3   6 39438.0 2731.31   1
  -5  -3  -6 36557.0 2783.85   8
  -5   3  -6 35879.1 2334.73   8
  -5   3  -6 35699.4 2723.36   7
  -5   3  -7 17205.8 1739.37   3
   5  -3   7 17396.2 1827.93   4
   5  -3   7 17269.8 1854.46   1
  -5   3  -7 16972.3 1636.76   8
  -5  -3  -7 16831.0 1956.48   8
  -5  -3  -7 17516.4 1709.29   7
  -5   3  -7 14412.4 1768.83   7
  -5   3  -8 1927.58 647.072   3
   5  -3   8 3151.60 926.700   4
   5  -3   8 1577.18 502.890   1
  -5  -3  -8 1705.42 588.351   8
  -5   3  -8 1572.53 562.771   8
  -5  -3  -8 3179.72 762.388   7
  -5   3  -8 1260.59 327.712   7
  -5   3  -9 7059.64 1201.96   3
   5  -3   9 7526.46 1302.89   4
   5  -3   9 5373.26 1107.12   1
  -5  -3  -9 4515.21 1082.14   8
  -5   3  -9 6655.26 1105.04   8
  -5  -3  -9 6701.26 1197.13   7
  -5   3  -9 6382.15 1275.21   7
  -5   3 -10 18233.7 2054.85   3
   5  -3  10 18488.2 2004.21   4
   5   3  10 15006.7 1641.14   1
  -5  -3 -10 15476.6 2074.89   8
  -5   3 -10 15752.6 1669.03   8
  -5  -3 -10 17718.2 2032.35   7
  -5   3 -10 14987.8 2145.73   7
  -5   3 -11 403.351 575.900   3
   5  -3  11-141.835 374.615   4
   5   3  11-157.046 280.814   1
  -5   3 -11 198.383 348.691   8
  -5  -3 -11-227.570 481.535   8
  -5  -3 -11-401.610 562.046   7
  -5   3 -11-1212.95 694.081   7
   5  -3  12 6072.57 1258.82   4
  -5  -3 -12 4752.94 1222.29   8
  -5  -3 -12 5949.51 1329.63   7
  -5   3 -12 4982.58 1343.47   7
   5  -3  13 1082.18 617.139   4
  -5  -3 -13 293.725 361.544   8
  -5  -3 -13 346.278 323.623   7
  -5   3 -13 31.0570 506.452   7
  -5  -3 -14 7307.70 1583.78   8
  -5  -3 -14 5659.92 1340.93   7
  -5   3 -14 7907.06 1766.79   7
  -5  -3 -15-1196.32 912.245   8
  -5  -3 -15-14.6103 520.810   7
  -5   3 -15 431.395 520.600   7
  -5  -3 -16 1885.54 804.163   8
  -5  -3 -16 3740.38 1169.58   7
   5  -4 -18 3388.14 1178.85   2
   5  -4 -18 4485.15 2050.01   8
   5  -4 -18 2395.27 1502.02   7
   5  -4 -17 1753.18 800.978   2
   5   4 -17 1768.65 1091.19   7
   5  -4 -17 3543.70 2242.03   7
   5  -4 -16 111.545 528.866   2
   5   4 -16 856.399 1014.51   7
   5   4 -15 1227.36 526.794   2
   5  -4 -15 1602.66 713.256   2
   5   4 -15 2527.70 1770.56   7
   5  -4 -14 13611.7 1906.61   2
   5   4 -14 16644.5 2028.41   2
   5   4 -13 4940.56 1128.83   2
   5  -4 -13 5234.42 1109.49   2
   5   4 -12 1672.62 677.385   2
   5  -4 -12 1203.71 572.109   2
   5  -4 -11 5053.71 1008.24   2
   5   4 -11 4792.53 991.940   2
  -5  -4  10 42717.9 3248.01   9
   5   4 -10 41737.6 2982.64   2
   5  -4 -10 37827.8 2719.73   2
  -5  -4   9 18201.9 1980.69   9
   5  -4  -9 15937.9 1680.72   2
  -5  -4   8 2582.65 782.986   9
   5  -4  -8 1919.29 492.228   2
   5   4  -7 19853.5 797.636   4
  -5  -4   7 21605.1 2108.51   9
   5  -4  -7 23084.7 1909.53   2
  -5  -4   6 116512. 4815.99   9
   5  -4  -6 114610. 4336.44   2
   5  -4  -6 101477. 2745.83   1
  -5   4   5 30202.4 1668.22   3
  -5  -4   5 33932.0 2566.76   9
   5  -4  -5 32115.1 2115.79   2
   5  -4  -5 29128.2 1446.65   1
  -5   4   4 61134.9 2565.80   3
   5  -4  -4 58430.9 2269.75   1
   5  -4  -4 63497.4 2918.60   2
  -5  -4   4 62046.7 3027.93   8
  -5   4   3 18305.6 1417.34   3
   5   4  -3 15710.4 1251.51   5
   5  -4  -3 18439.7 1286.60   1
   5  -4  -3 20443.1 1549.63   2
  -5  -4   3 20324.1 1674.03   8
  -5  -4   3 19156.0 1789.87   9
  -5   4   3 19183.0 1679.53   6
   5   4  -2 170356. 4999.29   5
  -5   4   2 184495. 5185.07   3
   5  -4  -2 199216. 5185.17   2
   5  -4  -2 185338. 4952.08   1
  -5  -4   2 204630. 5909.41   8
  -5   4   2 193527. 5840.98   6
  -5   4   1 733.049 311.942   6
  -5   4   1 767.393 282.370   3
   5  -4  -1 1228.93 420.673   1
   5  -4  -1 497.616 301.132   2
  -5  -4   1 492.910 429.235   9
  -5  -4   1 1061.31 447.761   8
  -5  -4   1 1006.64 308.987   6
   5  -4   0 12809.9 1689.35   5
  -5   4   0 14448.0 1360.22   3
   5  -4   0 13393.9 1267.23   1
   5  -4   0 13956.9 1149.53   2
  -5  -4   0 15712.0 1581.03   9
  -5  -4   0 14549.3 1475.79   8
  -5   4   0 13691.9 1419.54   6
  -5  -4   0 13438.7 828.035   6
  -5   4  -1 49097.3 2700.11   3
   5  -4   1 53906.5 3324.14   4
   5  -4   1 48255.2 3391.82   5
   5  -4   1 47698.9 2105.20   2
   5  -4   1 48651.0 2572.58   1
  -5  -4  -1 49685.0 2737.76   9
  -5  -4  -1 47054.5 2894.05   8
  -5   4  -1 49513.7 2812.34   6
   5  -4   2 112666. 5051.99   5
   5  -4   2 121763. 5096.16   4
  -5   4  -2 115011. 4427.25   3
   5  -4   2 110411. 3235.51   2
   5  -4   2 111855. 4225.80   1
  -5  -4  -2 112261. 4255.57   9
  -5  -4  -2 115480. 4709.82   8
  -5   4  -2 114134. 4410.00   6
   5  -4   3 618.055 348.177   4
   5  -4   3 2181.46 798.316   5
  -5   4  -3 1172.40 464.695   3
   5  -4   3 1440.50 438.432   1
  -5   4  -3 1411.75 289.876   2
   5  -4   3 1396.19 309.579   2
  -5  -4  -3 1496.78 598.642   8
  -5   4  -3 1762.17 588.249   6
   5  -4   4 5111.85 1087.08   5
   5  -4   4 3880.36 864.324   4
  -5   4  -4 5768.34 969.757   3
   5  -4   4 3616.65 760.026   1
  -5   4  -4 3806.14 428.692   2
   5  -4   4 3454.08 344.192   9
  -5  -4  -4 3646.50 863.880   8
  -5   4  -4 2823.62 801.279   6
  -5   4  -5 34225.6 2526.09   3
   5  -4   5 37514.0 2719.70   4
   5  -4   5 33943.1 2498.01   1
  -5  -4  -5 32036.5 2590.53   8
   5   4   5 30225.6 1045.10   6
  -5   4  -5 33312.8 2578.36   7
  -5   4  -6 59815.4 3410.32   3
   5  -4   6 65213.9 3715.83   4
   5  -4   6 57147.7 3505.06   1
  -5  -4  -6 58442.0 3649.30   8
  -5   4  -6 57789.1 3564.92   7
   5   4   6 53925.5 1710.08   6
   5  -4   7 7118.10 1299.41   4
  -5   4  -7 6941.41 1171.78   3
   5  -4   7 4537.33 878.082   1
  -5  -4  -7 5592.75 1169.38   8
  -5   4  -7 5996.98 1181.49   7
  -5   4  -8 1169.11 544.755   3
   5  -4   8 1404.06 614.578   4
  -5  -4  -8 1590.24 695.464   8
  -5  -4  -8 1260.81 461.566   7
  -5   4  -8 289.586 373.826   7
  -5   4  -9 27009.2 2467.87   3
   5  -4   9 29109.5 2617.73   4
  -5  -4  -9 23156.0 2549.59   8
  -5  -4  -9 25832.6 2293.02   7
  -5   4  -9 22847.2 2511.18   7
  -5   4 -10 21611.9 2235.63   3
   5  -4  10 22938.9 2368.64   4
  -5  -4 -10 17315.8 2303.23   8
  -5  -4 -10 20015.3 2133.99   7
  -5   4 -10 18540.6 2349.07   7
  -5   4 -11 4780.09 1048.98   3
   5  -4  11 5828.23 1244.79   4
   5   4  11 4545.21 914.504   1
  -5  -4 -11 4515.37 1216.11   8
  -5  -4 -11 4018.77 998.374   7
  -5   4 -11 3294.21 913.276   7
   5  -4  12 253.886 529.282   4
  -5   4 -12 157.948 352.512   3
  -5  -4 -12 757.823 627.684   8
  -5  -4 -12 828.193 608.659   7
  -5   4 -12 805.955 527.554   7
  -5   4 -13 13491.4 2144.23   3
  -5  -4 -13 9218.08 1861.11   8
  -5  -4 -13 10763.0 1743.46   7
  -5   4 -13 11230.3 2041.50   7
  -5  -4 -14 6504.53 1574.76   8
  -5  -4 -14 7426.84 1538.35   7
  -5   4 -14 7616.52 1704.66   7
  -5  -4 -15 1646.91 792.709   8
  -5   4 -15 1378.86 843.306   7
  -5  -4 -16-929.785 819.270   8
   5  -5 -18 7783.29 1625.10   2
   5  -5 -18 7221.90 2631.02   8
   5  -5 -18 4769.63 2163.76   7
   5  -5 -17 197.744 365.144   2
   5   5 -17-484.344 782.182   7
   5  -5 -16 356.414 549.902   2
   5   5 -16 544.399 529.137   7
   5   5 -15-252.629 399.186   2
   5  -5 -15 190.472 423.868   2
   5   5 -15 682.803 943.574   7
   5  -5 -14 15545.7 2073.01   2
   5   5 -14 16180.0 2090.82   2
   5   5 -14 17340.7 3308.04   7
   5  -5 -13 26.8908 382.289   2
   5   5 -13-36.5803 470.711   2
   5  -5 -12 1186.65 577.529   2
   5   5 -12 1083.10 597.258   2
  -5  -5  11-170.032 409.769   9
   5  -5 -11 750.221 668.259   2
   5   5 -11 604.451 509.855   2
  -5  -5  10 6731.45 1303.01   9
   5  -5 -10 6875.27 1206.17   2
  -5  -5   9 1861.56 662.577   9
   5  -5  -9 1442.06 509.692   2
  -5  -5   8 11585.2 1626.00   9
   5  -5  -8 10879.2 1421.47   2
  -5   5   7 2960.52 554.047   3
  -5  -5   7 2437.58 742.476   9
   5  -5  -7 1810.60 573.445   2
  -5   5   6 25744.8 1607.48   3
  -5  -5   6 26894.8 2515.16   9
   5  -5  -6 23372.3 1953.23   2
  -5   5   5 1075.48 356.664   3
   5  -5  -5 1013.19 397.384   2
  -5  -5   5 2013.38 722.087   9
  -5   5   4 14379.8 1287.76   3
   5  -5  -4 16545.9 1574.34   2
  -5  -5   4 17963.9 1886.59   9
  -5  -5   4 15200.7 1402.25   8
  -5   5   4 17339.4 1766.01   6
   5   5  -3 1528.55 350.487   5
  -5   5   3 2273.60 655.201   6
  -5   5   3 1614.30 412.604   3
   5  -5  -3 1982.56 414.686   1
   5  -5  -3 2183.93 502.980   2
  -5  -5   3 1585.32 471.130   8
   5   5  -2 19264.0 1406.18   5
  -5   5   2 19778.8 1592.13   3
   5  -5  -2 17056.9 1478.70   2
   5  -5  -2 17346.1 1404.37   1
  -5  -5   2 20904.6 1757.61   8
  -5  -5   2 18428.9 1930.38   9
  -5   5   2 18612.2 1847.75   6
  -5   5   1 3613.44 879.415   3
  -5   5   1 2468.13 621.639   6
   5  -5  -1 3580.44 651.822   2
   5  -5  -1 3230.80 614.284   1
  -5  -5   1 3722.35 739.385   8
  -5  -5   1 3773.06 846.989   9
  -5   5   0 33407.3 2268.39   3
   5  -5   0 31637.1 2071.27   1
   5  -5   0 33722.4 1969.03   2
  -5  -5   0 34647.5 2519.68   9
  -5  -5   0 34050.1 2415.71   8
  -5   5   0 36014.2 2510.69   6
  -5  -5   0 33089.0 1596.03   6
  -5   5  -1 3278.27 800.434   3
   5  -5   1 2357.22 513.824   1
   5  -5   1 3291.67 616.907   2
  -5  -5  -1 3174.35 781.808   8
  -5  -5  -1 3267.64 714.421   9
  -5   5  -1 2395.75 604.222   6
   5  -5   2 963.003 360.454   5
  -5   5  -2 2162.83 670.671   3
   5  -5   2 2529.34 515.088   2
   5  -5   2 1467.74 341.900   1
  -5  -5  -2 1620.61 539.918   8
  -5  -5  -2 2235.67 623.372   9
  -5   5  -2 2884.07 747.679   6
   5  -5   3 118.627 255.175   5
  -5   5  -3 1443.02 674.753   3
   5  -5   3-822.228 683.707   1
  -5  -5  -3 278.863 349.100   8
   5   5   3 417.248 105.529   6
  -5   5  -3 2064.28 848.381   6
   5  -5   4 23950.0 2375.76   5
  -5   5  -4 26294.3 2219.80   3
   5  -5   4 27881.8 2517.30   4
   5  -5   4 22501.5 2122.73   1
   5  -5   4 21402.4 1355.78   9
  -5  -5  -4 21853.9 2187.52   8
  -5   5  -4 22332.1 2191.26   6
   5   5   4 22286.0 1014.39   6
   5   5   5 429.743 162.347   6
  -5   5  -5-145.459 439.888   3
   5  -5   5 745.200 644.305   5
   5  -5   5-535.855 688.591   4
  -5  -5  -5-133.419 337.719   8
   5  -5   5-116.661 136.089   9
  -5   5  -5-146.988 406.315   6
   5  -5   6 8120.04 1354.29   4
   5  -5   6 8920.67 1506.55   5
  -5   5  -6 8081.93 1335.41   3
  -5  -5  -6 8320.60 1419.82   8
   5   5   6 8462.88 672.530   6
  -5   5  -6 7395.44 1373.59   7
   5  -5   7-245.789 547.572   4
  -5   5  -7-322.391 553.128   3
  -5  -5  -7 543.560 488.653   8
  -5   5  -7 479.871 408.585   7
  -5   5  -8 15530.7 1858.30   3
   5  -5   8 16429.8 1976.25   4
  -5  -5  -8 13893.6 2026.54   8
  -5   5  -8 13856.8 1926.28   7
  -5   5  -9-169.374 356.640   3
   5  -5   9-694.096 600.495   4
  -5  -5  -9-161.938 501.289   8
  -5   5  -9-219.290 552.593   7
  -5   5 -10 3841.70 1025.35   3
   5  -5  10 3728.10 1014.07   4
  -5  -5 -10 2975.91 1004.31   8
  -5  -5 -10 4051.55 917.303   7
  -5   5 -10 3523.04 1030.65   7
  -5   5 -11 1914.04 835.180   3
   5  -5  11 1016.13 479.057   4
  -5  -5 -11 655.453 744.107   8
  -5  -5 -11 1375.22 656.103   7
  -5   5 -11 1065.72 558.005   7
  -5   5 -12 12817.8 1902.23   3
  -5  -5 -12 10954.3 1960.63   8
  -5  -5 -12 13782.3 1879.15   7
  -5   5 -12 11140.8 1977.00   7
  -5   5 -13 1570.09 783.254   3
  -5  -5 -13 1041.70 755.144   8
  -5   5 -13 320.478 399.711   7
  -5   5 -14 8489.17 1743.88   3
  -5  -5 -14 5985.05 1567.50   8
  -5   5 -14 5152.51 1443.15   7
  -5  -5 -15-466.907 630.171   8
   5  -6 -17 2067.85 897.303   2
   5  -6 -17 4269.41 2357.78   8
   5   6 -17 1768.85 1154.17   7
   5  -6 -16 1493.94 669.144   2
   5   6 -16 1195.39 956.321   7
   5  -6 -15 2138.72 912.195   2
   5   6 -15 2469.57 1264.49   7
   5  -6 -14 12776.4 1970.98   2
   5   6 -14 12887.3 1933.56   2
   5   6 -14 10676.4 2439.29   7
   5  -6 -13 8312.85 1574.58   2
   5   6 -13 10244.1 1700.81   2
   5   6 -13 9315.28 2291.62   7
  -5  -6  12 6263.33 1527.00   9
   5  -6 -12 5790.10 1269.41   2
   5   6 -12 5842.20 1284.45   2
  -5  -6  11 3757.78 1046.68   9
   5  -6 -11 2778.12 842.426   2
  -5  -6  10 32569.1 3061.83   9
   5  -6 -10 29901.5 2593.97   2
  -5  -6   9 22824.7 2522.79   9
   5  -6  -9 18836.5 1989.08   2
  -5   6   8 1479.85 383.255   3
  -5  -6   8 854.791 455.313   9
   5  -6  -8 941.213 610.135   2
  -5   6   7 53511.1 2409.91   3
   5  -6  -7 58125.5 3406.28   2
  -5   6   6 141745. 4385.14   3
   5  -6  -6 143091. 5325.78   2
  -5   6   5 45149.9 2403.98   3
   5  -6  -5 45875.2 2788.68   2
  -5  -6   5 49082.1 3519.92   9
  -5  -6   5 45998.0 2426.41   8
  -5   6   5 45149.0 3063.21   6
  -5   6   4 1093.72 452.872   3
  -5   6   4 853.615 541.351   6
   5  -6  -4 1520.12 616.487   2
  -5  -6   4 1065.53 341.818   8
  -5  -6   4 1885.46 743.533   9
   5   6  -3 20839.2 1239.00   5
  -5   6   3 20926.7 1741.81   3
   5  -6  -3 24347.6 1942.09   2
  -5  -6   3 22072.7 1767.49   8
  -5  -6   3 26436.6 2367.67   9
  -5   6   3 25800.5 2295.70   6
  -5   6   2 132278. 4762.58   3
   5  -6  -2 135805. 4734.00   2
  -5  -6   2 137138. 4796.76   8
  -5  -6   2 152764. 5861.18   9
  -5   6   2 146658. 5650.94   6
  -5   6   1 25546.5 2029.30   3
   5  -6  -1 29507.5 2027.60   2
  -5  -6   1 31533.0 2560.49   9
  -5  -6   1 29092.5 2212.73   8
  -5   6   1 29423.8 2443.66   6
  -5   6   0 5898.93 1127.03   6
  -5   6   0 4828.61 931.290   3
   5  -6   0 5870.28 882.763   2
  -5  -6   0 4756.89 973.101   9
  -5  -6   0 4695.98 941.171   8
  -5   6  -1 30106.0 2327.82   3
   5  -6   1 30243.7 1982.54   2
  -5  -6  -1 32532.2 2592.79   9
  -5  -6  -1 27735.0 2314.07   8
  -5   6  -1 35500.9 2756.96   6
  -5   6  -2 57776.7 3562.85   3
  -5  -6  -2 59404.5 3510.51   8
  -5   6  -2 67062.7 3765.49   6
  -5   6  -3 5232.70 1132.81   3
   5  -6   3 4689.47 972.986   5
  -5  -6  -3 5441.64 1068.58   8
  -5   6  -3 5815.59 1144.65   6
   5   6   3 4916.87 596.345   6
   5  -6   4 414.837 281.869   5
  -5   6  -4 1079.80 604.836   3
  -5  -6  -4 1194.95 615.145   8
   5  -6   4 1208.32 407.728   9
   5   6   4 1577.10 321.932   6
  -5   6  -4 1741.58 699.525   6
   5  -6   5 13007.1 1737.75   5
  -5   6  -5 10440.2 1642.78   3
   5  -6   5 12964.4 1147.91   9
  -5  -6  -5 10791.7 1652.05   8
  -5   6  -5 13062.6 1790.68   6
   5  -6   6 21625.7 2263.50   5
  -5   6  -6 17634.5 2234.31   3
  -5  -6  -6 20664.5 2363.61   8
   5  -6   7 3688.08 1013.05   5
  -5   6  -7 1207.62 453.429   3
  -5  -6  -7 2191.70 757.744   8
  -5   6  -7 2898.76 908.406   7
   5  -6   8 636.241 444.872   5
  -5   6  -8-67.7163 442.197   3
  -5  -6  -8 1402.28 804.789   8
  -5   6  -8 176.810 385.921   7
   5  -6   9 15334.3 2057.68   5
  -5   6  -9 14330.2 1988.56   3
  -5  -6  -9 14436.7 2168.05   8
  -5   6  -9 14206.0 2053.99   7
  -5   6 -10 12379.7 2023.92   3
  -5  -6 -10 13360.9 2186.97   8
  -5   6 -10 12216.5 1955.17   7
  -5   6 -11 1308.40 641.644   3
  -5  -6 -11 1803.21 980.558   8
  -5   6 -11 2569.79 1075.39   7
  -5   6 -12 138.577 306.088   3
  -5  -6 -12-409.651 675.263   8
  -5   6 -12-1130.09 868.625   7
  -5   6 -13 10153.3 1811.89   3
  -5  -6 -13 9924.65 1951.86   8
  -5   6 -13 8745.78 1879.91   7
  -5   6 -14 2234.81 916.972   3
  -5  -6 -14 3385.79 1184.19   8
  -5   6 -14 3964.72 1433.71   7
   5  -7 -16 886.973 529.646   2
   5   7 -16 2656.39 1222.95   7
   5  -7 -15 8802.73 1686.43   2
   5   7 -15 5770.26 1572.03   7
   5  -7 -14 1987.72 887.094   2
   5   7 -14 1516.78 678.127   2
   5   7 -14 1345.46 884.137   7
   5  -7 -13 175.722 688.143   2
   5   7 -13 823.509 570.966   2
  -5  -7  13 457.217 441.120   9
   5   7 -13-320.617 912.693   7
   5  -7 -12 1490.57 814.797   2
  -5  -7  12 2101.27 977.745   9
   5   7 -12 3500.27 1539.77   7
   5  -7 -11 17930.0 2194.11   2
  -5  -7  11 23302.4 2749.23   9
   5   7 -11 14488.7 2788.90   7
  -5  -7  10 24.2990 579.425   9
   5  -7 -10 1711.91 804.558   2
  -5  -7   9 216.772 440.791   9
   5  -7  -9 661.595 579.422   2
  -5   7   8 163.194 190.378   3
   5  -7  -8 606.778 689.758   2
  -5  -7   8-16.2678 447.548   9
  -5   7   7 37457.9 2145.34   3
   5  -7  -7 33229.1 2698.66   2
  -5  -7   7 37579.6 3211.44   9
  -5   7   7 33571.4 2808.54   6
  -5   7   6 2308.30 808.034   6
  -5   7   6 1870.49 552.888   3
  -5  -7   6 2345.47 874.320   9
   5  -7  -6 2121.54 693.213   2
  -5   7   5 343.685 452.026   6
  -5   7   5 602.749 411.798   3
  -5  -7   5 369.015 212.204   8
  -5  -7   5 260.261 421.368   9
   5  -7  -5 603.019 367.531   2
  -5   7   4 262.324 406.364   3
  -5   7   4 589.191 321.036   6
   5  -7  -4 634.723 531.531   2
  -5  -7   4 484.753 274.587   8
  -5  -7   4 1030.07 643.634   9
   5   7  -3 56650.0 1856.48   5
  -5   7   3 54126.4 3127.35   3
   5  -7  -3 53002.2 3047.34   2
  -5  -7   3 53226.1 3652.23   9
  -5  -7   3 52941.8 2880.28   8
  -5   7   3 54892.1 3616.96   6
  -5   7   2 17587.6 1748.77   3
   5  -7  -2 22873.8 1936.83   2
  -5  -7   2 22697.0 2310.34   9
  -5  -7   2 17660.8 1693.87   8
  -5   7   2 21930.2 2232.18   6
  -5   7   1-813.199 699.386   6
  -5   7   1 330.270 442.155   3
  -5  -7   1-200.301 300.821   8
  -5  -7   1 217.629 420.618   9
   5  -7  -1 386.965 376.345   2
  -5   7   0 666.661 476.380   3
  -5   7   0 910.670 450.694   6
   5  -7   0 1001.32 457.066   2
  -5  -7   0 805.453 385.677   8
  -5  -7   0 844.532 393.339   9
  -5   7  -1 15717.2 1898.35   3
  -5  -7  -1 14834.5 1756.91   8
  -5  -7  -1 14037.3 1800.72   9
  -5   7  -1 15897.5 1934.61   6
  -5   7  -2 11622.8 1612.94   3
  -5  -7  -2 11899.0 1672.54   8
   5   7   2 13661.9 1215.63   6
  -5   7  -2 14893.7 1925.20   6
  -5   7  -3 1919.21 732.262   3
  -5  -7  -3 4401.91 1077.85   8
  -5   7  -3 4527.42 1070.45   6
   5   7   3 3310.63 564.699   6
   5  -7   4 857.515 287.889   5
  -5   7  -4 715.449 411.125   3
  -5  -7  -4 1273.85 807.838   8
   5  -7   4 1986.50 535.558   9
  -5   7  -5 2890.20 937.650   3
   5  -7   5 4343.40 1022.95   5
  -5   7  -5 3349.46 1003.71   6
  -5   7  -6 3283.75 975.761   3
   5  -7   6 3039.55 910.601   5
  -5  -7  -6 4008.97 1061.60   8
   5  -7   7 2097.57 782.348   5
  -5   7  -7-79.7081 356.926   3
  -5  -7  -7 2063.39 858.723   8
  -5   7  -8 9852.15 1742.29   3
   5  -7   8 10404.6 1631.87   5
  -5   7  -8 10779.7 1751.43   7
  -5  -7  -8 9395.71 1811.72   8
   5  -7   9 3889.43 1091.99   5
  -5   7  -9 4857.71 1240.09   3
  -5   7  -9 4487.39 1207.10   7
  -5  -7  -9 4548.45 1348.21   8
  -5   7 -10 5658.01 1338.52   3
  -5  -7 -10 4840.48 1293.10   8
  -5   7 -10 4983.56 1288.05   7
  -5   7 -11 161.178 528.267   3
  -5  -7 -11-395.643 552.405   8
  -5   7 -11 264.245 388.162   7
  -5   7 -12 7304.02 1622.90   3
  -5  -7 -12 5539.10 1476.07   8
  -5   7 -12 7275.11 1686.38   7
  -5   7 -13-928.283 719.053   3
  -5  -7 -13-505.407 681.498   8
  -5   7 -13 13.0973 494.245   7
  -5   7 -14 2351.14 924.262   3
   5   8 -16 2989.12 1315.38   7
   5  -8 -15 57.4798 481.771   2
   5   8 -15 42.9283 469.295   7
   5  -8 -14 1216.53 659.902   2
   5   8 -14-824.562 844.362   7
   5  -8 -13 525.048 572.283   2
   5   8 -13 450.678 415.209   2
  -5  -8  13 1590.01 775.855   9
   5   8 -13 1489.23 925.529   7
   5  -8 -12 10880.0 1763.51   2
  -5  -8  12 13046.5 2209.76   9
   5   8 -12 10016.8 2115.24   7
   5  -8 -11 1088.65 464.028   2
  -5  -8  11 1217.74 818.730   9
   5   8 -11 1933.11 1179.50   7
  -5   8  10 1583.78 836.545   6
   5  -8 -10 343.930 399.375   2
  -5  -8  10 418.712 534.753   9
   5   8 -10 1159.49 1055.23   7
  -5   8   9-636.543 652.999   6
   5  -8  -9-96.6350 367.462   2
  -5  -8   9 174.639 435.669   9
   5  -8  -8 43699.6 3271.39   2
  -5  -8   8 52766.8 4110.02   9
  -5   8   8 46433.5 3480.56   6
   5   8  -8 41323.5 4177.84   7
  -5   8   7 1894.31 831.679   6
  -5   8   7 1459.90 495.046   3
  -5  -8   7 1292.47 788.792   9
   5  -8  -7 881.893 676.320   2
  -5   8   6 5462.59 930.799   3
  -5   8   6 4910.22 1120.09   6
  -5  -8   6 5133.48 1241.33   9
   5  -8  -6 6080.50 1216.08   2
  -5   8   5 115.240 317.692   6
  -5   8   5 701.744 544.632   3
   5  -8  -5 471.415 419.072   2
  -5  -8   5-515.558 482.590   9
  -5  -8   5 111.558 186.325   8
  -5   8   4 26211.3 2235.76   3
   5  -8  -4 31662.2 2540.53   2
  -5  -8   4 32930.4 2941.71   9
  -5  -8   4 30245.6 2081.35   8
  -5   8   4 33511.3 2950.67   6
  -5   8   3 818.300 446.746   6
  -5   8   3 1343.37 540.546   3
  -5  -8   3 853.015 499.944   9
  -5  -8   3 753.376 271.986   8
   5  -8  -3 1422.99 592.334   2
  -5   8   2-113.448 314.285   3
  -5   8   2 286.980 585.745   6
  -5  -8   2 131.910 286.679   8
  -5  -8   2-108.472 486.241   9
   5  -8  -2 148.300 304.816   2
  -5   8   1-130.697 684.340   6
  -5   8   1 121.222 269.201   3
   5  -8  -1-183.046 244.521   2
  -5  -8   1 64.6317 506.756   9
  -5  -8   1-56.0693 282.151   8
  -5   8   0 14578.9 1779.38   3
  -5  -8   0 15636.7 1765.45   8
  -5  -8   0 17806.3 2156.38   9
  -5   8   0 20320.9 2322.20   6
  -5   8  -1 12115.8 1751.70   3
  -5  -8  -1 11827.3 1623.17   8
  -5  -8  -1 15106.4 1952.32   9
  -5   8  -1 13588.7 1956.75   6
  -5   8  -2 1816.52 667.564   3
  -5  -8  -2 2650.20 857.304   8
  -5  -8  -2 2087.86 782.424   9
   5   8   2 1195.53 381.377   6
  -5   8  -2 1052.47 487.691   6
  -5   8  -3-450.063 655.890   3
  -5  -8  -3 974.868 727.193   8
  -5   8  -3-0.53404 392.421   6
  -5   8  -4 14305.2 2037.57   3
   5  -8   4 19735.9 1771.91   9
  -5  -8  -4 20489.8 2331.82   8
  -5   8  -4 21680.7 2516.38   6
  -5   8  -5 9878.62 1642.64   3
  -5   8  -5 13094.2 1964.82   6
  -5  -8  -5 10283.7 1737.02   8
  -5   8  -6 3077.49 853.434   3
   5  -8   6 1591.08 556.651   5
  -5  -8  -6 2754.60 1051.58   8
   5  -8   7 1378.29 503.320   5
  -5   8  -7 344.453 550.082   3
  -5  -8  -7 1298.25 798.334   8
  -5   8  -8 15908.2 2320.50   3
  -5  -8  -8 19400.8 2540.56   8
  -5   8  -9 6207.58 1402.83   3
  -5   8  -9 7426.41 1564.53   7
  -5  -8  -9 7300.81 1770.10   8
  -5   8 -10 4485.00 1160.80   3
  -5   8 -10 4783.36 1274.63   7
  -5  -8 -10 3882.13 1377.69   8
  -5   8 -11 2637.93 992.647   3
  -5  -8 -11 3012.01 1168.63   8
  -5   8 -11 2459.80 994.850   7
  -5   8 -12 4839.84 1364.64   3
  -5  -8 -12 4505.46 1296.19   8
  -5   8 -12 5709.75 1544.82   7
  -5   8 -13 3190.41 1146.12   3
  -5   8 -13 4178.70 1416.81   7
   5   9 -15-267.398 391.934   7
  -5   9  14 3508.98 1247.10   6
   5  -9 -14 2320.63 925.593   2
  -5  -9  14 4102.43 1305.57   9
   5   9 -14 2559.95 1003.98   7
  -5   9  13 5970.73 1503.57   6
   5  -9 -13 5305.21 1375.85   2
  -5  -9  13 4673.99 1479.84   9
   5   9 -13 2514.47 1116.77   7
  -5   9  12 2642.83 984.309   6
   5  -9 -12 3570.95 1131.50   2
  -5  -9  12 2557.31 1086.60   9
   5   9 -12 1156.21 683.473   7
  -5   9  11 7081.36 1516.11   6
   5  -9 -11 5777.89 1380.62   2
  -5  -9  11 8228.27 1736.26   9
   5   9 -11 4936.35 1444.95   7
  -5   9  10 2062.22 961.044   6
   5  -9 -10 2112.76 879.197   2
  -5  -9  10 1207.19 831.280   9
   5   9 -10 1605.96 842.738   7
  -5   9   9 12170.0 1860.03   6
   5  -9  -9 13872.2 1943.19   2
  -5  -9   9 16286.7 2354.66   9
   5   9  -9 10294.3 1909.96   7
  -5   9   8 1874.28 811.912   6
   5  -9  -8 2296.64 932.941   2
  -5  -9   8 1718.43 825.971   9
   5   9  -8 2533.41 1022.04   7
  -5   9   7 6876.92 1456.54   6
  -5   9   7 7422.35 1136.16   3
   5  -9  -7 7726.16 1423.77   2
  -5  -9   7 7608.23 1606.52   9
   5   9  -7 8800.50 1647.26   7
  -5   9   6 3524.62 846.623   3
  -5   9   6 3591.42 1066.92   6
   5  -9  -6 4244.34 1073.76   2
  -5  -9   6 1605.79 752.573   9
  -5   9   5 17255.0 1875.16   3
   5  -9  -5 19656.4 2178.02   2
  -5  -9   5 21937.0 2546.37   9
  -5   9   5 21815.7 2439.04   6
  -5   9   4 336.075 408.982   6
  -5   9   4-405.411 353.199   3
  -5  -9   4 83.4081 526.985   9
   5  -9  -4 465.457 430.156   2
  -5   9   3 5046.12 1208.57   6
  -5   9   3 5271.88 1080.58   3
  -5  -9   3 4042.40 1088.87   9
  -5  -9   3 4713.32 886.437   8
   5  -9  -3 4804.08 1058.72   2
  -5   9   2 6193.21 1343.52   6
  -5   9   2 6948.09 1298.34   3
  -5  -9   2 5771.73 1053.79   8
  -5  -9   2 6753.19 1450.00   9
  -5   9   1 46446.4 3416.30   3
  -5  -9   1 55495.9 4007.78   9
  -5  -9   1 48785.3 3219.98   8
  -5   9   1 58961.4 4235.27   6
  -5   9   0-182.263 302.714   3
  -5  -9   0 697.713 476.450   8
  -5  -9   0 356.969 396.626   9
  -5   9   0 786.699 611.615   6
  -5   9  -1 4246.33 1001.90   3
  -5  -9  -1 3014.66 823.320   8
  -5  -9  -1 3879.67 1092.87   9
  -5   9  -1 4233.41 1130.96   6
  -5   9  -2 892.082 582.853   3
  -5  -9  -2 2128.71 857.232   8
  -5  -9  -2 1882.15 702.312   9
  -5   9  -2 2188.96 992.962   6
  -5   9  -3 7697.97 1484.84   3
  -5  -9  -3 9759.29 1675.08   8
  -5   9  -3 9514.61 1699.47   6
  -5   9  -4 8.90347 431.988   3
  -5  -9  -4 257.450 436.911   8
  -5   9  -4-352.275 420.618   6
  -5   9  -5 1159.77 703.414   3
  -5   9  -5 2375.65 990.270   6
  -5  -9  -5 1991.55 723.705   8
  -5   9  -6 732.039 624.885   3
  -5  -9  -6 2124.67 897.987   8
  -5   9  -7 1846.73 864.297   3
  -5  -9  -7 3426.98 1220.44   8
  -5   9  -8-314.633 676.486   3
  -5  -9  -8 1336.37 932.813   8
  -5   9  -9-629.734 497.990   3
  -5  -9  -9-119.812 509.202   8
  -5   9 -10 2842.27 1023.02   3
  -5  -9 -10 1996.14 908.322   8
  -5   9 -11 1816.25 942.142   3
  -5  -9 -11 1793.74 916.745   8
  -5   9 -12 941.651 691.340   3
  -5   9 -12 570.728 692.942   7
  -5  10  13 1278.83 805.954   6
  -5 -10  13 1577.83 834.843   9
  -5  10  12 373.104 369.308   6
  -5 -10  12-385.773 677.752   9
   5 -10 -12 687.418 560.590   2
  -5  10  11 2764.95 970.510   6
  -5 -10  11 3106.65 1095.31   9
   5 -10 -11 3057.49 1102.12   2
  -5  10  10 734.512 597.662   6
  -5 -10  10-98.7566 585.597   9
   5 -10 -10 302.898 490.181   2
  -5  10   9 1909.83 856.766   6
  -5 -10   9 3485.71 1068.53   9
   5 -10  -9 2209.58 913.073   2
  -5  10   8-479.740 410.863   6
  -5 -10   8-422.794 447.409   9
   5 -10  -8 805.869 652.143   2
  -5  10   7 5920.12 1371.83   6
  -5 -10   7 6339.11 1451.21   9
   5 -10  -7 7111.74 1399.77   2
  -5  10   6 377.835 464.877   6
  -5  10   6 557.009 487.002   3
  -5 -10   6 280.566 383.982   9
   5 -10  -6 1008.32 586.678   2
  -5  10   5 11621.0 1877.02   6
  -5  10   5 8756.19 1451.93   3
  -5 -10   5 11719.0 1928.82   9
  -5  10   4-198.736 315.371   3
  -5  10   4-172.192 419.362   6
  -5 -10   4-438.123 443.027   9
  -5  10   3 976.821 533.259   3
  -5  10   3 809.275 638.425   6
  -5 -10   3 1253.55 612.960   9
  -5  10   2 1462.90 719.869   6
  -5  10   2 350.803 442.400   3
  -5 -10   2 1495.78 650.192   8
  -5 -10   2 548.666 710.885   9
  -5  10   1 16817.0 2144.37   3
  -5 -10   1 21008.1 2526.19   9
  -5 -10   1 16812.5 1935.62   8
  -5  10   1 22735.7 2730.57   6
  -5  10   0-309.325 417.476   3
  -5 -10   0 245.875 322.255   8
  -5 -10   0 574.503 585.986   9
  -5  10   0-8.70406 379.815   6
  -5  10  -1 767.786 543.174   3
  -5 -10  -1 1857.00 801.063   8
  -5 -10  -1 3174.07 962.592   9
  -5  10  -1 1613.83 721.806   6
  -5  10  -2 485.034 412.920   3
  -5 -10  -2 2083.47 842.234   8
  -5 -10  -2 2055.30 837.343   9
  -5  10  -2 1451.48 930.569   6
  -5  10  -3 23331.9 2686.91   3
  -5 -10  -3 26278.8 2771.46   8
   5 -10   3 24758.9 2272.00   9
  -5  10  -3 32741.4 3344.19   6
  -5  10  -4-69.9233 464.557   3
  -5 -10  -4 311.385 530.423   8
  -5  10  -4 983.135 731.355   6
  -5  10  -5 936.873 578.857   3
  -5 -10  -5 3609.32 1151.08   8
  -5  10  -5 2870.95 1221.45   6
  -5  10  -6 345.150 471.065   3
  -5 -10  -6 1555.55 892.995   8
  -5  10  -7 23248.9 2956.96   3
  -5 -10  -7 25373.4 3129.33   8
  -5  10  -8-235.130 483.320   3
  -5 -10  -8 2194.57 1010.65   8
  -5  10  -9-7.94128 503.873   3
  -5 -10  -9 2332.54 1106.56   8
  -5  10 -10 134.835 489.759   3
  -5 -10 -10 137.833 745.213   8
  -5 -11  12 2795.46 1124.51   9
  -5  11  11 1035.47 743.640   6
  -5 -11  11 563.690 534.471   9
  -5  11  10 448.066 463.550   6
  -5 -11  10-362.984 458.217   9
  -5  11   9 7281.56 1558.96   6
  -5 -11   9 9507.43 1910.04   9
  -5  11   8 3421.94 1092.45   6
  -5 -11   8 4487.25 1340.53   9
  -5  11   7 5011.16 1269.18   6
  -5 -11   7 7389.48 1615.79   9
  -5  11   6-110.328 516.897   6
  -5 -11   6 664.699 526.367   9
  -5  11   5 15380.9 1943.39   3
  -5 -11   5 19530.8 2617.60   9
  -5  11   5 19500.0 2530.74   6
  -5  11   4 2319.55 819.506   6
  -5  11   4 1289.11 672.845   3
  -5 -11   4 1454.27 829.255   9
  -5  11   3 3116.05 1010.26   3
  -5  11   3 4689.95 1381.67   6
  -5 -11   3 4610.90 1353.81   9
  -5  11   2 1027.19 692.508   3
  -5 -11   2 1070.96 807.483   9
  -5  11   2 1637.54 789.390   6
  -5  11   1 9985.76 1783.42   3
  -5 -11   1 10443.9 1585.74   8
  -5 -11   1 13661.6 2087.84   9
  -5  11   1 14216.8 2213.60   6
  -5  11   0 185.752 342.596   3
  -5 -11   0 1131.65 524.299   8
  -5 -11   0 1591.20 740.910   9
  -5  11   0 1807.65 946.248   6
  -5  11  -1-270.177 527.788   3
  -5 -11  -1 1190.70 648.390   8
  -5 -11  -1 1951.79 871.042   9
  -5  11  -1 1598.91 851.187   6
  -5  11  -2 533.760 672.276   3
  -5 -11  -2-270.437 433.677   8
  -5 -11  -2-197.647 539.113   9
  -5  11  -2 20.3445 511.489   6
  -5  11  -3 8333.56 1693.27   3
  -5 -11  -3 8079.48 1567.24   8
  -5 -11  -3 11192.5 2144.05   9
  -5  11  -4-213.440 639.436   3
  -5 -11  -4 1128.41 878.301   8
  -5  11  -4 1150.27 885.300   6
  -5  11  -5-214.759 574.804   3
  -5 -11  -5-111.183 417.393   8
  -5  11  -5-76.7067 464.722   6
  -5  11  -6 80.1830 546.200   3
  -5 -11  -6 628.250 468.868   8
  -5  11  -7 1115.08 812.149   3
  -5 -11  -7 2540.78 1213.01   8
  -5  11  -8 1800.50 827.337   3
  -5 -11  -8 851.775 716.363   8
  -5  12   9 829.467 743.217   6
  -5 -12   9 73.1470 377.667   9
  -5  12   8 6204.44 1527.99   6
  -5 -12   8 6633.00 1658.23   9
  -5  12   7 1769.77 783.142   6
  -5 -12   7 2228.25 906.504   9
  -5  12   6 790.468 780.824   6
  -5 -12   6 393.059 617.409   9
  -5  12   5-92.5677 408.181   3
  -5  12   5 290.964 432.435   6
  -5 -12   5 552.696 661.494   9
  -5  12   4 13757.2 2218.63   6
  -5  12   4 8988.16 1631.68   3
  -5 -12   4 13103.8 2207.69   9
  -5  12   3 1410.64 556.254   3
  -5 -12   3 3959.82 1258.04   9
  -5  12   3 2190.80 1133.47   6
  -5  12   2 1093.14 687.917   3
  -5 -12   2 289.447 745.444   9
  -5  12   2 527.612 657.061   6
  -5  12   1 417.878 519.065   3
  -5 -12   1 597.538 539.780   9
  -5  12   1-163.598 560.460   6
  -5  12   0 10439.4 1937.79   3
  -5 -12   0 13157.2 2227.23   9
  -5  12   0 15414.1 2533.48   6
  -5  12  -1 2088.69 900.271   3
  -5 -12  -1 2284.12 835.153   8
  -5 -12  -1 1689.45 843.916   9
  -5  12  -1 2481.57 1057.08   6
  -5  12  -2-282.772 432.895   3
  -5 -12  -2-444.222 775.914   9
  -5 -12  -2-525.842 526.446   8
  -5  12  -2-350.184 581.818   6
  -5  12  -3 400.264 391.124   3
  -5 -12  -3 183.275 631.318   8
  -5 -12  -3-265.166 634.201   9
  -5  12  -3 479.879 792.756   6
  -5  12  -4 3138.68 1204.13   3
  -5 -12  -4 5713.11 1476.21   8
  -5 -12  -4 7046.65 1775.86   9
  -5  12  -4 9837.49 2069.77   6
  -5  12  -5 2288.28 954.084   3
  -5 -12  -5 2684.72 938.615   8
  -5  12  -6 121.673 642.267   3
  -5 -12  -6-360.658 508.850   8
  -5 -12  -7 1040.51 843.691   8
  -5  13   6 944.898 841.020   6
  -5 -13   5-312.813 504.673   9
  -5  13   5 731.722 666.559   6
  -5  13   4 375.091 505.415   3
  -5 -13   4 219.932 577.005   9
  -5  13   4 181.927 491.933   6
  -5  13   3 4221.49 1261.46   3
  -5 -13   3 6990.22 1674.53   9
  -5  13   3 8447.47 1845.74   6
  -5  13   2-335.109 590.863   3
  -5 -13   2 904.028 793.184   9
  -5  13   2-132.669 530.115   6
  -5  13   1 327.905 500.570   3
  -5 -13   1-201.007 553.707   9
  -5  13   1 513.041 647.582   6
  -5  13   0 43.1176 614.319   3
  -5 -13   0 886.653 675.920   9
  -5  13   0 843.506 704.247   6
  -5  13  -1 1773.37 939.741   3
  -5 -13  -1 2912.53 1238.64   9
  -5  13  -1 3641.13 1361.89   6
  -5  13  -2 2148.31 1087.38   3
  -5 -13  -2 1907.27 918.265   9
  -5  13  -2 2484.41 1099.99   6
  -5  13  -3-382.125 408.667   3
  -5 -13  -3 872.517 462.697   8
  -5 -13  -3-869.340 894.733   9
  -5 -13  -4 1285.76 751.375   8
  -5 -13  -5 643.947 561.992   8
  -5  14   3 545.731 629.215   3
  -5  14   2 3112.12 1284.91   3
  -5  14   1 1027.54 815.525   3
   6   0 -18 14752.7 3358.84   7
   6   0 -17 615.832 602.332   2
   6   0 -16-455.906 419.038   2
   6   0 -15 336.863 419.624   2
   6   0 -14 48948.6 3503.20   2
   6   0 -13-322.198 386.773   2
   6   0 -12-117.931 330.242   2
   6   0 -11 204.054 474.970   2
   6   0 -10 174499. 6202.15   2
   6   0  -9 101.292 366.115   2
   6   0  -8 210.205 264.230   2
   6   0  -7 220.175 292.262   2
   6   0  -6 227415. 6387.68   2
   6   0  -5-188.464 396.408   4
   6   0  -5 135.187 280.170   2
   6   0  -4 249736. 6539.38   4
   6   0  -4 239880. 6505.24   2
   6   0  -3 817.395 440.752   4
   6   0  -3 161.349 192.869   2
   6   0  -2 201361. 6874.96   5
   6   0  -2 158125. 4646.01   2
   6   0  -1-182.844 389.483   5
   6   0  -1 174.808 275.684   2
  -6   0   0 388.467 220.715   6
   6   0   0 383.865 451.070   5
   6   0   0 385.475 160.490   2
  -6   0   0-530.703 401.676   8
  -6   0  -1-90.5352 102.070   9
   6   0   1-11.8139 142.882   9
  -6   0  -1 329.409 394.699   8
  -6   0  -1 6.02241 95.4027   6
  -6   0  -2 55585.7 3132.14   8
  -6   0  -2 54329.9 1640.89   9
  -6   0  -2 53377.2 2033.28   6
  -6   0  -3-25.0518 439.231   8
  -6   0  -3 62.9706 77.1172   9
  -6   0  -4 9943.81 1385.60   8
   6   0   4 9972.83 811.504   6
  -6   0  -5-351.714 404.570   8
  -6   0  -6 36682.7 2727.08   8
   6   0   7 811.425 536.697   1
  -6   0  -7-117.416 296.246   8
  -6   0  -7 399.351 591.788   7
   6   0   8 2097.81 657.170   1
  -6   0  -8 1178.36 508.166   8
  -6   0  -8 2268.00 772.403   7
   6   0   9 371.518 494.556   1
  -6   0  -9-298.155 444.939   8
  -6   0  -9-691.882 517.346   7
   6   0  10 5871.17 1211.30   1
  -6   0 -10 5102.85 1137.37   8
  -6   0 -10 3908.82 1128.18   7
   6   0  11-92.3155 361.998   1
  -6   0 -11-599.741 667.248   8
  -6   0 -11-10.4143 488.051   7
   6   0  12 7713.11 1464.95   1
  -6   0 -12 9206.92 1616.63   8
  -6   0 -12 9483.32 1826.78   7
   6   0  13-547.714 542.533   1
  -6   0 -13-543.490 606.073   8
  -6   0 -13-300.789 544.316   7
  -6   0 -14 1641.92 811.827   8
  -6   0 -14 351.815 523.991   7
  -6   0 -15 544.499 529.631   7
   6  -1 -18-422.667 489.405   2
   6   1 -18-395.678 965.980   7
   6  -1 -17 432.262 400.467   2
   6   1 -17 59.9451 338.028   2
   6  -1 -16-750.606 629.069   2
   6   1 -16 981.378 625.609   2
   6   1 -15 750.560 523.791   2
   6  -1 -15 13.9861 364.524   2
   6   1 -14-91.7102 458.530   2
   6  -1 -14 506.920 498.753   2
   6   1 -13 1784.15 621.810   2
   6  -1 -13 1506.25 630.895   2
   6   1 -12-938.700 656.841   2
   6  -1 -12 335.686 579.298   2
   6  -1 -11 859.570 500.510   2
   6   1 -11-287.263 435.227   2
   6  -1 -10 6383.01 1130.11   2
   6   1 -10 6500.24 1157.80   2
   6  -1  -9 16797.0 1745.54   2
   6   1  -9 13235.6 1575.89   2
   6  -1  -8 828.690 410.952   2
   6   1  -8 637.847 381.182   2
   6  -1  -7 11755.1 1328.38   2
   6   1  -7 13032.4 1432.27   2
   6   1  -6 74983.6 3079.06   4
   6  -1  -6 75676.4 3400.64   2
   6   1  -6 70336.4 3438.01   2
   6   1  -5 47634.9 2392.42   4
   6  -1  -5 47915.6 2580.19   2
   6   1  -5 47988.1 2609.89   2
   6  -1  -4 13840.3 1512.65   4
   6   1  -4 14201.0 1279.10   4
  -6  -1   4 17070.6 1469.11   9
   6  -1  -4 16536.0 1458.68   2
   6   1  -4 15995.5 1433.97   2
   6   1  -3 34348.3 2497.91   5
  -6  -1   3 40764.3 2123.02   9
   6  -1  -3 39418.7 2192.08   2
   6  -1  -2 101600. 5057.58   5
   6   1  -2 107868. 4499.87   5
   6  -1  -2 103195. 4156.66   4
   6  -1  -2 107615. 3654.16   2
  -6  -1   2 95603.8 3336.05   9
   6  -1  -1 64528.5 3832.20   5
   6  -1  -1 71825.8 3262.08   4
   6  -1  -1 67358.4 2708.48   2
  -6  -1   1 68170.9 2605.89   9
  -6  -1   1 68960.4 3655.81   8
  -6   1   1 69377.2 2651.42   6
   6  -1   0 16480.6 2063.26   5
   6  -1   0 14321.8 1548.03   4
   6  -1   0 14760.8 1145.97   2
   6  -1   0 14623.9 1047.69   9
  -6  -1   0 13851.3 1505.12   8
  -6  -1   0 14667.2 1083.93   9
  -6   1   0 14287.0 1131.01   6
  -6  -1   0 15866.9 820.422   6
   6  -1   1 680.151 748.139   5
  -6   1  -1 259.988 238.244   6
   6  -1   1 452.847 224.682   2
  -6  -1  -1 448.531 324.470   8
  -6  -1  -1 293.297 235.038   9
   6  -1   1 461.499 205.960   9
  -6   1  -1-82.3773 452.346   8
  -6  -1  -1 279.012 123.073   6
   6  -1   2 201929. 4451.79   2
  -6  -1  -2 194919. 6281.33   8
  -6  -1  -2 192198. 4409.25   9
  -6   1  -2 191313. 6106.38   8
  -6   1  -2 199634. 5130.50   6
   6  -1   3 65425.0 2062.35   2
  -6  -1  -3 63691.7 2115.54   9
  -6  -1  -3 59383.8 3417.29   8
  -6   1  -3 59675.4 3284.09   8
  -6   1  -3 62659.7 2725.13   6
   6  -1   4 17402.9 883.398   2
  -6   1  -4 15858.3 1654.59   8
  -6  -1  -4 15595.9 960.377   9
  -6  -1  -4 16928.2 1792.29   8
   6   1   4 15438.8 739.055   6
   6  -1   5 42256.1 2635.15   1
   6  -1   5 45754.7 1273.83   2
  -6   1  -5 45447.5 2901.47   8
  -6  -1  -5 45840.6 3028.09   8
  -6  -1  -5 45347.0 1699.70   9
   6   1   5 43432.0 1605.41   6
   6  -1   6 48682.5 2954.41   1
  -6  -1  -6 52695.0 1865.56   9
  -6  -1  -6 49839.6 3232.02   8
  -6   1  -6 51861.7 3162.06   8
   6  -1   7 4437.77 972.574   1
  -6  -1  -7 2938.53 738.118   8
  -6   1  -7 4683.83 1006.80   8
  -6  -1  -7 4098.44 504.473   9
  -6   1  -7 4222.13 1024.85   7
   6  -1   8 27246.4 2390.90   1
   6   1   8 25098.7 2105.44   1
  -6   1  -8 27792.9 2431.90   8
  -6  -1  -8 23262.7 2379.18   8
  -6  -1  -8 27021.7 2456.52   7
  -6   1  -8 27566.2 2641.43   7
   6  -1   9 11938.7 1644.84   1
   6   1   9 11248.6 1490.78   1
  -6   1  -9 12521.4 1688.18   8
  -6  -1  -9 13141.4 1801.26   8
  -6  -1  -9 12901.4 1747.53   7
  -6   1  -9 10772.2 1713.16   7
   6   1  10 27438.3 2457.02   1
   6  -1  10 28091.0 2668.93   1
  -6  -1 -10 25463.2 2607.78   8
  -6   1 -10 28325.3 2617.21   8
  -6  -1 -10 28833.8 2826.11   7
  -6   1 -10 24622.9 2636.91   7
   6   1  11 4871.15 1102.64   1
   6  -1  11 4734.92 1128.80   1
  -6   1 -11 4827.36 1112.73   8
  -6  -1 -11 3595.68 1063.69   8
  -6  -1 -11 4562.30 1167.59   7
  -6   1 -11 4827.10 1270.76   7
   6   1  12 2582.96 821.466   1
   6  -1  12 461.364 347.338   1
  -6  -1 -12 1531.10 707.066   8
  -6   1 -12 3122.30 932.148   8
  -6  -1 -12 2533.43 910.505   7
  -6   1 -12 1387.06 753.747   7
   6   1  13 3751.62 955.432   1
  -6   1 -13 4478.33 1160.33   8
  -6  -1 -13 4177.05 1184.85   8
  -6  -1 -13 5251.32 1399.11   7
  -6   1 -13 4654.57 1261.56   7
  -6  -1 -14 8477.81 1679.25   8
  -6  -1 -14 9923.05 1921.35   7
  -6   1 -14 8180.44 1704.41   7
  -6  -1 -15 1684.13 852.976   8
  -6  -1 -15 1933.54 909.679   7
  -6   1 -15 1980.50 781.870   7
   6  -2 -18 62.2948 298.776   2
   6   2 -18 1058.31 1161.99   7
   6  -2 -17 2454.13 920.687   2
   6   2 -17 2734.02 938.870   2
   6  -2 -16 13860.5 1962.04   2
   6   2 -16 12011.6 1855.91   2
   6   2 -15 4420.56 1113.73   2
   6  -2 -15 4381.80 1077.90   2
   6   2 -14 4471.92 1099.97   2
   6  -2 -14 5182.07 1215.93   2
   6   2 -13 8516.46 1412.62   2
   6  -2 -13 8446.20 1432.02   2
   6  -2 -12 15683.5 1903.44   2
   6   2 -12 13310.7 1762.92   2
   6  -2 -11 39879.4 2966.76   2
   6   2 -11 40776.9 2980.49   2
   6  -2 -10 17834.0 1910.98   2
   6   2 -10 17424.7 1962.31   2
   6  -2  -9 4672.72 1022.62   2
   6   2  -9 4336.42 968.332   2
   6  -2  -8 13688.4 1526.00   2
   6   2  -8 12128.4 1535.86   2
  -6  -2   7 60679.7 3278.08   9
   6   2  -7 60349.1 3414.63   2
   6  -2  -7 66442.5 3314.81   2
   6   2  -6 811.096 281.573   4
  -6  -2   6 823.738 402.562   9
   6  -2  -6 524.123 349.497   2
  -6  -2   5 21874.9 1791.40   9
   6  -2  -5 22961.7 1789.45   2
  -6  -2   4 42824.0 2405.78   9
   6  -2  -4 42577.9 2417.10   2
   6   2  -3 194256. 6127.96   5
   6  -2  -3 182408. 6321.85   4
  -6  -2   3 179062. 5234.80   9
   6  -2  -3 178708. 5253.00   2
   6   2  -2 1152.27 431.067   5
   6  -2  -2 898.585 290.354   4
  -6  -2   2 1399.11 465.651   9
  -6  -2   2 1320.15 479.144   8
   6  -2  -2 927.201 341.454   2
   6  -2  -1-92.5886 373.288   4
  -6   2   1 615.189 314.895   6
   6  -2  -1-128.956 666.421   5
   6   2  -1 496.333 418.578   5
   6  -2  -1-78.4686 172.496   2
  -6  -2   1-15.1644 370.053   8
  -6  -2   1 318.251 275.903   9
   6  -2   0 13457.5 1803.01   5
   6  -2   0 13772.8 1604.72   4
   6  -2   0 14729.9 1131.06   2
  -6  -2   0 13512.6 1198.10   9
   6  -2   0 14182.4 989.631   9
  -6  -2   0 14660.3 1618.22   8
  -6   2   0 14845.9 1272.86   6
  -6  -2   0 13533.0 544.598   6
   6  -2   1 68853.8 4074.33   5
   6  -2   1 67703.2 3407.44   4
   6  -2   1 65550.4 2349.93   2
  -6  -2  -1 63005.5 2616.53   9
   6  -2   1 62436.3 2001.19   9
  -6  -2  -1 66004.9 3433.86   8
  -6   2  -1 68049.7 2894.37   6
   6  -2   2 5291.83 1177.35   5
   6  -2   2 5427.44 1066.75   4
   6  -2   2 5848.51 598.644   2
   6  -2   2 5463.40 422.293   9
  -6  -2  -2 6041.88 778.575   9
  -6  -2  -2 4954.02 939.324   8
  -6   2  -2 6371.53 893.088   6
   6  -2   3 2496.81 826.277   4
  -6   2  -3 1906.54 671.118   3
   6  -2   3 2890.56 737.906   1
   6  -2   3 1806.32 320.277   2
  -6  -2  -3 2032.26 474.420   9
  -6   2  -3 1483.71 548.481   8
  -6  -2  -3 1554.30 579.767   8
  -6   2  -3 2115.28 563.035   6
  -6   2  -4 18368.5 1802.90   3
   6  -2   4 14401.0 753.642   2
   6  -2   4 14591.6 1554.35   1
  -6  -2  -4 13664.0 1154.71   9
  -6  -2  -4 14187.3 1651.34   8
  -6   2  -4 16181.5 1666.76   8
   6  -2   5 68666.2 3512.17   1
  -6  -2  -5 64160.0 2634.94   9
  -6  -2  -5 68102.8 3802.76   8
  -6   2  -5 68153.9 3516.26   8
   6  -2   6 420.267 333.525   1
  -6  -2  -6-224.737 555.413   8
  -6  -2  -6-106.744 200.962   9
  -6   2  -6 5.35272 294.567   8
   6  -2   7-17.3866 388.889   1
  -6  -2  -7-334.822 729.310   8
  -6   2  -7-70.3032 287.330   8
  -6   2  -7 137.412 385.840   7
   6  -2   8 5882.41 1208.73   1
  -6   2  -8 5844.16 1115.49   8
  -6  -2  -8 5354.67 1160.79   8
  -6  -2  -8 6699.28 1203.62   7
  -6   2  -8 5315.50 1218.56   7
   6  -2   9 8024.64 1337.05   1
   6   2   9 6805.25 1140.68   1
  -6   2  -9 7024.26 1226.75   8
  -6  -2  -9 7869.70 1485.82   8
  -6  -2  -9 7586.56 1388.29   7
  -6   2  -9 6964.97 1379.27   7
   6   2  10 887.618 521.767   1
   6  -2  10-410.122 585.761   1
  -6   2 -10 555.845 436.751   8
  -6  -2 -10 174.477 464.286   8
  -6  -2 -10 661.680 499.994   7
  -6   2 -10-232.484 645.117   7
   6   2  11 846.237 579.577   1
   6  -2  11-1275.61 934.176   1
  -6   2 -11 430.111 435.883   8
  -6  -2 -11-193.765 489.715   8
  -6  -2 -11-809.608 577.498   7
  -6   2 -11 267.877 376.641   7
   6   2  12 461.109 546.142   1
  -6   2 -12 129.419 379.502   8
  -6  -2 -12 188.052 452.884   8
  -6  -2 -12 1035.76 690.195   7
   6  -2  13 9123.42 1540.98   4
  -6  -2 -13 8732.27 1726.31   8
  -6  -2 -13 8746.20 1733.39   7
  -6   2 -13 8647.75 1733.85   7
  -6  -2 -14 604.690 337.655   8
  -6  -2 -14 1114.86 626.931   7
  -6   2 -14 649.437 514.336   7
  -6  -2 -15-208.157 559.653   8
  -6  -2 -15 471.154 405.453   7
  -6   2 -15-179.013 720.419   7
   6  -3 -18 1829.04 835.472   2
   6  -3 -17 1515.14 676.076   2
   6   3 -17 4128.30 1905.36   7
   6   3 -16 1509.66 688.399   2
   6  -3 -16 1680.73 745.454   2
   6   3 -15 2278.00 819.358   2
   6  -3 -15 3509.67 964.087   2
   6   3 -14 310.966 414.583   2
   6  -3 -14-862.847 703.950   2
   6   3 -13 9996.11 1586.78   2
   6  -3 -13 8573.77 1456.58   2
   6   3 -12 6913.27 1309.81   2
   6  -3 -12 8452.31 1394.19   2
   6   3 -11 8121.68 1314.31   2
   6  -3 -11 7818.97 1319.85   2
   6   3 -10 5151.71 1065.31   2
   6  -3 -10 4580.37 978.894   2
   6   3  -9 1548.86 527.874   2
   6  -3  -9 2056.61 736.951   2
  -6  -3   8 22588.3 2151.58   9
   6  -3  -8 23168.6 2083.00   2
   6   3  -8 20198.6 1977.04   2
   6   3  -7 6021.15 605.233   4
  -6  -3   7 5214.76 966.108   9
   6  -3  -7 5877.91 1039.20   2
  -6  -3   6 651.489 294.167   9
   6  -3  -6 996.602 452.198   2
  -6  -3   5 58271.7 3242.11   9
   6  -3  -5 57911.9 2977.83   2
  -6  -3   4 59210.1 3122.80   9
   6  -3  -4 59757.9 2876.87   2
   6   3  -3 8754.96 1161.58   5
  -6  -3   3 9189.14 1212.08   8
  -6  -3   3 9653.14 1230.42   9
   6  -3  -3 8471.21 1027.56   2
  -6   3   2 737.488 410.539   6
  -6   3   2 174.439 257.302   3
   6   3  -2 955.276 433.051   5
   6  -3  -2 304.250 204.135   2
  -6  -3   2 578.341 342.037   8
  -6  -3   2 944.923 347.031   9
   6  -3  -1 38742.0 3231.90   5
  -6   3   1 44177.8 2423.86   3
   6  -3  -1 43512.5 2966.42   4
   6  -3  -1 41253.7 2151.28   2
  -6  -3   1 42558.5 2427.19   9
  -6  -3   1 46480.6 2830.76   8
  -6   3   1 43748.9 2497.84   6
  -6  -3   1 39143.7 1549.46   6
   6  -3   0 98991.2 5159.52   5
  -6   3   0 100535. 3841.34   3
   6  -3   0 97523.7 4502.87   4
   6  -3   0 105324. 3383.89   2
   6  -3   0 97897.6 3684.38   1
  -6  -3   0 109694. 4005.73   9
  -6  -3   0 110417. 4618.63   8
  -6   3   0 104219. 3940.79   6
   6  -3   1 213.531 259.611   4
   6  -3   1 547.480 383.635   5
  -6   3  -1 25.5645 325.439   6
  -6   3  -1 684.525 460.539   3
   6  -3   1 1095.99 456.542   1
   6  -3   1 265.778 204.236   2
  -6  -3  -1 715.810 380.380   9
  -6  -3  -1 636.783 352.821   8
   6  -3   2 2561.89 819.284   4
  -6   3  -2 2411.96 634.874   3
   6  -3   2 2018.20 911.730   5
   6  -3   2 2755.63 714.831   1
   6  -3   2 1818.70 361.939   2
  -6  -3  -2 1430.20 328.153   8
   6  -3   2 1643.28 251.018   9
  -6  -3  -2 1841.98 462.598   9
  -6   3  -2 2151.41 547.773   6
   6  -3   3 38132.6 3149.31   5
  -6   3  -3 36744.0 2401.96   3
   6  -3   3 41299.0 2918.52   4
   6  -3   3 38166.5 2522.51   1
   6  -3   3 36453.8 1528.61   2
  -6  -3  -3 36779.1 2191.52   9
  -6  -3  -3 35812.6 2653.66   8
  -6   3  -3 37631.5 2468.12   6
  -6   3  -4 89743.3 4014.42   3
   6  -3   4 93953.5 4434.90   4
   6  -3   4 89884.6 2264.08   2
   6  -3   4 96858.8 4296.79   1
  -6  -3  -4 94819.2 4563.05   8
  -6  -3  -4 94487.2 3612.70   9
  -6   3  -4 96613.2 4257.43   6
  -6   3  -5 3227.20 819.302   3
   6  -3   5 3114.29 887.414   4
  -6  -3  -5 2596.84 859.618   8
  -6  -3  -5 3134.72 625.306   9
   6  -3   5 2560.10 780.346   1
  -6   3  -6 2214.62 786.650   3
   6  -3   6 2361.06 939.981   4
   6  -3   6 2106.87 678.377   1
  -6  -3  -6 1118.83 675.067   8
  -6   3  -6 2255.92 667.113   8
  -6   3  -7 2882.94 837.523   3
   6  -3   7 2622.12 843.411   4
   6  -3   7 3084.80 787.700   1
  -6  -3  -7 1662.59 559.022   8
  -6   3  -7 3359.64 834.247   8
  -6   3  -7 2669.47 870.249   7
   6  -3   8 30950.3 2665.38   4
  -6   3  -8 32333.5 2728.87   3
   6  -3   8 31560.6 2780.29   1
  -6  -3  -8 31562.8 2973.80   8
  -6   3  -8 31302.6 2440.80   8
  -6   3  -8 28217.9 2738.57   7
  -6   3  -9 11564.1 1798.41   3
   6  -3   9 9743.47 1604.00   4
   6  -3   9 7719.17 1369.48   1
  -6  -3  -9 7721.20 1514.77   8
  -6   3  -9 7850.95 1264.67   8
  -6   3  -9 6654.37 1453.48   7
   6  -3  10 865.483 624.071   4
   6  -3  10-708.213 912.328   1
   6   3  10 879.450 418.899   1
  -6  -3 -10 31.4110 686.350   8
  -6   3 -10 982.988 472.195   8
  -6  -3 -10 583.760 621.089   7
  -6   3 -10 386.524 411.699   7
   6  -3  11 1799.41 736.505   4
   6   3  11 1148.53 549.268   1
  -6  -3 -11 435.654 563.096   8
  -6   3 -11 2346.30 765.557   8
  -6  -3 -11 1077.62 540.607   7
  -6   3 -11 725.231 393.870   7
   6  -3  12 12233.4 1787.57   4
   6   3  12 12403.2 1670.11   1
  -6  -3 -12 12832.7 2110.75   8
  -6  -3 -12 14229.7 2071.13   7
  -6   3 -12 10939.1 1962.17   7
   6  -3  13 2661.81 832.212   4
  -6  -3 -13 1915.63 796.257   8
  -6  -3 -13 2411.22 924.206   7
  -6   3 -13 2063.68 806.874   7
  -6  -3 -14 1603.84 831.886   7
  -6   3 -14 334.464 442.323   7
  -6  -3 -15 1039.31 681.372   8
  -6  -3 -15 1022.86 703.597   7
   6  -4 -18 1196.16 775.396   2
   6  -4 -18 4147.86 2530.10   7
   6  -4 -17 1429.53 816.054   2
   6   4 -17 1508.90 1298.02   7
   6   4 -16 10264.7 1742.64   2
   6  -4 -16 8918.40 1673.35   2
   6   4 -16 8257.21 2459.65   7
   6   4 -15 3718.80 1007.11   2
   6  -4 -15 2747.96 942.738   2
   6   4 -14 88.9274 411.997   2
   6  -4 -14-294.607 553.358   2
   6   4 -13 8914.35 1573.78   2
   6  -4 -13 7898.04 1398.12   2
   6  -4 -12 14014.8 1830.95   2
   6   4 -12 15324.3 2001.46   2
   6   4 -11 387.452 518.988   2
   6  -4 -11-300.851 284.335   2
  -6  -4  10 17715.8 2121.49   9
   6   4 -10 18022.9 2064.09   2
   6  -4 -10 17571.6 1901.84   2
  -6  -4   9 34896.2 2894.64   9
   6  -4  -9 31514.8 2500.79   2
  -6  -4   8 21925.1 2191.25   9
   6  -4  -8 20230.5 1017.90   1
   6  -4  -8 21514.7 2019.03   2
   6   4  -7 1100.02 323.073   4
  -6  -4   7 650.172 515.689   9
   6  -4  -7 622.125 235.063   1
   6  -4  -7 906.512 452.327   2
   6  -4  -6 20911.8 1289.26   1
   6  -4  -6 20493.5 1850.75   2
  -6  -4   5 123374. 5095.00   9
   6  -4  -5 116453. 4370.86   2
  -6   4   4 39866.2 2251.90   3
   6  -4  -4 38351.7 2378.21   2
   6  -4  -4 35814.6 1914.75   1
  -6  -4   4 41762.7 2849.74   9
  -6  -4   4 40313.5 2588.16   8
   6   4  -3 10150.8 1190.24   5
  -6   4   3 11650.9 1199.88   3
   6  -4  -3 15229.1 1419.12   2
   6  -4  -3 11896.0 1109.29   1
  -6  -4   3 15224.5 1629.30   9
  -6  -4   3 14384.7 1490.34   8
  -6   4   3 14126.5 1504.60   6
   6   4  -2 43353.2 2547.52   5
  -6   4   2 44810.7 2448.99   3
   6  -4  -2 47320.2 2417.80   2
   6  -4  -2 43781.6 2335.92   1
  -6  -4   2 50174.4 2942.83   8
  -6  -4   2 48858.4 2915.04   9
  -6   4   2 43685.9 2702.73   6
  -6   4   1 94804.9 3821.49   3
   6  -4  -1 98925.1 3497.20   2
   6  -4  -1 92065.2 3662.76   1
  -6  -4   1 102397. 4413.54   8
  -6  -4   1 108905. 4299.20   9
  -6   4   1 96000.6 4118.32   6
  -6  -4   1 93058.0 2860.16   6
   6  -4   0 54695.4 3828.42   5
  -6   4   0 56292.0 2950.49   3
   6  -4   0 60330.5 3689.43   4
   6  -4   0 55362.9 2311.29   2
   6  -4   0 58502.2 2799.17   1
  -6  -4   0 55776.4 2929.82   9
  -6  -4   0 59277.0 3235.58   8
  -6   4   0 55487.6 2946.31   6
   6  -4   1 8078.59 1427.14   5
  -6   4  -1 7803.29 1158.55   3
   6  -4   1 8025.91 1334.96   4
  -6   4  -1 7931.81 1149.97   6
   6  -4   1 7750.64 858.688   2
   6  -4   1 7493.75 1065.82   1
  -6  -4  -1 6969.66 1149.60   8
  -6  -4  -1 6926.83 1068.28   9
   6  -4   2 40607.2 3221.74   5
  -6   4  -2 41679.3 2680.66   3
   6  -4   2 42047.8 2995.52   4
   6  -4   2 37403.3 1806.63   2
   6  -4   2 40942.6 2559.45   1
  -6  -4  -2 36924.3 2419.46   9
  -6  -4  -2 39680.5 2785.13   8
  -6   4  -2 36697.6 2532.52   6
  -6   4  -3 96044.5 4308.93   3
   6  -4   3 95034.1 4695.33   4
   6  -4   3 96339.1 5061.10   5
   6  -4   3 94288.6 4247.97   1
   6  -4   3 88607.0 2768.25   2
  -6  -4  -3 96391.4 4000.31   9
  -6  -4  -3 92154.7 4547.84   8
  -6   4  -3 97842.3 4371.00   6
   6  -4   4 23528.8 2452.43   5
  -6   4  -4 24611.2 2165.06   3
   6  -4   4 23247.2 2262.91   4
   6  -4   4 25048.2 2182.47   1
  -6  -4  -4 22357.0 1848.67   9
  -6  -4  -4 24493.6 2408.47   8
  -6   4  -4 22088.7 2108.33   6
   6  -4   5 10164.9 1561.75   4
   6  -4   5 10834.0 1702.47   5
  -6   4  -5 9746.12 1433.51   3
  -6  -4  -5 8184.17 1347.77   8
   6  -4   5 8649.96 1311.37   1
   6  -4   6 3674.83 870.046   4
  -6   4  -6 3765.97 921.078   3
   6  -4   6 3358.25 726.025   1
  -6  -4  -6 2976.72 820.099   8
  -6   4  -7 35708.1 2804.68   3
   6  -4   7 38139.2 3128.53   4
   6  -4   7 34876.4 2936.01   1
  -6  -4  -7 33280.1 3020.41   8
  -6   4  -7 32155.7 2941.49   7
  -6   4  -8 11292.1 1620.79   3
   6  -4   8 12164.4 1805.56   4
   6  -4   8 11625.7 1645.15   1
  -6  -4  -8 10329.7 1676.96   8
  -6   4  -8 11411.6 1776.19   7
   6  -4   9 3856.34 1103.00   4
  -6   4  -9 3522.44 983.614   3
  -6  -4  -9 1862.68 665.167   8
  -6   4  -9 2417.99 853.717   7
   6  -4  10 2065.34 809.759   4
  -6   4 -10 2719.22 1029.90   3
  -6  -4 -10 2633.01 881.213   8
  -6   4 -10 2117.54 844.439   7
  -6   4 -11 19567.2 2472.14   3
   6  -4  11 16654.3 2210.12   4
   6   4  11 14567.9 1672.38   1
  -6  -4 -11 14205.7 2220.32   8
  -6   4 -11 15564.2 2318.62   7
   6  -4  12-115.582 368.580   4
  -6  -4 -12-654.963 676.664   8
  -6  -4 -12-92.8901 353.576   7
  -6   4 -12-106.738 658.816   7
  -6  -4 -13 4958.10 1409.49   8
  -6  -4 -13 6016.99 1397.59   7
  -6   4 -13 4967.68 1325.30   7
  -6  -4 -14 117.485 463.259   8
  -6  -4 -14 1484.71 771.483   7
  -6   4 -14 646.993 431.919   7
  -6  -4 -15 4589.20 1385.79   8
   6  -5 -18 2601.98 1717.85   7
   6  -5 -17 1691.18 723.156   2
   6   5 -17 2021.25 1282.46   7
   6  -5 -16 941.692 619.597   2
   6   5 -16 1022.83 1403.88   7
   6   5 -15 8508.86 1620.82   2
   6  -5 -15 7396.26 1539.90   2
   6   5 -15 7478.18 2279.22   7
   6   5 -14-642.997 572.577   2
   6  -5 -14 299.980 389.461   2
   6   5 -13 5273.30 1257.13   2
   6  -5 -13 4719.34 1117.30   2
   6  -5 -12 104.002 347.022   2
   6   5 -12 238.331 296.475   2
  -6  -5  11 19739.3 2402.31   9
   6  -5 -11 17631.1 2056.21   2
   6   5 -11 20445.9 2315.02   2
  -6  -5  10 543.687 365.737   9
   6  -5 -10-49.9115 375.826   2
  -6  -5   9-650.355 643.440   9
   6  -5  -9 74.0207 316.621   2
  -6  -5   8-557.044 568.449   9
   6  -5  -8-578.580 523.770   2
  -6  -5   7 52712.1 3653.01   9
   6  -5  -7 46374.3 2962.36   2
  -6   5   6 2190.36 544.702   3
  -6  -5   6 2565.82 871.530   9
   6  -5  -6 2617.38 498.088   1
   6  -5  -6 1828.59 427.126   2
  -6   5   5 2389.39 558.155   3
  -6  -5   5 2670.54 821.154   9
   6  -5  -5 1730.74 523.283   2
   6  -5  -5 3458.56 615.949   1
  -6   5   4 8760.26 1071.56   3
  -6   5   4 9387.54 1354.56   6
   6  -5  -4 8683.78 1141.75   2
   6  -5  -4 9132.10 987.992   1
  -6  -5   4 9497.05 1248.96   8
  -6  -5   4 8457.60 1342.11   9
   6   5  -3 113840. 3973.95   5
  -6   5   3 132651. 4593.91   3
   6  -5  -3 134447. 4626.51   2
   6  -5  -3 121358. 4112.22   1
  -6  -5   3 135950. 5026.59   8
  -6  -5   3 149888. 5712.09   9
  -6   5   3 132233. 5196.60   6
   6   5  -2 7937.56 1032.36   5
  -6   5   2 8840.17 1168.03   3
   6  -5  -2 9643.04 1097.48   2
   6  -5  -2 7777.50 1009.32   1
  -6  -5   2 10620.3 1470.24   9
  -6  -5   2 8580.17 1275.71   8
  -6   5   2 11519.1 1521.14   6
  -6   5   1 8053.04 1170.90   3
   6  -5  -1 13441.8 1283.28   2
   6  -5  -1 8778.30 1093.48   1
  -6  -5   1 11601.2 1484.30   9
  -6  -5   1 10924.2 1396.00   8
  -6  -5   1 11046.6 983.216   6
  -6   5   1 11861.7 1500.69   6
  -6   5   0-620.211 596.281   6
  -6   5   0-299.806 433.949   3
   6  -5   0 498.339 306.352   1
   6  -5   0 121.766 193.259   2
  -6  -5   0 171.687 439.010   8
  -6  -5   0-19.9076 345.430   9
   6  -5   1 47884.6 3674.78   5
  -6   5  -1 50646.2 2986.59   3
   6  -5   1 50382.3 2390.28   2
   6  -5   1 45441.6 2740.88   1
  -6  -5  -1 50955.6 3097.59   9
  -6  -5  -1 46923.8 3104.25   8
  -6   5  -1 53174.7 3249.83   6
   6  -5   2 1022.29 409.183   5
  -6   5  -2 1895.56 611.088   3
   6  -5   2 1745.17 440.858   2
   6  -5   2 1926.10 567.089   1
  -6  -5  -2 1893.91 644.894   8
  -6  -5  -2 1986.88 648.468   9
  -6   5  -2 1711.72 615.784   6
   6  -5   3 14336.7 1938.63   5
  -6   5  -3 14498.0 1727.07   3
   6  -5   3 13154.3 1796.18   4
   6  -5   3 13270.1 1576.85   1
   6  -5   3 16276.2 1210.53   2
  -6  -5  -3 16666.9 1947.32   8
  -6  -5  -3 16439.3 1729.79   9
  -6   5  -3 18126.1 1975.67   6
   6  -5   4 484.787 577.755   5
  -6   5  -4 157.812 386.901   3
   6  -5   4-60.6799 783.942   4
   6  -5   4-992.689 783.650   1
  -6  -5  -4 201.743 404.235   8
   6  -5   4 30.4808 86.6628   9
  -6   5  -4-206.795 655.298   6
   6  -5   5 15039.1 1996.69   5
  -6   5  -5 15477.8 1816.55   3
   6  -5   5 15550.6 1994.68   4
   6  -5   5 12877.3 1648.35   1
  -6  -5  -5 12032.8 1753.75   8
  -6   5  -5 11791.1 1690.78   6
  -6   5  -6 311.908 407.065   3
   6  -5   6 636.913 482.512   5
   6  -5   6-137.115 499.006   4
  -6  -5  -6 253.513 509.797   8
   6  -5   7 11045.1 1805.81   5
  -6   5  -7 14537.4 1889.37   3
   6  -5   7 14155.3 1895.60   4
  -6  -5  -7 11816.5 1868.37   8
  -6   5  -8-276.793 341.372   3
   6  -5   8-431.049 571.295   4
  -6  -5  -8 304.256 370.285   8
  -6   5  -8 57.2571 331.722   7
  -6   5  -9 5619.01 1304.79   3
   6  -5   9 4363.68 1089.74   4
  -6  -5  -9 4169.14 1176.53   8
  -6   5  -9 3336.65 1042.56   7
  -6   5 -10 1162.56 579.793   3
   6  -5  10 2349.35 946.743   4
  -6  -5 -10 1207.50 639.646   8
  -6   5 -10 823.101 435.613   7
  -6   5 -11 14866.1 2118.57   3
   6  -5  11 12080.9 1930.94   4
  -6  -5 -11 14480.9 2218.29   8
  -6   5 -11 11583.6 2007.02   7
  -6   5 -12 417.407 379.844   3
  -6  -5 -12 583.050 533.470   8
  -6   5 -12 66.6760 381.649   7
  -6   5 -13 4.26112 524.577   3
  -6  -5 -13-241.401 575.769   8
  -6   5 -13-540.040 700.534   7
  -6  -5 -14-724.935 867.926   8
   6  -6 -17 2464.99 1014.16   2
   6  -6 -16 6345.90 1476.30   2
   6   6 -16 4254.86 1699.27   7
   6   6 -15 756.363 566.669   2
   6  -6 -15 802.925 767.947   2
   6   6 -15 2440.54 1394.53   7
   6  -6 -14 506.353 474.671   2
   6   6 -14 202.502 379.995   2
   6   6 -14 509.031 732.374   7
   6  -6 -13 2691.79 964.288   2
   6   6 -13 2613.19 858.164   2
  -6  -6  12 11548.3 1948.09   9
   6  -6 -12 8546.63 1568.75   2
   6   6 -12 7973.30 1577.13   2
  -6  -6  11 604.196 553.497   9
   6  -6 -11-501.099 475.051   2
  -6  -6  10 2972.09 937.923   9
   6  -6 -10 4271.52 966.984   2
  -6  -6   9 27575.5 2789.37   9
   6  -6  -9 24825.3 2382.47   2
  -6  -6   8 22754.0 2439.52   9
   6  -6  -8 20824.7 2130.38   2
  -6   6   7-83.9459 183.692   3
  -6  -6   7 948.256 788.389   9
   6  -6  -7-317.448 586.491   2
  -6   6   6 897.129 578.773   6
  -6   6   6 939.121 348.756   3
   6  -6  -6 985.836 494.301   2
  -6  -6   6 1877.86 777.548   9
  -6   6   5 30879.5 2090.19   3
   6  -6  -5 32189.7 2423.87   2
  -6  -6   5 35694.9 3081.62   9
  -6  -6   5 32901.7 2280.82   8
  -6   6   5 31866.3 2655.36   6
  -6   6   4 41036.3 2484.86   3
   6  -6  -4 42210.1 2686.59   2
  -6  -6   4 47152.9 3311.50   9
  -6  -6   4 40288.4 2570.51   8
  -6   6   4 42089.5 3040.32   6
  -6   6   3 11669.0 1356.59   3
   6   6  -3 10096.8 1010.42   5
   6  -6  -3 12855.6 1432.16   2
  -6  -6   3 15158.8 1847.50   9
  -6  -6   3 11475.2 1402.60   8
  -6   6   3 13126.0 1667.83   6
   6   6  -2 3094.85 678.220   5
  -6   6   2 2383.84 576.205   3
  -6   6   2 2767.34 757.361   6
   6  -6  -2 2814.35 605.671   2
  -6  -6   2 3515.19 1000.30   9
  -6  -6   2 3612.65 795.745   8
  -6   6   1 74900.5 3703.94   3
   6  -6  -1 77678.0 3454.17   2
   6  -6  -1 72190.6 3566.20   1
  -6  -6   1 80360.0 4229.91   9
  -6  -6   1 77796.3 3846.15   8
  -6   6   1 78096.2 4187.16   6
  -6   6   0 34971.6 2581.28   3
   6  -6   0 33286.7 2162.40   2
   6  -6   0 32088.6 2419.96   1
  -6  -6   0 35067.0 2734.37   9
  -6  -6   0 33204.8 2588.30   8
  -6   6   0 35936.5 2804.85   6
  -6   6  -1 1991.30 593.911   3
   6  -6   1 2194.47 605.449   1
   6  -6   1 4180.27 752.485   2
  -6  -6  -1 2555.64 731.596   8
  -6  -6  -1 3459.16 884.476   9
  -6   6  -1 4026.99 914.503   6
   6  -6   2 13558.0 1975.65   5
  -6   6  -2 13666.6 1701.08   3
   6  -6   2 16569.3 1422.63   2
  -6  -6  -2 18254.9 1976.38   9
  -6  -6  -2 16164.2 1929.68   8
  -6   6  -2 17632.1 1973.00   6
   6  -6   3 24458.1 2632.94   5
  -6   6  -3 25769.3 2314.53   3
  -6  -6  -3 23842.7 2219.68   9
  -6  -6  -3 22957.1 2393.14   8
  -6   6  -3 22947.3 2411.73   6
   6  -6   4 247.207 403.756   5
  -6   6  -4 331.324 302.125   3
  -6  -6  -4-217.337 544.890   8
  -6   6  -4 91.0110 430.338   6
   6  -6   5 18684.1 2211.06   5
  -6   6  -5 18115.2 2137.08   3
  -6  -6  -5 18817.1 2249.34   8
  -6   6  -5 24983.9 2530.40   6
   6  -6   6 3786.99 945.409   5
  -6   6  -6 3302.79 874.506   3
  -6  -6  -6 3698.32 1072.98   8
  -6   6  -7 21692.2 2409.38   3
   6  -6   7 20383.2 2432.31   5
  -6  -6  -7 15665.9 2200.66   8
  -6   6  -8 4028.61 1017.95   3
   6  -6   8 4659.70 1162.86   5
   6  -6   8 5100.70 1140.96   4
  -6  -6  -8 4249.03 1235.36   8
  -6   6  -9 4785.38 1210.03   3
   6  -6   9 4422.91 1114.15   5
   6  -6   9 3409.65 910.997   4
  -6  -6  -9 4158.73 1164.71   8
  -6   6  -9 4193.52 1255.28   7
  -6   6 -10 1932.64 869.030   3
   6  -6  10 3135.46 1087.60   5
   6  -6  10 1479.06 573.850   4
  -6  -6 -10 2461.09 940.740   8
  -6   6 -10 2692.36 1002.88   7
   6  -6  11 13366.0 2135.73   5
  -6   6 -11 16539.6 2299.71   3
  -6  -6 -11 14799.8 2429.95   8
  -6   6 -11 15258.8 2391.61   7
  -6   6 -12 453.799 336.313   3
  -6  -6 -12 653.669 534.276   8
  -6   6 -12 167.849 705.813   7
  -6   6 -13 1671.29 920.264   3
  -6  -6 -13 972.751 621.200   8
  -6   6 -13 2057.30 853.475   7
  -6   6 -14 549.201 660.527   3
   6  -7 -16 95.2678 394.424   2
   6   7 -16 1931.96 1175.05   7
   6  -7 -15 1642.66 807.187   2
   6   7 -15-525.381 871.143   7
   6  -7 -14 29.2492 375.032   2
   6   7 -14-114.135 391.636   2
   6   7 -14 1165.15 727.162   7
   6  -7 -13 6807.76 1461.76   2
   6   7 -13 6355.79 1442.65   2
  -6  -7  13 8887.02 1847.05   9
   6   7 -13 3395.43 1558.98   7
  -6  -7  12 3267.76 1119.49   9
   6  -7 -12 2922.06 1041.00   2
   6   7 -12 3712.42 1082.65   2
  -6  -7  11 3606.26 1149.94   9
   6  -7 -11 3582.15 1027.49   2
  -6  -7  10 709.348 665.878   9
   6  -7 -10-54.3911 372.039   2
  -6  -7   9 18937.2 2423.63   9
   6  -7  -9 17488.6 2063.10   2
  -6   7   8 8251.75 1456.15   6
  -6  -7   8 8897.44 1601.21   9
   6  -7  -8 8408.96 1410.65   2
  -6   7   7 1082.63 446.204   3
  -6   7   7 2257.18 844.656   6
  -6  -7   7 1646.26 701.509   9
   6  -7  -7 2575.97 853.532   2
  -6   7   6 6682.29 1299.58   6
  -6   7   6 7218.87 1026.68   3
   6  -7  -6 8660.90 1438.56   2
  -6  -7   6 9300.62 1649.91   9
  -6   7   5 14757.0 1502.03   3
   6  -7  -5 13694.5 1697.93   2
  -6  -7   5 16252.9 2087.30   9
  -6  -7   5 12488.9 1356.93   8
  -6   7   5 15108.4 1894.67   6
  -6   7   4 13309.7 1527.99   3
   6  -7  -4 14268.5 1623.82   2
  -6  -7   4 12228.4 1394.02   8
  -6  -7   4 12483.9 1811.86   9
  -6   7   4 11918.4 1782.94   6
  -6   7   3 3202.32 866.584   6
   6   7  -3 4515.52 612.980   5
  -6   7   3 2601.11 740.289   3
   6  -7  -3 4060.17 957.508   2
  -6  -7   3 3814.72 877.811   8
  -6  -7   3 3563.49 1001.45   9
  -6   7   2 13533.8 1625.52   3
   6   7  -2 14423.1 1282.61   5
   6  -7  -2 16629.4 1702.82   2
  -6  -7   2 15097.0 1887.79   9
  -6  -7   2 15254.1 1649.92   8
  -6   7   2 17559.4 2011.22   6
  -6   7   1 6043.95 1106.37   3
  -6   7   1 5182.01 1119.71   6
   6  -7  -1 5434.64 963.423   2
  -6  -7   1 5208.33 977.985   8
  -6  -7   1 5237.68 1116.98   9
  -6   7   0 48236.1 3299.31   3
   6  -7   0 57696.3 3095.75   2
  -6  -7   0 57271.7 3742.88   9
  -6  -7   0 55941.2 3487.23   8
  -6   7   0 59445.3 3881.37   6
  -6   7  -1-657.809 510.093   3
   6  -7   1 296.353 267.397   2
  -6  -7  -1-715.647 578.922   8
  -6  -7  -1-431.738 532.662   9
  -6   7  -1 284.034 627.943   6
  -6   7  -2 435.910 468.622   3
  -6  -7  -2-14.0273 337.098   8
  -6  -7  -2-619.133 586.749   9
  -6   7  -2 93.1534 489.604   6
  -6   7  -3 955.311 474.064   3
  -6  -7  -3 540.066 373.974   8
  -6  -7  -3 1100.55 485.246   9
  -6   7  -3 747.667 502.983   6
   6  -7   4 25676.3 2708.21   5
  -6   7  -4 22010.1 2413.37   3
  -6  -7  -4 24947.7 2586.45   8
  -6   7  -4 26744.5 2739.79   6
   6  -7   5 1753.97 733.598   5
  -6   7  -5 656.248 343.370   3
  -6  -7  -5 937.247 364.833   8
  -6   7  -5 668.589 396.905   6
   6  -7   6 354.586 492.415   5
  -6   7  -6-840.012 653.524   3
  -6  -7  -6 95.4467 422.681   8
   6  -7   7-53.0067 388.916   5
  -6   7  -7 308.454 335.883   3
  -6  -7  -7 119.882 564.719   8
  -6   7  -8 21665.0 2599.70   3
   6  -7   8 22505.4 2561.68   5
  -6  -7  -8 23248.3 2868.35   8
   6  -7   9 2207.51 901.599   5
  -6   7  -9 1229.88 666.243   3
  -6  -7  -9 2398.58 943.525   8
  -6   7 -10 215.565 462.320   3
  -6  -7 -10 740.245 748.898   8
  -6   7 -11-26.7554 453.395   3
  -6  -7 -11-63.9432 439.281   8
  -6   7 -11-768.755 707.340   7
  -6   7 -12 7398.55 1622.75   3
  -6  -7 -12 7659.15 1734.58   8
  -6   7 -12 10430.8 2070.96   7
  -6   7 -13-269.586 618.195   3
   6  -8 -15 5134.32 1467.96   2
   6   8 -15 3881.76 1398.49   7
   6  -8 -14 154.040 397.670   2
   6   8 -14 176.129 377.599   2
   6   8 -14 883.427 955.773   7
   6   8 -13 1673.17 864.963   2
   6  -8 -13 2383.42 945.169   2
  -6  -8  13 2532.10 1158.60   9
   6   8 -13 2198.25 1164.98   7
   6  -8 -12 8883.52 1649.89   2
  -6  -8  12 10454.5 1990.12   9
   6   8 -12 7445.11 1988.71   7
   6  -8 -11 11616.5 1854.12   2
  -6  -8  11 12851.9 2179.75   9
   6   8 -11 8966.49 2361.52   7
  -6   8  10-250.648 338.255   6
  -6  -8  10 258.973 539.865   9
   6  -8 -10 916.585 711.971   2
  -6   8   9 4080.33 1141.23   6
   6  -8  -9 2811.14 861.439   2
  -6  -8   9 3842.87 1240.62   9
   6  -8  -8 30367.1 2744.05   2
  -6  -8   8 33619.0 3242.31   9
  -6   8   8 26641.7 2715.72   6
  -6   8   7 18006.4 1668.60   3
   6  -8  -7 20790.1 2228.88   2
  -6  -8   7 23989.0 2690.67   9
  -6   8   7 18039.4 2182.38   6
  -6   8   6-31.7035 385.659   6
  -6   8   6 852.307 459.153   3
  -6  -8   6 38.1438 572.670   9
   6  -8  -6 108.689 331.682   2
  -6   8   5 2091.36 886.337   6
  -6   8   5 1027.10 302.325   3
   6  -8  -5 1212.84 488.280   2
  -6  -8   5 2017.38 815.413   9
  -6  -8   5 1730.85 517.778   8
  -6   8   4 23837.2 2096.24   3
   6  -8  -4 20343.9 2067.71   2
  -6  -8   4 20703.9 1864.13   8
  -6  -8   4 21186.4 2469.06   9
  -6   8   4 21553.9 2431.75   6
  -6   8   3 22754.7 2134.46   3
   6  -8  -3 24777.5 2250.12   2
  -6  -8   3 23580.2 2526.83   9
  -6  -8   3 20760.5 1972.92   8
  -6   8   3 24457.5 2531.11   6
  -6   8   2 3775.81 907.513   3
  -6   8   2 3387.07 950.752   6
  -6  -8   2 4395.18 1222.75   9
  -6  -8   2 4238.20 871.639   8
   6  -8  -2 4709.68 973.502   2
  -6   8   1 2323.42 783.348   3
  -6   8   1 4702.57 1176.73   6
   6  -8  -1 3681.80 851.093   2
  -6  -8   1 2516.82 732.121   8
  -6  -8   1 3386.23 996.366   9
  -6   8   0 16671.0 2044.43   3
   6  -8   0 16658.9 1769.59   2
  -6  -8   0 15236.8 2040.42   9
  -6  -8   0 17129.4 1969.70   8
  -6   8   0 16377.7 2209.20   6
  -6   8  -1 44333.3 3378.21   3
  -6  -8  -1 52279.8 3717.33   9
  -6  -8  -1 43602.8 3282.88   8
  -6   8  -1 56690.4 3974.64   6
  -6   8  -2-157.150 417.906   3
  -6  -8  -2 299.793 284.013   8
  -6  -8  -2 58.3412 502.184   9
  -6   8  -2 26.2251 425.691   6
  -6   8  -3 647.552 472.151   3
  -6  -8  -3 1178.81 591.729   8
  -6  -8  -3 170.959 475.075   9
  -6   8  -3 702.202 591.360   6
  -6   8  -4 274.153 442.515   3
  -6  -8  -4-418.594 465.040   8
  -6   8  -4 172.018 468.964   6
  -6   8  -5 12720.0 2084.65   3
  -6  -8  -5 16661.7 2259.49   8
  -6   8  -5 20566.7 2511.90   6
  -6   8  -6-541.361 709.655   3
   6  -8   6 8.38365 291.621   5
  -6  -8  -6 722.520 585.849   8
   6  -8   7 52.8112 429.884   5
  -6   8  -7-906.775 900.508   3
  -6  -8  -7-435.295 507.385   8
  -6   8  -8-465.579 674.002   3
  -6  -8  -8 594.739 632.567   8
  -6   8  -9 12006.7 2094.44   3
  -6  -8  -9 12664.0 2201.76   8
  -6   8 -10 179.077 496.213   3
  -6  -8 -10 488.730 738.158   8
  -6   8 -11-553.216 546.526   3
  -6  -8 -11-352.454 708.126   8
  -6   8 -12 31.3914 619.487   3
   6   9 -15 191.617 622.966   7
  -6  -9  14 1541.30 486.620   9
   6   9 -14 958.714 757.284   7
  -6   9  13 1102.32 716.641   6
   6  -9 -13 221.949 502.257   2
  -6  -9  13 319.433 453.649   9
   6   9 -13 1248.34 890.717   7
  -6   9  12-552.620 616.613   6
   6  -9 -12 1289.83 797.423   2
  -6  -9  12 850.610 609.585   9
   6   9 -12 495.548 463.301   7
  -6   9  11 409.531 574.476   6
   6  -9 -11 378.202 548.046   2
  -6  -9  11-266.809 445.233   9
   6   9 -11 1075.40 933.687   7
  -6   9  10 1295.23 793.665   6
   6  -9 -10 3077.68 1072.88   2
  -6  -9  10 3448.54 1263.32   9
   6   9 -10 1108.54 841.425   7
  -6   9   9 5753.98 1358.90   6
   6  -9  -9 5384.93 1354.23   2
  -6  -9   9 5572.40 1370.11   9
   6   9  -9 4053.49 1542.47   7
  -6   9   8 717.918 607.850   6
   6  -9  -8 267.873 469.932   2
  -6  -9   8 507.950 644.983   9
   6   9  -8 1738.89 1178.79   7
  -6   9   7-661.469 520.343   6
  -6  -9   7 144.461 496.717   9
   6  -9  -7 744.024 590.438   2
  -6   9   6 11848.9 1882.72   6
  -6   9   6 9514.25 1376.47   3
  -6  -9   6 12511.7 1963.65   9
   6  -9  -6 11734.8 1710.90   2
  -6   9   5 3003.54 823.558   3
  -6   9   5 3113.48 946.805   6
  -6  -9   5 3603.12 1023.31   9
   6  -9  -5 3236.71 863.427   2
  -6   9   4 1951.76 707.288   3
  -6   9   4 1429.94 696.335   6
  -6  -9   4 2426.29 880.539   9
   6  -9  -4 2667.57 812.404   2
  -6   9   3 2404.79 832.294   3
  -6   9   3 808.434 495.770   6
  -6  -9   3 1295.53 699.916   9
  -6  -9   3 2272.77 666.016   8
   6  -9  -3 1879.40 707.007   2
  -6   9   2 9251.44 1513.17   3
  -6   9   2 11384.4 1846.84   6
  -6  -9   2 12253.1 1576.79   8
  -6  -9   2 10856.3 1782.96   9
   6  -9  -2 11704.9 1622.69   2
  -6   9   1 4259.13 1096.84   6
  -6   9   1 3157.42 916.562   3
  -6  -9   1 3867.75 869.815   8
  -6  -9   1 4652.79 1251.41   9
  -6   9   0 1864.34 597.492   3
  -6  -9   0 1514.43 659.819   8
  -6  -9   0 2497.54 765.449   9
  -6   9   0 2984.26 1050.07   6
  -6   9  -1 5098.95 1205.12   3
  -6  -9  -1 4716.10 1230.49   9
  -6  -9  -1 3799.89 924.860   8
  -6   9  -1 6109.14 1307.11   6
  -6   9  -2 15481.8 2241.89   3
  -6  -9  -2 22416.3 2578.93   9
  -6  -9  -2 18007.7 2212.82   8
  -6   9  -2 24156.5 2795.23   6
  -6   9  -3 522.285 494.734   3
  -6  -9  -3 1230.49 540.102   8
  -6  -9  -3 853.561 578.178   9
  -6   9  -3 1860.39 847.043   6
  -6   9  -4 482.848 400.799   3
  -6  -9  -4 1147.31 612.827   8
  -6  -9  -4 692.422 458.560   9
  -6   9  -4 233.834 409.600   6
  -6   9  -5 3039.03 972.952   3
  -6  -9  -5 4250.00 1259.66   8
  -6   9  -5 3620.79 1321.76   6
  -6   9  -6 13496.9 2212.30   3
  -6  -9  -6 13394.4 2157.40   8
  -6   9  -7 610.956 547.437   3
  -6  -9  -7 1129.13 669.776   8
  -6   9  -8 363.627 442.063   3
  -6  -9  -8 1912.40 886.391   8
  -6   9  -9 7032.05 1672.48   3
  -6  -9  -9 6744.01 1677.24   8
  -6   9 -10 19778.8 2731.34   3
  -6  -9 -10 17885.3 2775.71   8
  -6   9 -11-121.206 544.886   3
  -6  10  12-736.835 601.651   6
  -6 -10  12 184.809 370.499   9
  -6  10  11 404.816 336.189   6
   6 -10 -11 790.775 763.552   2
  -6 -10  11 438.778 412.517   9
   6 -10 -10 15364.8 2228.36   2
  -6 -10  10 18068.4 2631.91   9
  -6  10  10 15445.0 2300.88   6
  -6  10   9 512.517 624.914   6
  -6 -10   9 1475.09 908.681   9
   6 -10  -9 849.529 721.797   2
  -6  10   8 1117.93 646.735   6
  -6 -10   8 1659.15 790.761   9
   6 -10  -8 1563.74 675.985   2
  -6  10   7 455.922 386.810   6
   6 -10  -7-355.918 624.788   2
  -6 -10   7 408.139 571.989   9
  -6  10   6 19903.9 2076.23   3
   6 -10  -6 24371.5 2614.56   2
  -6 -10   6 22394.0 2744.43   9
  -6  10   6 22986.8 2655.16   6
  -6  10   5 945.020 590.968   3
  -6  10   5-1049.91 709.586   6
  -6 -10   5-470.986 637.010   9
   6 -10  -5 534.623 487.981   2
  -6  10   4 654.096 548.776   3
  -6  10   4-169.823 755.625   6
  -6 -10   4-629.844 605.888   9
   6 -10  -4-1094.80 674.409   2
  -6  10   3 167.084 383.545   3
  -6  10   3-779.264 556.688   6
  -6  10   2 10887.3 1783.59   3
  -6  10   2 13676.2 2180.75   6
  -6 -10   2 12893.8 1660.97   8
  -6 -10   2 12119.5 1945.43   9
  -6  10   1 452.805 538.007   3
  -6 -10   1 89.8126 290.177   8
  -6 -10   1-1167.30 848.498   9
  -6  10   1-105.867 406.463   6
  -6  10   0 885.829 546.143   3
  -6 -10   0 561.788 412.500   8
  -6 -10   0 491.712 562.684   9
  -6  10   0 2107.52 1014.94   6
  -6  10  -1-170.515 471.836   3
  -6 -10  -1-318.515 712.720   9
  -6 -10  -1 404.128 468.086   8
  -6  10  -1-421.802 428.510   6
  -6  10  -2 11468.1 1976.26   3
  -6 -10  -2 11174.2 1789.70   8
  -6 -10  -2 14739.8 2196.05   9
  -6  10  -2 16224.8 2449.81   6
  -6  10  -3-114.938 463.035   3
  -6 -10  -3-43.2998 379.427   8
  -6 -10  -3-252.593 452.882   9
  -6  10  -3-60.6407 403.883   6
  -6  10  -4 459.585 463.378   3
  -6 -10  -4 767.264 568.249   8
  -6 -10  -4 764.422 444.997   9
  -6  10  -4 209.024 489.906   6
  -6  10  -5-426.872 776.188   3
  -6 -10  -5 331.004 392.361   9
  -6 -10  -5 160.477 427.612   8
  -6  10  -5-253.629 524.637   6
  -6  10  -6 2866.65 1062.27   3
  -6 -10  -6 2886.40 1140.67   8
  -6  10  -7 135.803 428.876   3
  -6 -10  -7 978.409 776.664   8
  -6  10  -8 1614.12 847.011   3
  -6 -10  -8 1440.94 883.572   8
  -6  10  -9-6.85451 490.540   3
  -6 -10  -9 12.6265 597.997   8
  -6 -11  11-124.853 572.430   9
  -6  11  10 1117.79 697.082   6
  -6 -11  10 2409.25 1050.59   9
   6 -11 -10 2076.93 912.502   2
  -6  11   9 870.994 783.444   6
  -6 -11   9 1119.09 812.156   9
   6 -11  -9 1349.86 805.714   2
  -6  11   8-342.778 392.274   6
  -6 -11   8 386.189 394.135   9
   6 -11  -8 636.598 600.910   2
  -6  11   7-617.197 662.551   6
  -6 -11   7 1526.89 786.619   9
  -6  11   6 4177.01 1283.21   6
  -6 -11   6 5215.50 1303.89   9
  -6  11   5 2929.80 977.869   3
  -6  11   5 3573.80 1228.34   6
  -6 -11   5 3342.97 1139.05   9
  -6  11   4 883.816 527.057   3
  -6  11   4 1623.34 946.979   6
  -6 -11   4 1390.05 982.257   9
  -6  11   3 1207.21 649.226   6
  -6  11   3-8.01031 318.321   3
  -6 -11   3 1031.43 672.268   9
  -6  11   2 6931.38 1446.22   3
  -6 -11   2 12809.7 2076.42   9
  -6  11   2 12025.4 2076.94   6
  -6  11   1 3994.70 1171.26   3
  -6 -11   1 5362.22 1367.02   9
  -6  11   1 4419.88 1307.52   6
  -6  11   0 844.369 561.861   3
  -6 -11   0 722.723 485.955   8
  -6 -11   0 2748.30 1054.35   9
  -6  11   0 1769.32 926.097   6
  -6  11  -1 96.0992 385.169   3
  -6 -11  -1 523.340 457.020   9
  -6 -11  -1 773.838 570.178   8
  -6  11  -1 1488.07 1040.57   6
  -6  11  -2 7493.30 1613.80   3
  -6 -11  -2 7050.94 1481.82   8
  -6 -11  -2 10298.9 1929.08   9
  -6  11  -2 12042.6 2197.48   6
  -6  11  -3 3584.84 1111.33   3
  -6 -11  -3 3286.50 1076.02   8
  -6 -11  -3 3682.83 1232.69   9
  -6  11  -3 3910.94 1336.10   6
  -6  11  -4 207.392 401.525   3
  -6 -11  -4 700.049 507.666   8
  -6 -11  -4 1776.13 975.138   9
  -6  11  -4 1240.29 921.366   6
  -6  11  -5 328.764 470.071   3
  -6 -11  -5 558.726 546.331   8
  -6 -11  -5 197.829 434.783   9
  -6  11  -5 1930.33 1048.26   6
  -6  11  -6 9674.28 1906.88   3
  -6 -11  -6 10516.4 2021.04   9
  -6 -11  -6 11275.1 2134.58   8
  -6  11  -7 495.384 531.549   3
  -6 -11  -7 334.824 677.938   8
  -6  12   8 2455.24 1084.66   6
  -6 -12   8 1289.89 823.077   9
  -6  12   7 4175.25 1290.17   6
  -6 -12   7 3725.89 1342.62   9
  -6  12   6 1334.80 839.817   6
  -6 -12   6 1602.79 743.934   9
  -6  12   5 777.811 744.869   6
  -6 -12   5 516.294 574.751   9
  -6  12   4 714.707 707.104   3
  -6  12   4 2641.30 1053.07   6
  -6 -12   4 1410.45 802.889   9
  -6  12   3 6581.99 1483.55   3
  -6 -12   3 10161.4 2032.42   9
  -6  12   3 8267.15 1869.22   6
  -6  12   2 29.6661 381.059   3
  -6 -12   2 1434.55 1041.58   9
  -6  12   2 751.445 692.413   6
  -6  12   1-701.119 865.658   3
  -6 -12   1 1074.35 739.501   9
  -6  12   1-446.280 529.803   6
  -6  12   0 670.667 753.573   3
  -6 -12   0 2027.29 995.894   9
  -6  12   0 792.127 455.607   6
  -6  12  -1 4329.16 1173.08   3
  -6 -12  -1 6341.26 1438.42   8
  -6 -12  -1 6279.05 1612.94   9
  -6  12  -1 7378.84 1895.33   6
  -6  12  -2-626.007 737.540   3
  -6 -12  -2-526.848 482.400   8
  -6 -12  -2-639.889 464.821   9
  -6  12  -2 141.396 501.425   6
  -6  12  -3-164.390 379.034   3
  -6 -12  -3-413.452 511.508   8
  -6 -12  -3 143.631 481.055   9
  -6  12  -3 286.701 602.877   6
  -6  12  -4-911.203 881.491   3
  -6 -12  -4 233.154 392.839   8
  -6 -12  -4-293.104 545.950   9
  -6  12  -4 1512.36 1028.40   6
  -6  12  -5 3298.55 1268.10   3
  -6 -12  -5 6291.87 1636.20   8
  -6 -12  -5 6465.27 1661.74   9
  -6 -12  -6 346.158 599.286   8
  -6 -12  -6 339.834 497.330   9
  -6  13   3 143.646 435.783   3
  -6  13   2-222.854 480.391   3
  -6 -13   2 907.363 668.641   9
  -6  13   2-1028.59 776.850   6
  -6  13   1 120.733 386.558   3
  -6 -13   1 36.1208 436.949   9
  -6  13   1 957.649 846.288   6
  -6  13   0 1966.44 1000.13   3
  -6  13  -1-339.026 682.071   3
  -6 -13  -3-379.288 519.114   8
  -6 -13  -4 4568.25 1402.09   8
   7   0 -18 717.374 594.247   2
   7   0 -17 718.716 596.914   2
   7   0 -16 332.996 346.439   2
   7   0 -15 3225.37 1046.70   2
   7   0 -14 317.542 497.793   2
   7   0 -13 7390.27 1406.79   2
   7   0 -12-178.816 517.399   2
   7   0 -11 21305.5 2321.23   2
   7   0 -10-26.5929 337.794   2
   7   0  -9 24145.1 2202.55   2
   7   0  -8 422.850 377.672   2
   7   0  -7 68025.9 3502.67   2
   7   0  -6-292.329 301.801   2
   7   0  -5 5617.99 932.653   2
   7   0  -5 7705.40 1096.46   4
   7   0  -4-319.822 446.028   2
   7   0  -4-28.2715 217.617   4
   7   0  -3 184683. 5443.16   2
   7   0  -3 168631. 6846.04   5
   7   0  -3 165035. 5489.17   4
   7   0  -2 185.973 251.175   2
   7   0  -2 920.353 598.569   4
   7   0  -2-367.742 620.029   5
   7   0  -1 28906.2 1854.85   2
   7   0  -1 34320.0 2900.62   5
  -7   0   1 30935.2 1635.85   6
  -7   0   0 36.1420 140.322   6
   7   0   0 338.424 482.064   5
   7   0   0-457.909 354.323   2
  -7   0   0-123.759 473.246   8
   7   0   1 147855. 4218.10   2
  -7   0  -1 140820. 5456.42   8
  -7   0  -1 141662. 3728.87   6
   7   0   2-208.070 285.240   2
  -7   0  -2 170.420 300.646   8
  -7   0  -2 238.131 178.964   6
   7   0   3 18674.9 1217.20   2
  -7   0  -3 17419.6 1867.24   8
   7   0   4-110.873 171.311   2
  -7   0  -4 291.876 356.729   8
   7   0   5 46161.5 1727.72   2
  -7   0  -5 47882.9 3310.57   8
   7   0   6 3.42202 77.9233   2
  -7   0  -6 614.471 621.536   8
   7   0   7 3307.38 878.846   1
  -7   0  -7 4613.32 1097.61   8
   7   0   8 639.565 605.488   1
  -7   0  -8-338.120 524.176   8
   7   0   9 28985.1 2594.95   1
  -7   0  -9 28088.9 2780.78   8
   7   0  10 660.099 620.263   1
  -7   0 -10-291.198 319.414   8
   7   0  11 507.963 313.434   1
  -7   0 -11 1263.40 633.469   8
  -7   0 -11 1351.12 853.252   7
   7   0  12-73.1806 448.699   1
  -7   0 -12 133.739 486.701   8
  -7   0 -12 209.027 534.813   7
   7   0  13 2522.40 852.926   1
  -7   0 -13 3662.23 1147.97   8
  -7   0 -13 4000.78 1227.11   7
  -7   0 -14 87.6576 397.678   7
   7  -1 -18 1200.21 705.303   2
   7   1 -18 1985.34 938.664   2
   7  -1 -17-0.62226 496.237   2
   7   1 -17-395.482 341.514   2
   7   1 -16 2929.38 1004.59   2
   7  -1 -16 3840.95 1100.91   2
   7   1 -15 6120.26 1336.35   2
   7  -1 -15 5302.54 1300.29   2
   7   1 -14 5550.52 1268.17   2
   7  -1 -14 4500.01 1155.06   2
   7  -1 -13 69.6598 313.693   2
   7   1 -13 423.185 416.581   2
   7  -1 -12 14802.7 1887.14   2
   7   1 -12 14885.4 1872.58   2
   7  -1 -11 10553.9 1562.53   2
   7   1 -11 12060.2 1757.68   2
   7  -1 -10 8413.41 1361.99   2
   7   1 -10 9001.07 1546.45   2
   7  -1  -9 1415.64 543.274   2
   7   1  -9 1156.81 578.646   2
   7   1  -8 40084.4 2814.63   2
   7  -1  -8 36798.7 2675.79   2
   7   1  -7 34556.8 2537.24   2
   7  -1  -7 35016.8 2500.82   2
   7   1  -6 28848.5 2014.51   4
   7  -1  -6 29851.5 2218.90   2
   7   1  -6 28017.2 2203.73   2
   7   1  -5 30007.8 2102.11   4
   7  -1  -5 31805.3 2257.66   2
   7   1  -5 32917.2 2331.64   2
   7  -1  -4 162086. 5805.19   4
   7   1  -4 157160. 5087.04   4
   7  -1  -4 163697. 5229.94   2
   7   1  -4 162419. 5257.06   2
   7   1  -3 54889.9 3444.96   5
   7  -1  -3 50134.7 2984.05   4
  -7  -1   3 43292.3 2378.62   9
   7  -1  -3 40294.8 2465.74   2
   7   1  -3 38108.7 2445.25   2
   7  -1  -2 42320.1 3473.91   5
   7   1  -2 42922.1 3165.46   5
   7  -1  -2 40865.1 2709.40   4
   7  -1  -2 39877.8 2284.53   2
  -7  -1   2 36094.1 2023.52   9
   7  -1  -1 66837.5 4223.62   5
   7  -1  -1 63258.1 3333.77   4
   7  -1  -1 66183.8 2836.43   2
  -7  -1   1 69341.1 3841.13   8
  -7  -1   1 62906.6 2590.13   9
  -7   1   1 62690.3 2626.39   6
   7  -1   0 92965.1 5121.94   5
   7  -1   0 81217.3 3887.56   4
   7  -1   0 84498.7 3090.63   2
  -7  -1   0 79545.6 2827.97   9
  -7  -1   0 84869.0 4203.72   8
  -7  -1   0 83494.8 2292.47   6
  -7   1   0 83894.1 3046.21   6
   7  -1   1 3245.42 1100.71   5
   7  -1   1 1901.22 428.388   2
  -7  -1  -1 1580.96 353.782   9
   7  -1   1 1302.05 374.928   9
  -7  -1  -1 2315.19 834.016   8
  -7   1  -1 1615.40 403.355   6
  -7  -1  -1 1552.44 237.389   6
   7  -1   2 8991.82 840.789   2
  -7  -1  -2 6820.79 1180.59   8
  -7   1  -2 7926.31 1251.49   8
  -7  -1  -2 8626.24 784.719   9
  -7   1  -2 8950.46 1008.16   6
   7  -1   3 78421.1 2511.07   2
  -7  -1  -3 79195.3 2445.14   9
  -7  -1  -3 76167.8 4054.34   8
  -7   1  -3 74507.3 3955.81   8
  -7   1  -3 75154.0 3121.12   6
   7  -1   4 26915.8 1257.79   2
  -7  -1  -4 28834.7 2572.00   8
  -7   1  -4 24505.3 2217.18   8
  -7  -1  -4 29325.4 1324.99   9
   7  -1   5 666.955 176.434   2
  -7   1  -5 911.547 601.093   8
  -7  -1  -5 802.098 203.538   9
  -7  -1  -5 1393.00 674.552   8
  -7   1  -6 966.434 593.348   8
  -7  -1  -6 39.5457 342.772   8
   7  -1   7 19786.2 2033.25   1
  -7   1  -7 20906.6 2205.21   8
  -7  -1  -7 18634.1 2182.16   8
   7  -1   8 7023.14 1345.53   1
   7   1   8 5914.57 1099.36   1
  -7   1  -8 5627.86 1208.51   8
  -7  -1  -8 6177.64 1375.48   8
   7   1   9 861.480 491.131   1
   7  -1   9 1132.90 597.052   1
  -7   1  -9 769.711 509.872   8
  -7  -1  -9 571.192 421.206   8
   7   1  10 1211.23 670.828   1
   7  -1  10 2260.22 932.680   1
  -7   1 -10 1670.46 687.431   8
  -7  -1 -10 1736.45 829.572   8
  -7   1 -10 1443.10 738.944   7
   7   1  11 21032.0 2304.67   1
   7  -1  11 23935.9 2630.31   1
  -7  -1 -11 23895.0 2770.43   8
  -7   1 -11 23795.0 2584.34   8
  -7   1 -11 25533.2 2948.63   7
   7   1  12 11973.1 1845.35   1
   7  -1  12 12244.4 1931.58   1
  -7   1 -12 12700.5 1919.50   8
  -7  -1 -12 14161.6 2187.58   8
  -7  -1 -12 13247.7 2151.95   7
  -7   1 -12 12388.8 2094.55   7
   7  -1  13-1629.41 988.847   1
   7   1  13 136.246 307.881   1
  -7   1 -13-167.893 320.620   8
  -7  -1 -13-762.069 662.372   8
  -7  -1 -13-2.82621 481.162   7
  -7   1 -13-244.890 712.451   7
  -7  -1 -14 1064.03 704.236   8
  -7  -1 -14 1274.64 800.535   7
  -7   1 -14 1096.36 662.838   7
  -7  -1 -15 6362.47 1683.66   7
   7  -2 -19 0.71042 426.898   2
   7  -2 -18-189.000 470.667   2
   7   2 -17 710.970 619.438   2
   7  -2 -17-340.834 613.037   2
   7  -2 -16 592.473 354.571   2
   7   2 -16 1630.70 775.578   2
   7   2 -15 1837.86 812.438   2
   7  -2 -15 1862.22 893.861   2
   7   2 -14-179.697 414.987   2
   7  -2 -14 140.970 362.518   2
   7   2 -13 4295.98 1023.15   2
   7  -2 -13 4487.07 1165.18   2
   7   2 -12 2181.88 825.940   2
   7  -2 -12 3198.64 986.767   2
   7   2 -11 1874.01 730.801   2
   7  -2 -11 2637.84 818.169   2
   7  -2 -10 885.152 543.928   2
   7   2 -10 789.278 415.189   2
   7  -2  -9 12917.0 1697.26   2
   7   2  -9 12535.2 1624.03   2
   7  -2  -8 2654.01 774.445   2
   7   2  -8 2493.74 764.169   2
   7   2  -7 34013.0 2074.64   4
   7  -2  -7 35567.7 2541.28   2
   7   2  -7 35709.3 2592.38   2
   7   2  -6 4116.99 771.571   4
  -7  -2   6 3606.40 794.699   9
   7  -2  -6 3542.76 784.320   2
   7   2  -6 3106.96 690.324   2
   7   2  -5 41734.8 2371.41   4
  -7  -2   5 47593.6 2757.14   9
   7  -2  -5 49582.5 2818.64   2
  -7  -2   4 8101.85 1134.72   9
   7  -2  -4 8234.92 1118.43   2
   7   2  -3 59831.5 3504.00   5
  -7  -2   3 57180.4 2801.29   9
   7  -2  -3 53919.4 2725.48   2
  -7   2   2 209.565 192.034   6
   7  -2  -2-465.498 591.640   4
   7   2  -2 394.522 310.884   5
   7  -2  -2 476.692 294.734   2
  -7  -2   2 400.995 286.836   9
  -7  -2   2 146.162 548.307   8
   7   2  -1 46652.0 3162.25   5
   7  -2  -1 37136.3 2735.84   4
   7  -2  -1 39838.3 3420.58   5
   7  -2  -1 39930.9 2164.46   2
  -7  -2   1 38880.8 2850.50   8
  -7  -2   1 39647.1 2210.29   9
  -7   2   1 39803.8 2275.52   6
   7  -2   0 5818.15 1135.74   4
   7  -2   0 5424.30 1259.43   5
   7  -2   0 8629.51 938.987   2
  -7  -2   0 6418.99 1215.16   8
  -7  -2   0 9100.95 1006.24   9
  -7   2   0 8341.21 1015.28   6
   7  -2   1 82527.2 4867.37   5
   7  -2   1 80519.7 4094.87   4
   7  -2   1 85980.9 2945.81   2
  -7  -2  -1 80852.6 3077.56   9
   7  -2   1 73551.3 2425.61   9
  -7  -2  -1 83374.9 4234.06   8
  -7   2  -1 90231.3 3502.49   6
   7  -2   2 1793.94 719.646   4
   7  -2   2 1331.23 630.912   5
   7  -2   2 1931.83 386.442   2
  -7  -2  -2 1616.74 723.931   8
  -7  -2  -2 1874.88 402.508   9
   7  -2   2 1886.08 287.784   9
  -7   2  -2 1820.03 505.176   6
   7  -2   3 12052.4 1635.24   4
   7  -2   3 11264.3 841.932   2
  -7  -2  -3 11164.7 1025.15   9
  -7  -2  -3 12804.8 1680.45   8
  -7   2  -3 11740.8 1324.08   6
   7  -2   4 2331.93 863.095   4
   7  -2   4 1214.39 590.890   1
   7  -2   4 1658.17 293.145   2
  -7  -2  -4 1983.67 417.823   9
  -7  -2  -4 2177.60 829.159   8
  -7   2  -4 2051.27 645.182   8
   7  -2   5 1561.13 720.449   1
  -7  -2  -5 830.855 325.939   9
  -7   2  -5 410.827 505.433   8
  -7  -2  -5-166.073 557.781   8
   7  -2   6 124.041 466.722   1
  -7  -2  -6 545.935 269.181   9
  -7   2  -6 875.825 483.765   8
  -7  -2  -6-273.907 490.781   8
   7  -2   7 28235.4 2567.86   1
  -7  -2  -7 21852.5 2402.64   8
  -7   2  -7 24159.3 2303.30   8
   7  -2   8 12247.6 1753.86   1
  -7   2  -8 12533.4 1714.02   8
  -7  -2  -8 12856.2 1861.73   8
   7  -2   9 45.5152 309.928   1
   7   2   9-94.8070 310.174   1
  -7   2  -9 473.784 311.625   8
   7  -2  10-14.3712 482.055   1
   7   2  10 856.778 497.880   1
  -7  -2 -10-103.288 455.610   8
  -7   2 -10 811.091 525.458   8
  -7   2 -10 448.455 559.489   7
   7   2  11 3875.98 1042.89   1
   7  -2  11 1497.28 463.568   1
  -7   2 -11 3246.35 904.246   8
  -7  -2 -11 3786.35 1133.82   8
  -7   2 -11 3338.18 1130.78   7
   7  -2  12 7965.19 1481.89   4
   7   2  12 6934.07 1283.50   1
   7  -2  12 5499.50 1333.17   1
  -7   2 -12 7497.39 1460.67   8
  -7  -2 -12 7268.00 1542.07   8
  -7   2 -12 8262.98 1750.49   7
   7  -2  13 765.954 519.070   4
  -7  -2 -13-158.451 498.282   8
  -7   2 -13 361.848 489.794   7
  -7  -2 -14-533.509 818.220   8
  -7   2 -14 219.192 606.289   7
  -7  -2 -15 463.212 512.912   8
   7  -3 -18-244.720 447.864   2
   7   3 -17 5793.46 1425.85   2
   7  -3 -17 4952.40 1325.03   2
   7   3 -16 4359.84 1186.48   2
   7  -3 -16 2415.89 931.468   2
   7   3 -15 1264.10 704.256   2
   7  -3 -15 520.296 445.962   2
   7   3 -14 6.24356 326.309   2
   7  -3 -14 22.5791 442.202   2
   7   3 -13 9144.07 1578.16   2
   7  -3 -13 10702.6 1716.92   2
   7   3 -12 4547.18 1126.18   2
   7  -3 -12 5949.06 1232.54   2
   7   3 -11 2867.45 987.143   2
   7  -3 -11 2637.09 818.480   2
   7   3 -10 1432.53 572.106   2
   7  -3 -10 1637.72 667.094   2
   7  -3  -9 11993.8 1608.50   2
   7   3  -9 12381.0 1771.61   2
  -7  -3   8 18781.9 2027.05   9
   7  -3  -8 21377.1 2082.74   2
   7   3  -8 19068.5 2123.55   2
   7   3  -7 12408.0 1134.31   4
   7  -3  -7 12179.1 1526.71   2
  -7  -3   7 12290.5 1596.42   9
   7  -3  -6 4677.60 908.988   2
  -7  -3   6 4669.52 939.505   9
   7  -3  -5 39697.3 2530.82   2
  -7  -3   5 40010.8 2646.46   9
   7  -3  -4 60057.7 3097.26   2
  -7  -3   4 68734.0 3388.24   9
   7   3  -3 110613. 4679.59   5
   7  -3  -3 111008. 4138.15   2
  -7  -3   3 118090. 4985.81   8
  -7  -3   3 115791. 4446.43   9
  -7   3   3 101185. 4086.92   6
   7   3  -2 21578.2 2042.84   5
   7  -3  -2 18934.5 2033.66   4
   7  -3  -2 19310.8 1560.47   2
  -7  -3   2 18540.4 1940.81   8
  -7  -3   2 19972.7 1803.40   9
  -7   3   2 19659.1 1699.75   6
   7  -3  -1 55956.7 4277.25   5
   7   3  -1 68717.6 3761.19   5
   7  -3  -1 60082.9 3694.76   4
   7  -3  -1 66101.8 2887.22   2
  -7  -3   1 65098.8 3197.97   9
  -7  -3   1 68909.7 3758.42   8
  -7   3   1 62304.8 3134.91   6
   7  -3   0 88913.3 5227.68   5
   7  -3   0 91650.4 4541.27   4
   7  -3   0 85643.0 3176.45   2
   7  -3   0 87120.8 3671.15   1
  -7  -3   0 83734.7 3538.66   9
  -7  -3   0 96965.1 4561.28   8
  -7   3   0 91546.9 3786.11   6
   7  -3   1 141280. 6513.50   5
  -7   3  -1 171580. 5890.42   3
   7  -3   1 167425. 6262.72   4
   7  -3   1 140652. 4982.86   1
   7  -3   1 156030. 4252.38   2
  -7  -3  -1 149943. 4879.97   9
  -7  -3  -1 149082. 5855.34   8
   7  -3   1 144388. 3642.36   9
  -7   3  -1 159632. 5276.06   6
  -7   3  -2 5107.09 1106.35   3
   7  -3   2 2772.08 1070.21   5
   7  -3   2 2781.92 870.934   4
   7  -3   2 3638.19 814.096   1
   7  -3   2 3365.42 525.634   2
   7  -3   2 3312.97 359.854   9
  -7  -3  -2 3591.71 688.992   9
  -7  -3  -2 3737.19 931.064   8
  -7   3  -2 3905.90 763.744   6
  -7   3  -3 37857.7 2755.06   3
   7  -3   3 35820.9 2957.52   4
   7  -3   3 32586.7 3029.51   5
   7  -3   3 30868.1 1478.57   2
   7  -3   3 32386.3 2398.25   1
  -7  -3  -3 32668.2 2070.79   9
  -7  -3  -3 31821.4 2734.39   8
  -7   3  -3 32675.0 2397.98   6
   7  -3   4 36825.4 3267.53   5
  -7   3  -4 45148.9 3139.51   3
   7  -3   4 42717.8 3186.22   4
   7  -3   4 36760.9 1440.52   2
   7  -3   4 41537.1 2892.98   1
  -7  -3  -4 39038.3 2309.35   9
  -7  -3  -4 37054.2 3018.27   8
  -7   3  -4 38587.4 2714.63   6
  -7   3  -5 57059.9 3585.96   3
   7  -3   5 53095.5 3591.49   4
  -7  -3  -5 51258.2 2639.85   9
  -7  -3  -5 44911.9 3349.71   8
   7  -3   5 51286.7 3338.75   1
  -7   3  -6 2858.55 1036.11   3
   7  -3   6 2013.34 782.614   4
  -7  -3  -6 2840.73 807.782   8
  -7  -3  -6 2502.34 566.091   9
   7  -3   6 3336.95 866.660   1
   7  -3   7 11860.2 1756.83   4
  -7  -3  -7 10389.9 1162.51   9
  -7  -3  -7 9226.86 1576.21   8
  -7   3  -7 10562.0 1513.25   8
   7  -3   7 10699.1 1636.89   1
   7  -3   8 8726.40 1510.39   4
  -7  -3  -8 6356.13 1394.18   8
  -7   3  -8 6653.78 1264.76   8
   7  -3   8 8031.48 1475.93   1
   7  -3   9 16526.7 2093.11   4
   7  -3   9 16381.6 2145.38   1
  -7  -3  -9 15006.5 2167.66   8
  -7   3  -9 15079.7 1851.48   8
   7  -3  10 3248.56 937.650   4
   7   3  10 2961.14 792.783   1
   7  -3  10 518.063 488.155   1
  -7  -3 -10 2945.49 925.930   8
  -7   3 -10 3508.77 949.484   8
  -7   3 -10 1712.81 798.191   7
   7  -3  11-375.159 477.583   4
   7   3  11 1017.60 520.863   1
  -7  -3 -11-99.6855 488.222   8
  -7   3 -11-165.204 286.071   8
  -7   3 -11-81.3578 508.858   7
   7  -3  12 2020.20 870.559   4
   7   3  12 3551.15 988.226   1
  -7  -3 -12 3543.13 1098.84   8
  -7   3 -12 3983.37 1225.36   7
   7  -3  13 9780.24 1698.63   4
  -7  -3 -13 8819.88 1786.24   8
  -7   3 -13 11299.1 2146.13   7
  -7  -3 -14 1128.14 567.609   8
   7  -4 -18 2472.68 1094.26   2
   7  -4 -17-1063.52 824.964   2
   7   4 -16 2432.59 951.014   2
   7  -4 -16 2404.06 980.146   2
   7   4 -15 689.098 652.202   2
   7  -4 -15-578.641 595.056   2
   7   4 -14 5707.60 1324.19   2
   7  -4 -14 4255.04 1179.20   2
   7   4 -13 27.5814 491.705   2
   7  -4 -13-518.372 508.703   2
   7   4 -12 1877.75 636.293   2
   7  -4 -12 1730.61 646.849   2
   7   4 -11-149.373 320.024   2
   7  -4 -11-1063.07 686.256   2
   7  -4 -10-722.933 602.075   2
   7   4 -10-414.627 406.913   2
  -7  -4   9 321.333 460.697   9
   7   4  -9 1639.87 653.171   2
   7  -4  -9 1050.74 536.922   2
  -7  -4   8 3419.91 966.910   9
   7  -4  -8 3386.88 515.732   1
   7  -4  -8 3518.43 903.741   2
   7   4  -7 689.655 321.769   4
   7  -4  -7-39.0892 221.418   1
   7  -4  -7-227.110 396.789   2
  -7  -4   7-298.843 347.383   9
   7  -4  -6 753.752 223.763   1
   7  -4  -6 1428.14 594.972   2
  -7  -4   6 2043.91 721.958   9
   7  -4  -5 24675.3 2019.89   2
   7  -4  -5 21695.2 1510.36   1
  -7  -4   5 27825.1 2341.11   9
   7  -4  -4 37204.1 2403.92   2
   7  -4  -4 31170.8 1936.82   1
  -7  -4   4 41186.8 2809.11   8
  -7  -4   4 44043.2 2920.42   9
  -7   4   4 34049.5 2520.13   6
   7   4  -3 8269.80 1174.94   5
  -7   4   3 10632.5 1382.98   3
   7  -4  -3 10637.5 1272.67   2
   7  -4  -3 7690.83 985.904   1
  -7  -4   3 11904.2 1496.04   9
  -7  -4   3 10745.5 1492.01   8
  -7   4   3 10288.3 1349.24   6
   7   4  -2 10419.4 1369.23   5
  -7   4   2 12913.1 1529.91   3
   7  -4  -2 16323.4 1476.67   2
   7  -4  -2 11439.8 1243.03   1
  -7  -4   2 14035.2 1709.61   8
  -7  -4   2 14882.0 1676.18   9
  -7   4   2 14792.5 1629.00   6
  -7  -4   2 15532.8 1161.58   6
  -7   4   1 20917.7 1849.61   3
   7  -4  -1 20964.9 1612.67   2
   7  -4  -1 16916.8 1628.60   1
  -7  -4   1 19367.1 2026.31   8
  -7  -4   1 22967.5 1990.16   9
  -7   4   1 21547.7 1905.40   6
  -7   4   0 508.929 572.867   3
   7  -4   0-1377.06 1125.49   5
  -7   4   0-280.626 397.027   6
   7  -4   0-1047.85 846.724   4
   7  -4   0 123.497 277.961   1
   7  -4   0 178.895 175.175   2
  -7  -4   0 498.515 367.696   9
  -7  -4   0 49.4557 450.736   8
  -7   4  -1 970.534 529.167   3
   7  -4   1 204.013 368.216   5
   7  -4   1 296.924 414.527   4
   7  -4   1 1160.87 571.954   1
   7  -4   1 960.219 337.686   2
  -7  -4  -1 946.227 484.747   9
  -7  -4  -1 468.727 471.053   8
  -7   4  -1 1504.00 603.646   6
  -7   4  -2 4498.74 976.951   3
   7  -4   2 3505.86 966.722   5
   7  -4   2 4072.09 924.823   4
   7  -4   2 5304.97 701.021   2
   7  -4   2 4185.86 922.274   1
  -7  -4  -2 5263.55 953.374   9
  -7  -4  -2 3592.41 832.371   8
  -7   4  -2 5671.56 1025.41   6
   7  -4   3 21644.7 2523.66   5
  -7   4  -3 21410.8 2028.16   3
   7  -4   3 21894.8 2366.62   4
   7  -4   3 22490.0 1339.02   2
   7  -4   3 22175.2 2068.96   1
  -7  -4  -3 22929.2 1914.11   9
  -7  -4  -3 20331.4 2176.66   8
  -7   4  -3 24665.1 2216.92   6
   7  -4   4 1711.48 663.755   4
  -7   4  -4 2944.95 881.651   3
   7  -4   4 1861.33 827.729   5
   7  -4   4 1429.83 301.960   2
   7  -4   4 1308.15 535.588   1
  -7  -4  -4 1153.82 698.111   8
  -7  -4  -4 1457.41 470.195   9
  -7   4  -4 1652.20 579.988   6
   7  -4   5 296.459 411.890   4
  -7   4  -5 812.034 612.773   3
   7  -4   5 403.896 617.722   5
  -7  -4  -5-781.263 829.483   8
  -7  -4  -5 73.2264 336.294   9
   7  -4   5 187.535 326.707   1
   7  -4   6 13467.1 2144.63   5
  -7   4  -6 16651.4 1980.22   3
   7  -4   6 15426.1 2052.49   4
  -7  -4  -6 14890.6 1587.06   9
  -7  -4  -6 15450.1 2075.01   8
   7  -4   6 13863.7 1811.75   1
  -7   4  -7 8449.96 1466.99   3
   7  -4   7 7498.93 1446.37   4
  -7  -4  -7 8874.71 1208.83   9
  -7  -4  -7 7270.98 1432.99   8
   7  -4   7 6787.64 1336.90   1
  -7   4  -8 2372.60 900.405   3
   7  -4   8 2574.58 939.489   4
  -7  -4  -8 1230.01 627.223   8
   7  -4   8 99.1137 598.266   1
  -7   4  -9 6184.90 1471.54   3
   7  -4   9 7228.29 1518.76   4
  -7  -4  -9 3351.34 986.893   8
   7  -4   9 3836.51 990.151   1
   7  -4  10 5031.08 1257.37   4
  -7  -4 -10 3309.71 1142.64   8
   7  -4  11 3505.74 1056.64   4
   7   4  11 2234.94 732.299   1
  -7  -4 -11 1423.99 748.785   8
  -7   4 -11 2907.31 1148.03   7
   7  -4  12 1062.75 639.894   4
  -7  -4 -12 766.786 634.263   8
  -7   4 -12 640.803 488.250   7
  -7  -4 -13 1379.35 658.591   8
  -7   4 -13 1764.01 904.141   7
  -7  -4 -14 8400.96 1858.67   8
   7  -5 -17 46.7547 519.688   2
   7   5 -16 802.136 636.578   2
   7  -5 -16-728.573 637.484   2
   7   5 -15 258.221 522.341   2
   7  -5 -15 821.157 762.523   2
   7  -5 -14 20728.8 2495.40   2
   7   5 -14 18525.2 2442.36   2
   7   5 -13 440.561 414.231   2
   7  -5 -13-524.512 521.724   2
   7  -5 -12 167.744 402.066   2
   7   5 -12 325.963 338.636   2
  -7  -5  11 410.345 434.454   9
   7  -5 -11 40.5943 385.430   2
   7   5 -11 335.999 502.570   2
  -7  -5  10 48214.1 3846.75   9
   7  -5 -10 42213.2 3166.63   2
  -7  -5   9-470.333 470.303   9
   7  -5  -9-563.325 647.025   2
  -7  -5   8 3766.09 1046.58   9
   7  -5  -8 3624.94 863.449   2
  -7  -5   7 3850.45 1008.16   9
   7  -5  -7 3005.69 760.263   2
   7  -5  -7 3243.37 598.691   1
   7  -5  -6 91608.1 4218.98   2
   7  -5  -6 85557.6 3184.85   1
  -7   5   5 5240.61 1026.53   6
  -7   5   5 5419.39 990.953   3
  -7  -5   5 5263.15 1131.70   9
   7  -5  -5 4278.54 726.691   1
   7  -5  -5 4487.55 849.063   2
  -7   5   4 802.862 307.199   6
  -7   5   4 1721.19 517.554   3
  -7  -5   4 961.983 612.360   9
  -7  -5   4 1695.13 589.651   8
   7  -5  -4 977.816 362.031   1
   7  -5  -4 625.764 377.388   2
  -7   5   3 2044.12 631.695   6
  -7   5   3 2206.44 611.331   3
   7   5  -3 2107.27 587.110   5
   7  -5  -3 1989.75 545.848   1
   7  -5  -3 2596.71 645.023   2
  -7  -5   3 2269.33 742.051   8
  -7  -5   3 3384.73 870.781   9
   7   5  -2 163403. 5688.61   5
  -7   5   2 179162. 5845.74   3
   7  -5  -2 187918. 5615.55   2
   7  -5  -2 167892. 5479.71   1
  -7  -5   2 203588. 6799.74   9
  -7  -5   2 193042. 6648.44   8
  -7   5   2 198266. 6666.86   6
  -7   5   1-39.8087 285.274   3
  -7   5   1 186.206 374.647   6
  -7  -5   1 519.662 531.405   8
  -7  -5   1 1243.96 693.209   9
   7  -5  -1-189.592 313.561   1
   7  -5  -1 582.418 261.311   2
  -7   5   0 2019.52 643.369   3
  -7   5   0 2496.10 717.928   6
   7  -5   0 2466.88 723.307   1
   7  -5   0 2502.81 592.082   2
  -7  -5   0 1993.42 740.010   9
  -7  -5   0 1868.46 620.746   8
  -7   5  -1-49.9297 445.228   3
   7  -5   1 230.619 344.402   1
   7  -5   1 290.631 206.951   2
  -7  -5  -1 560.877 417.390   9
  -7  -5  -1-87.2319 579.439   8
  -7   5  -1 1115.66 479.422   6
   7  -5   2 95041.8 5572.39   5
  -7   5  -2 91915.6 4419.65   3
   7  -5   2 101820. 5467.57   4
   7  -5   2 88849.9 3273.11   2
   7  -5   2 89312.2 4313.06   1
  -7  -5  -2 92144.1 4334.31   9
  -7  -5  -2 84370.4 4497.03   8
  -7   5  -2 95798.0 4569.10   6
  -7   5  -3 3091.85 858.392   3
   7  -5   3 3160.18 1036.13   5
   7  -5   3 1937.15 351.539   4
   7  -5   3 2251.71 458.931   2
   7  -5   3 2585.58 695.046   1
  -7  -5  -3 2374.29 870.194   8
  -7  -5  -3 2672.89 784.508   9
  -7   5  -3 2623.75 816.763   6
   7  -5   4-97.0192 509.333   4
  -7   5  -4 655.840 474.130   3
   7  -5   4 1122.46 682.798   5
   7  -5   4 147.825 343.704   1
  -7  -5  -4-416.270 606.104   8
  -7  -5  -4 917.167 468.502   9
  -7   5  -4 242.668 397.687   6
  -7   5  -5 299.613 479.778   3
   7  -5   5 72.2763 525.584   5
   7  -5   5-61.8128 443.643   4
   7  -5   5-1006.90 841.985   1
  -7  -5  -5-173.550 560.270   8
  -7  -5  -5 13.2420 299.846   9
  -7   5  -5-21.6185 396.535   6
   7  -5   6 47068.0 3867.91   5
  -7   5  -6 50329.1 3580.10   3
   7  -5   6 53242.2 3996.71   4
  -7  -5  -6 49689.7 3130.33   9
  -7  -5  -6 50047.5 3919.18   8
   7  -5   6 51129.7 3719.30   1
   7  -5   7-80.2115 460.048   4
  -7   5  -7-6.79874 318.917   3
   7  -5   7 1368.45 765.191   5
  -7  -5  -7 1173.94 716.099   8
   7  -5   7-474.842 701.719   1
   7  -5   8 153.740 395.668   4
  -7   5  -8 491.329 596.228   3
   7  -5   8 346.184 615.462   5
  -7  -5  -8-1374.96 821.750   8
  -7   5  -9-15.4887 394.142   3
   7  -5   9 62.2786 434.066   4
  -7  -5  -9-1029.93 876.334   8
  -7   5 -10 17922.6 2439.31   3
   7  -5  10 14057.9 2093.91   4
  -7  -5 -10 12660.7 2195.31   8
  -7   5 -11 1186.58 988.328   3
   7  -5  11-45.7473 457.723   4
  -7  -5 -11-141.836 599.676   8
   7  -5  12-522.802 575.065   4
  -7  -5 -12 285.765 497.798   8
  -7  -5 -13-851.678 937.563   8
   7   6 -16-291.907 482.339   2
   7  -6 -16 674.102 609.456   2
   7   6 -16 996.553 1391.32   7
   7   6 -15 1922.01 928.221   2
   7  -6 -15 2019.35 917.932   2
   7  -6 -14 2425.96 899.808   2
   7   6 -14 3364.16 1125.88   2
   7  -6 -13 1092.86 707.025   2
   7   6 -13 614.787 710.344   2
  -7  -6  12 1108.90 631.621   9
   7  -6 -12 152.252 506.012   2
   7   6 -12 1504.60 1010.23   2
  -7  -6  11 2148.34 840.824   9
   7   6 -11 2433.12 966.287   2
   7  -6 -11 1591.66 658.090   2
  -7  -6  10 4194.20 1217.45   9
   7  -6 -10 3232.05 879.144   2
  -7  -6   9 3784.90 1080.71   9
   7  -6  -9 4419.50 1033.14   2
  -7  -6   8 162.119 451.768   9
   7  -6  -8-478.830 609.672   2
  -7  -6   7-363.052 376.122   9
   7  -6  -7 18.5581 410.781   2
  -7   6   6 459.362 337.245   3
  -7   6   6 373.067 511.150   6
   7  -6  -6 332.781 286.568   2
  -7  -6   6 674.494 573.410   9
  -7   6   5 10679.5 1261.81   3
   7  -6  -5 10525.7 1458.30   2
  -7  -6   5 12158.0 1848.69   9
  -7  -6   5 9596.80 1330.45   8
  -7   6   5 10677.9 1636.64   6
  -7   6   4 1301.93 635.375   6
  -7   6   4 309.942 243.470   3
  -7  -6   4 679.163 525.659   9
  -7  -6   4 1000.94 496.500   8
   7  -6  -4 1099.90 524.425   1
   7  -6  -4 549.139 545.325   2
  -7   6   3-517.039 528.132   6
  -7   6   3 747.228 311.006   3
   7   6  -3-166.054 190.202   5
  -7  -6   3 208.267 509.798   8
  -7  -6   3 814.828 364.966   9
   7  -6  -3 268.200 322.624   2
   7  -6  -3 405.495 311.212   1
  -7   6   2 1154.21 532.893   3
  -7   6   2 663.927 411.762   6
   7   6  -2 1006.18 435.252   5
  -7  -6   2 1409.48 636.049   8
  -7  -6   2 611.281 328.953   9
   7  -6  -2 828.916 388.451   2
   7  -6  -2 582.715 332.265   1
  -7   6   1 2261.63 767.089   3
  -7   6   1 2864.99 819.083   6
  -7  -6   1 1876.32 663.110   9
  -7  -6   1 2183.69 681.337   8
   7  -6  -1 2998.54 665.006   2
   7  -6  -1 2017.48 620.157   1
  -7   6   0-25.6260 330.060   3
  -7   6   0-91.2493 566.666   6
   7  -6   0 71.7565 224.320   2
   7  -6   0 63.3396 261.781   1
  -7  -6   0-234.097 414.847   9
  -7  -6   0-137.579 538.789   8
  -7   6  -1-42.2714 358.799   3
   7  -6   1 405.397 307.859   2
   7  -6   1 350.542 306.508   1
  -7  -6  -1 299.295 347.972   8
  -7  -6  -1 611.808 426.728   9
  -7   6  -1 114.279 334.694   6
   7  -6   2 8374.08 1569.12   5
  -7   6  -2 8783.52 1456.96   3
   7  -6   2 9296.98 1424.86   1
   7  -6   2 10589.9 1141.36   2
  -7  -6  -2 11184.7 1575.84   9
  -7  -6  -2 9578.80 1538.72   8
  -7   6  -2 12305.5 1678.63   6
   7  -6   3-449.816 759.432   5
  -7   6  -3 853.062 438.020   3
   7  -6   3-1034.77 700.675   1
  -7  -6  -3 281.801 408.991   8
  -7  -6  -3-76.5815 318.312   9
  -7   6  -3 907.306 626.631   6
   7  -6   4-1.21421 318.881   5
  -7   6  -4 197.395 524.739   3
   7  -6   4-484.754 623.096   1
  -7  -6  -4-12.4316 629.227   8
  -7  -6  -4-16.0741 388.412   9
  -7   6  -4 477.177 411.060   6
   7  -6   5-80.6165 569.167   5
  -7   6  -5 119.072 357.322   3
  -7  -6  -5-37.1006 572.276   8
  -7  -6  -5 711.874 358.710   9
  -7   6  -5-295.068 546.335   6
  -7   6  -6 8658.82 1564.63   3
   7  -6   6 9310.97 1773.58   5
   7  -6   6 9362.62 1767.70   4
  -7  -6  -6 8391.61 1677.37   8
  -7  -6  -6 9045.99 1457.90   9
  -7   6  -7 7024.00 1498.25   3
   7  -6   7 5872.83 1428.05   5
   7  -6   7 5308.65 1310.26   4
  -7  -6  -7 6464.72 1519.28   8
  -7   6  -8 3059.32 1073.83   3
   7  -6   8 3553.13 1119.54   5
   7  -6   8 3045.46 856.735   4
  -7  -6  -8 3715.28 1199.53   8
  -7   6  -9 1297.96 779.417   3
   7  -6   9 673.489 523.382   5
   7  -6   9 867.812 398.657   4
  -7  -6  -9 599.623 687.166   8
  -7   6 -10 12508.5 2052.62   3
   7  -6  10 11878.1 2062.88   5
   7  -6  10 11881.6 2048.59   4
  -7  -6 -10 13538.9 2349.51   8
  -7   6 -11 7863.84 1698.63   3
   7  -6  11 6354.93 1547.37   5
   7  -6  11 5967.17 1461.70   4
  -7  -6 -11 4159.02 1304.67   8
  -7   6 -12 1946.75 1030.19   3
  -7  -6 -12 359.961 487.558   8
   7   7 -16 2442.76 1403.28   7
   7  -7 -15 1750.20 859.769   2
   7   7 -15 1270.62 676.126   2
   7   7 -15 106.738 718.775   7
   7  -7 -14-34.9669 346.346   2
   7   7 -14 668.849 680.600   2
   7   7 -14 1757.79 1265.63   7
   7  -7 -13 7058.57 1507.40   2
   7   7 -13 6239.60 1523.32   2
   7  -7 -12 6487.74 1456.95   2
   7   7 -12 9282.03 1796.17   2
  -7  -7  12 8002.53 1765.34   9
   7  -7 -11 1523.83 681.808   2
  -7  -7  11 1806.24 910.651   9
   7  -7 -10 4674.19 1164.83   2
  -7  -7  10 3085.81 1030.60   9
   7  -7  -9 22985.8 2423.27   2
  -7  -7   9 21780.3 2732.15   9
   7  -7  -8 17547.9 2089.43   2
  -7  -7   8 19840.6 2574.73   9
  -7   7   8 17750.2 2224.02   6
  -7   7   7 10618.9 1677.18   6
  -7   7   7 13089.3 1450.98   3
  -7  -7   7 12816.4 2017.08   9
   7  -7  -7 13337.7 1778.63   2
  -7   7   6 2379.47 761.207   6
  -7   7   6 2610.85 673.036   3
   7  -7  -6 3840.33 951.894   2
  -7  -7   6 4182.20 1189.18   9
  -7   7   5 32594.7 2389.26   3
   7  -7  -5 34559.3 2697.74   2
  -7  -7   5 36951.7 3204.00   9
  -7  -7   5 30359.9 2380.01   8
  -7   7   5 34658.4 2957.63   6
  -7   7   4 16174.4 1759.64   3
   7  -7  -4 19374.2 1915.82   2
  -7  -7   4 19681.0 2276.36   9
  -7  -7   4 17434.3 1807.08   8
  -7   7   4 18992.6 2350.02   6
   7   7  -3 10221.1 1138.45   5
  -7   7   3 11402.4 1507.86   3
   7  -7  -3 12813.1 1564.68   2
  -7  -7   3 11686.1 1543.76   8
  -7  -7   3 13748.8 1816.24   9
  -7   7   3 13058.5 1811.25   6
  -7   7   2 136.342 530.806   6
   7   7  -2 1021.43 459.726   5
  -7   7   2 582.650 336.664   3
   7  -7  -2 467.863 382.528   2
  -7  -7   2 1221.40 631.613   8
  -7  -7   2 570.938 508.627   9
  -7   7   1 17506.2 1900.64   3
   7  -7  -1 17085.8 1738.77   2
  -7  -7   1 19642.0 2218.73   9
  -7  -7   1 18127.0 1983.47   8
  -7   7   1 19002.8 2241.83   6
  -7   7   0 11250.8 1592.35   3
   7  -7   0 15277.8 1598.42   2
  -7  -7   0 14159.5 1865.88   9
  -7  -7   0 15049.9 1896.27   8
  -7   7   0 15745.7 2011.56   6
  -7   7  -1 23632.3 2332.95   3
   7  -7   1 25740.7 2028.36   2
  -7  -7  -1 22115.5 2320.87   8
  -7  -7  -1 24511.4 2468.59   9
  -7   7  -1 28486.6 2740.94   6
  -7   7  -2 1523.34 599.360   3
  -7  -7  -2 334.639 366.291   8
  -7  -7  -2 877.443 554.365   9
  -7   7  -2 1292.35 806.034   6
  -7   7  -3 626.640 548.236   3
  -7  -7  -3 355.787 421.710   8
  -7  -7  -3 758.080 476.942   9
  -7   7  -3-552.174 554.334   6
   7  -7   4 5494.96 1285.80   5
  -7   7  -4 7942.91 1461.16   3
  -7  -7  -4 9417.56 1709.36   8
  -7  -7  -4 10137.7 1597.59   9
  -7   7  -4 9294.81 1626.59   6
   7  -7   5 15241.1 2244.33   5
  -7   7  -5 15163.3 2075.15   3
  -7  -7  -5 17582.7 2091.83   9
  -7  -7  -5 16758.4 2343.86   8
  -7   7  -5 14482.4 2127.83   6
   7  -7   6 2525.24 988.630   5
  -7   7  -6 3834.80 967.006   3
  -7  -7  -6 4000.77 1070.71   9
  -7  -7  -6 3449.85 1165.40   8
   7  -7   7 4182.00 1239.67   5
  -7   7  -7 3860.52 1062.24   3
  -7  -7  -7 3043.46 1142.15   8
  -7   7  -8 7671.21 1636.72   3
   7  -7   8 6262.71 1494.47   5
  -7  -7  -8 8726.46 1796.98   8
  -7   7  -9 10551.5 1908.36   3
   7  -7   9 9725.41 1865.28   5
  -7  -7  -9 10338.6 2041.31   8
  -7   7 -10 53.0176 470.042   3
  -7  -7 -10-218.583 509.684   8
  -7   7 -11-31.8822 345.130   3
  -7  -7 -11 64.0417 479.359   8
  -7   7 -12 1934.74 987.715   3
   7   8 -15 2034.78 1091.70   7
   7  -8 -14 744.259 762.840   2
   7   8 -14 882.743 696.634   2
   7   8 -14-317.368 680.346   7
   7  -8 -13 1928.48 962.774   2
   7   8 -13 3158.58 1033.17   2
  -7  -8  13 1912.81 834.703   9
   7   8 -13 2222.01 1396.61   7
  -7  -8  12 149.388 588.177   9
   7  -8 -12 17.3074 471.553   2
  -7   8  11 6772.12 1486.86   6
  -7  -8  11 7381.07 1680.52   9
   7  -8 -11 6538.29 1430.72   2
  -7   8  10 3646.97 1140.95   6
  -7  -8  10 4156.80 1244.86   9
   7  -8 -10 3675.49 1090.67   2
  -7   8   9 6385.66 1497.83   6
  -7  -8   9 4892.25 1402.49   9
   7  -8  -9 6299.64 1363.26   2
  -7   8   8 581.448 542.617   6
  -7  -8   8 109.254 586.715   9
   7  -8  -8 949.880 653.637   2
  -7   8   7 6887.36 1361.10   6
  -7   8   7 7662.25 1108.76   3
  -7  -8   7 8937.06 1782.41   9
   7  -8  -7 7132.64 1356.85   2
  -7   8   6 2220.10 653.179   3
  -7   8   6 2552.52 949.245   6
  -7  -8   6 2190.39 802.541   9
   7  -8  -6 3241.79 930.747   2
  -7   8   5 12692.5 1929.33   6
  -7   8   5 12328.1 1561.19   3
  -7  -8   5 14895.5 2104.97   9
  -7  -8   5 11272.6 1405.63   8
   7  -8  -5 14587.9 1851.39   2
  -7   8   4 2231.07 781.831   6
  -7   8   4 2169.09 695.082   3
  -7  -8   4 2680.80 728.788   8
  -7  -8   4 2656.36 897.068   9
   7  -8  -4 4252.97 1109.28   2
  -7   8   3 2850.27 753.061   3
  -7   8   3 1917.59 825.284   6
  -7  -8   3 2202.81 695.851   8
  -7  -8   3 2581.22 918.926   9
   7  -8  -3 2970.05 808.833   2
  -7   8   2 258.246 366.034   6
  -7   8   2 223.356 395.995   3
   7  -8  -2-37.8188 390.214   2
  -7  -8   2 305.020 389.299   9
  -7  -8   2 703.432 589.727   8
  -7   8   1 15297.8 1948.67   3
   7  -8  -1 17665.7 1856.50   2
  -7  -8   1 16295.5 2127.69   9
  -7  -8   1 16462.6 1936.52   8
  -7   8   1 19830.0 2370.96   6
  -7   8   0 2674.79 744.572   3
   7  -8   0 5128.52 1010.85   2
  -7  -8   0 3775.27 950.078   8
  -7  -8   0 6081.04 1319.86   9
  -7   8   0 5312.79 1332.68   6
  -7   8  -1-210.662 544.419   3
  -7  -8  -1 795.304 520.498   8
  -7  -8  -1 612.895 407.471   9
  -7   8  -1 541.041 402.908   6
  -7   8  -2 648.953 571.415   3
  -7  -8  -2 658.997 572.500   8
  -7  -8  -2 1159.24 615.408   9
  -7   8  -2 1325.90 765.532   6
  -7   8  -3 12031.2 1825.98   3
  -7  -8  -3 12452.7 1935.97   8
  -7  -8  -3 13449.6 1874.89   9
  -7   8  -3 13545.9 2048.66   6
  -7   8  -4 3950.66 987.843   3
  -7  -8  -4 4534.81 1339.18   8
  -7  -8  -4 6498.12 1345.58   9
  -7   8  -4 5832.16 1352.84   6
  -7   8  -5 1792.38 655.839   3
  -7  -8  -5 1538.97 707.913   9
  -7  -8  -5 1915.69 801.810   8
  -7   8  -5 1439.23 665.774   6
   7  -8   6 83.3085 421.338   5
  -7   8  -6-28.7928 354.756   3
  -7  -8  -6-1312.16 938.512   8
  -7  -8  -6-1361.25 801.387   9
   7  -8   7 4545.49 1271.26   5
  -7   8  -7 3512.22 986.996   3
  -7  -8  -7 3620.23 1258.81   8
  -7   8  -8 7667.77 1761.59   3
  -7  -8  -8 9485.83 1918.59   8
  -7   8  -9 3262.76 1158.43   3
  -7  -8  -9 5521.60 1622.56   8
  -7   8 -10-389.326 658.023   3
  -7  -8 -10-289.397 627.513   8
  -7   8 -11 882.307 624.672   3
   7   9 -14-133.220 390.851   2
   7   9 -14-48.9499 428.600   7
  -7   9  13 1193.65 797.755   6
   7   9 -13 1054.29 829.868   2
   7  -9 -13-503.848 363.695   2
  -7  -9  13 137.328 394.476   9
   7   9 -13-42.3302 470.453   7
  -7   9  12 5681.51 1463.48   6
   7  -9 -12 3959.87 1218.90   2
  -7  -9  12 4563.41 1341.45   9
   7   9 -12 4759.91 1741.94   7
  -7   9  11 4168.77 1215.88   6
   7  -9 -11 1730.57 830.069   2
  -7  -9  11 3013.72 1164.61   9
   7   9 -11 3013.07 1228.10   7
  -7   9  10 823.972 795.661   6
  -7  -9  10 405.517 484.236   9
   7  -9 -10 123.225 494.952   2
  -7   9   9 779.377 654.049   6
  -7  -9   9-186.132 528.840   9
   7  -9  -9 996.818 600.944   2
  -7   9   8 11114.0 1852.33   6
  -7  -9   8 12257.4 2065.13   9
   7  -9  -8 11881.3 1865.97   2
  -7   9   7 6645.44 1604.32   6
  -7  -9   7 8904.33 1800.19   9
   7  -9  -7 6807.24 1341.65   2
  -7   9   6 1120.17 454.077   6
  -7   9   6 2421.55 712.834   3
  -7  -9   6 696.797 638.553   9
   7  -9  -6 633.625 471.963   2
  -7   9   5 2882.98 996.945   6
  -7   9   5 2968.32 843.569   3
  -7  -9   5 4405.02 1102.59   9
   7  -9  -5 3546.85 989.834   2
  -7   9   4 5801.70 1346.02   6
  -7   9   4 6169.16 1143.95   3
  -7  -9   4 7212.28 1496.97   9
   7  -9  -4 7267.54 1329.45   2
  -7   9   3 892.230 579.035   6
  -7   9   3 1050.47 513.065   3
  -7  -9   3 1744.14 653.425   8
  -7  -9   3 1172.78 600.432   9
   7  -9  -3 1977.40 762.559   2
  -7   9   2 6563.65 1228.45   3
  -7   9   2 8895.39 1702.22   6
   7  -9  -2 8958.78 1443.77   2
  -7  -9   2 8549.34 1649.30   9
  -7  -9   2 8290.68 1419.46   8
  -7   9   1 3740.53 1023.92   3
   7  -9  -1 6678.27 1230.84   2
  -7  -9   1 7598.51 1567.92   9
  -7  -9   1 5937.30 1243.44   8
  -7   9   1 7584.64 1598.30   6
  -7   9   0 8403.39 1483.26   3
  -7  -9   0 7097.38 1344.04   8
  -7  -9   0 10029.1 1752.20   9
  -7   9   0 9942.67 1887.02   6
  -7   9  -1 1204.89 644.171   3
  -7  -9  -1 1233.24 535.592   8
  -7  -9  -1 2391.06 966.137   9
  -7   9  -1 1502.41 790.428   6
  -7   9  -2 7599.12 1480.15   3
  -7  -9  -2 6833.44 1454.37   8
  -7  -9  -2 8748.28 1658.59   9
  -7   9  -2 7030.93 1613.42   6
  -7   9  -3 6053.93 1345.76   3
  -7  -9  -3 6542.27 1538.31   8
  -7  -9  -3 9639.13 1702.19   9
  -7   9  -3 9419.95 1784.47   6
  -7   9  -4 7572.79 1582.22   3
  -7  -9  -4 12850.5 1993.34   9
  -7  -9  -4 12123.7 2079.34   8
  -7   9  -4 13163.2 2203.12   6
  -7   9  -5-25.6256 493.468   3
  -7  -9  -5-194.530 484.765   9
  -7  -9  -5 214.901 440.428   8
  -7   9  -5 186.047 483.136   6
  -7   9  -6 3859.36 1153.28   3
  -7  -9  -6 3948.66 1218.85   8
  -7  -9  -6 5189.90 1348.32   9
  -7   9  -7 9318.32 1809.30   3
  -7  -9  -7 9223.23 1888.41   8
  -7  -9  -7 9876.48 1770.53   9
  -7   9  -8 2803.19 1128.67   3
  -7  -9  -8 5696.92 1557.63   8
  -7   9  -9 26.2381 554.347   3
  -7  -9  -9 830.332 528.449   8
  -7  10  11 3948.76 1240.87   6
  -7 -10  11 4184.22 1357.76   9
   7 -10 -11 3787.26 1206.91   2
  -7  10  10 670.383 502.418   6
  -7 -10  10 2228.01 1017.28   9
   7 -10 -10 3576.60 1166.52   2
  -7  10   9 4732.83 1324.30   6
  -7 -10   9 4614.10 1302.62   9
   7 -10  -9 4414.05 1237.27   2
  -7  10   8 706.624 627.048   6
  -7 -10   8-25.0977 651.121   9
   7 -10  -8 655.348 658.146   2
  -7  10   7 10900.5 1991.48   6
  -7 -10   7 10520.3 1995.15   9
   7 -10  -7 11097.2 1780.80   2
  -7  10   6 1534.81 777.924   6
  -7 -10   6 2042.98 857.729   9
   7 -10  -6 2040.23 951.356   2
  -7  10   5 4921.36 1337.45   6
  -7  10   5 5142.14 1149.03   3
  -7 -10   5 5252.78 1339.01   9
   7 -10  -5 4991.16 1212.07   2
  -7  10   4 192.701 425.036   6
  -7  10   4 516.028 353.001   3
  -7 -10   4-1.92898 528.699   9
   7 -10  -4 211.685 495.822   2
  -7  10   3 7005.02 1395.34   3
  -7  10   3 9769.40 1820.65   6
  -7 -10   3 9181.65 1763.63   9
   7 -10  -3 8404.56 1497.51   2
  -7  10   2-532.175 493.683   3
  -7 -10   2-12.6891 472.350   9
  -7 -10   2-25.1011 317.270   8
  -7  10   1 2136.51 816.216   3
  -7 -10   1 919.637 646.955   9
  -7 -10   1 2450.73 809.252   8
  -7  10   1 1065.74 559.777   6
  -7  10   0-148.042 402.891   3
  -7 -10   0 1079.37 648.643   8
  -7 -10   0-1151.87 783.984   9
  -7  10   0 547.351 664.842   6
  -7  10  -1 10047.4 1874.06   3
  -7 -10  -1 13187.7 1984.57   8
  -7 -10  -1 14679.4 2233.72   9
  -7  10  -1 14534.4 2375.87   6
  -7  10  -2 443.769 349.671   3
  -7 -10  -2 1381.74 617.762   8
  -7 -10  -2 1559.29 724.148   9
  -7  10  -2 1990.88 999.634   6
  -7  10  -3 2176.99 922.460   3
  -7 -10  -3 2527.29 1046.19   8
  -7 -10  -3 3582.28 1161.14   9
  -7  10  -3 2807.26 1090.24   6
  -7  10  -4-66.5419 523.131   3
  -7 -10  -4 1938.45 811.877   9
  -7 -10  -4 813.489 769.977   8
  -7  10  -4 1795.52 1013.18   6
[truncated: 590,678 more chars]
