# Supplementary material for: Structural investigations of benzoyl fluoride and the benzoacyl cation of low-melting com­pounds and reactive inter­mediates
Source: Acta Crystallogr C Struct Chem. 2025 Jan 24;81(Pt 2):93–101. doi: 10.1107/S2053229625000476 (PMC11795653; doi:10.1107/S2053229625000476)
Supplement: Supplementary file 2 [file c-81-00093-xk047sup2.hkl]

data_xk047                                                                      
_shelx_title ' shelxt_a.res in P2(1)/n'                                         
_shelx_refln_list_code          4                                               
_shelx_F_calc_maximum      236.05                                               
_exptl_crystal_F_000       880.00                                               
_reflns_d_resolution_high  0.7500                                               
                                                                                
loop_                                                                           
 _space_group_symop_operation_xyz                                               
 'x, y, z'                                                                      
 '-x+1/2, y+1/2, -z+1/2'                                                        
 '-x, -y, -z'                                                                   
 'x-1/2, -y-1/2, z-1/2'                                                         
                                                                                
_cell_length_a    10.6376                                                       
_cell_length_b     9.9099                                                       
_cell_length_c    13.0019                                                       
_cell_angle_alpha  90.000                                                       
_cell_angle_beta  101.806                                                       
_cell_angle_gamma  90.000                                                       
                                                                                
_shelx_F_squared_multiplier     1.000                                           
                                                                                
loop_                                                                           
 _refln_index_h                                                                 
 _refln_index_k                                                                 
 _refln_index_l                                                                 
 _refln_F_squared_calc                                                          
 _refln_F_squared_meas                                                          
 _refln_F_squared_sigma                                                         
 _refln_observed_status                                                         
   2   0   0       6321.17       6366.19        88.67 o                         
   4   0   0        214.33        170.08        13.00 o                         
   6   0   0          4.74         16.19        11.86 o                         
   8   0   0         31.80         23.34         9.81 o                         
  10   0   0       1702.23       1673.34       112.41 o                         
  12   0   0        122.80        114.84        27.47 o                         
   1   1   0       6111.35       6147.12       225.50 o                         
   2   1   0      55717.86      56639.14      1070.35 o                         
   3   1   0       7970.03       8525.81       164.35 o                         
   4   1   0        537.82        526.54        18.41 o                         
   5   1   0       4354.08       4606.27        61.89 o                         
   6   1   0       1012.04       1013.78        27.96 o                         
   7   1   0       5783.77       5664.68        81.74 o                         
   8   1   0       1610.18       1677.44        43.31 o                         
   9   1   0       1300.59       1301.05        41.03 o                         
  10   1   0          0.49         -5.19         9.56 o                         
  11   1   0         27.69         29.70        19.83 o                         
  12   1   0       1014.32       1061.16        63.64 o                         
  13   1   0         42.18         44.51        20.26 o                         
   0   2   0       6318.76       6324.29       114.90 o                         
   1   2   0        291.39        338.84        10.16 o                         
   2   2   0        391.17        378.51         9.89 o                         
   3   2   0        509.83        505.26        19.37 o                         
   4   2   0       1172.31       1164.86        33.01 o                         
   5   2   0      16627.28      16962.77       271.35 o                         
   6   2   0       1018.93        945.18        24.66 o                         
   7   2   0        547.78        531.01        42.52 o                         
   8   2   0       1839.61       1883.91        58.88 o                         
   9   2   0       1706.23       1699.13        56.49 o                         
  10   2   0         94.63         88.67        18.02 o                         
  11   2   0        383.38        378.98        33.89 o                         
  12   2   0        139.36        132.42        23.11 o                         
  13   2   0         84.64         43.35        23.50 o                         
   1   3   0       4238.48       4570.96        65.16 o                         
   2   3   0        181.28        189.67         9.13 o                         
   3   3   0        149.69        119.48         8.60 o                         
   4   3   0        583.27        484.68        21.18 o                         
   5   3   0        638.84        693.56        27.25 o                         
   6   3   0       6896.77       7011.72       111.22 o                         
   7   3   0       6049.93       6018.34       100.44 o                         
   8   3   0        528.56        510.86        32.42 o                         
   9   3   0        746.47        775.01        41.87 o                         
  10   3   0        587.97        591.83        36.04 o                         
  11   3   0        169.11        189.79        20.03 o                         
  12   3   0        225.34        130.25        23.27 o                         
  13   3   0          2.78        -20.76        20.83 o                         
   0   4   0       6852.22       6269.06       211.90 o                         
   1   4   0         62.52         46.59        10.59 o                         
   2   4   0        143.92        116.40        11.72 o                         
   3   4   0       1397.54       1305.86        38.50 o                         
   4   4   0        282.27        273.18        16.69 o                         
   5   4   0       1024.49        943.82        30.08 o                         
   6   4   0       3863.19       3854.42        71.55 o                         
   7   4   0          0.27          2.15        12.82 o                         
   8   4   0       2068.84       1970.56        58.30 o                         
   9   4   0         41.95         40.34        10.19 o                         
  10   4   0        184.02        175.86        19.20 o                         
  11   4   0        152.27        141.59        18.16 o                         
  12   4   0         79.32         53.73        28.78 o                         
  13   4   0        580.83        478.07        55.40 o                         
   1   5   0      14859.29      14396.19       227.04 o                         
   2   5   0       1037.23        998.19        41.32 o                         
   3   5   0        337.70        358.70        24.38 o                         
   4   5   0        345.96        352.77        26.10 o                         
   5   5   0       2384.70       2280.13        54.21 o                         
   6   5   0          6.28          3.31         8.82 o                         
   7   5   0        182.49        152.62        18.43 o                         
   8   5   0        421.93        395.72        29.12 o                         
   9   5   0       1036.64        996.12        61.93 o                         
  10   5   0         36.07         39.83        10.17 o                         
  11   5   0        594.84        611.74        47.53 o                         
  12   5   0         12.33         14.27        13.47 o                         
   0   6   0       4823.53       4886.22       224.27 o                         
   1   6   0       7582.62       7794.31       170.56 o                         
   2   6   0        698.72        691.53        47.20 o                         
   3   6   0       4675.87       4705.69        98.26 o                         
   4   6   0        715.83        703.48        38.96 o                         
   5   6   0        378.62        355.92        29.17 o                         
   6   6   0       2387.47       2305.03        69.78 o                         
   7   6   0          2.78         -1.94         9.06 o                         
   8   6   0       2059.85       1955.69        68.60 o                         
   9   6   0        517.47        543.06        37.92 o                         
  10   6   0         11.30         14.94        16.66 o                         
  11   6   0        212.43        212.28        29.45 o                         
  12   6   0         13.24         12.40        13.82 o                         
   1   7   0        870.70        855.64        46.03 o                         
   2   7   0         39.88         20.41        12.09 o                         
   3   7   0       3659.24       3437.45       169.91 o                         
   4   7   0       4948.08       4944.67       113.41 o                         
   5   7   0         60.78         57.37        12.98 o                         
   6   7   0       3736.27       3781.76       105.14 o                         
   7   7   0        966.48        971.48        53.65 o                         
   8   7   0        109.14         91.00        17.88 o                         
   9   7   0        208.91        204.80        26.30 o                         
  10   7   0        101.01         77.26        16.29 o                         
  11   7   0        209.44        179.65        31.73 o                         
   0   8   0       1599.47       1716.09       146.49 o                         
   1   8   0        582.73        603.01        51.24 o                         
   2   8   0        162.38        163.78        49.40 o                         
   3   8   0        313.65        260.93        36.75 o                         
   4   8   0       2619.35       2599.81        85.93 o                         
   5   8   0       1194.90       1143.69        77.46 o                         
   6   8   0       1113.28       1116.80        60.39 o                         
   7   8   0        253.80        302.81        38.04 o                         
   8   8   0        345.06        356.42        35.40 o                         
   9   8   0        675.99        718.04        51.45 o                         
  10   8   0         86.85         58.08        17.37 o                         
  11   8   0        338.28        332.01        52.77 o                         
   1   9   0        114.99         99.67        22.16 o                         
   2   9   0       4274.82       4277.35       146.13 o                         
   3   9   0        357.61        397.47        45.63 o                         
   4   9   0         28.76         10.77        11.67 o                         
   5   9   0         44.51         21.63        13.75 o                         
   6   9   0        143.23        143.76        24.43 o                         
   7   9   0        594.99        591.99        53.38 o                         
   8   9   0         98.65         88.18        24.71 o                         
   9   9   0        373.53        441.28        50.28 o                         
  10   9   0         40.54         50.48        20.00 o                         
   0  10   0       3765.71       3839.45       191.35 o                         
   1  10   0         36.34         42.19        15.50 o                         
   2  10   0        186.14        209.57        34.48 o                         
   3  10   0        260.52        253.55        29.39 o                         
   4  10   0       1209.18       1109.39        71.63 o                         
   5  10   0          3.26          6.75        13.51 o                         
   6  10   0         87.15         57.36        18.99 o                         
   7  10   0          3.55          6.49        28.65 o                         
   8  10   0         26.31         -2.75        15.28 o                         
   9  10   0         12.90         41.92        20.00 o                         
   1  11   0        213.98        194.02        33.06 o                         
   2  11   0       1684.37       1780.40       117.47 o                         
   3  11   0        330.11        321.41        35.44 o                         
   4  11   0          2.13         18.49        14.35 o                         
   5  11   0         93.80         63.38        24.24 o                         
   6  11   0         70.67         86.81        28.89 o                         
   7  11   0        529.12        554.21        64.14 o                         
   0  12   0         40.95         -7.89        24.75 o                         
   1  12   0        145.60        114.30        51.34 o                         
   2  12   0        114.12        193.55        42.94 o                         
   3  12   0        455.39        491.23        53.13 o                         
   4  12   0        438.46        435.70        88.83 o                         
   5  12   0        805.47        873.94        85.89 o                         
   1  13   0          2.03         22.59        24.43 o                         
   2  13   0         38.69         35.56        22.88 o                         
 -13   0   1        512.65        683.16        82.27 o                         
 -11   0   1         33.48         25.88        16.70 o                         
  -9   0   1        107.76         84.02        16.83 o                         
  -7   0   1       1960.50       2089.15        88.71 o                         
  -5   0   1      15701.91      17077.01       701.76 o                         
  -3   0   1      51401.17      49595.44       560.67 o                         
  -1   0   1       4373.69       5707.41       121.89 o                         
   1   0   1      14465.02      14079.69       897.41 o                         
   3   0   1         62.52         68.90         5.51 o                         
   5   0   1       2886.09       2963.64        86.81 o                         
   7   0   1      10002.65       9747.41       168.67 o                         
   9   0   1        361.23        389.39        38.10 o                         
  11   0   1       1485.75       1508.36        92.84 o                         
  13   0   1        178.12        195.82        59.16 o                         
 -13   1   1        118.96        117.30        26.14 o                         
 -12   1   1        547.81        574.07        44.16 o                         
 -11   1   1         65.88         52.59        16.39 o                         
 -10   1   1        123.82        143.88        20.26 o                         
  -9   1   1        396.09        357.04        23.51 o                         
  -8   1   1        291.49        267.15        18.18 o                         
  -7   1   1       4390.55       4386.42        85.31 o                         
  -6   1   1       4611.73       4649.62        83.32 o                         
  -5   1   1       4409.46       4480.12       105.22 o                         
  -4   1   1        584.30        535.36        22.97 o                         
  -3   1   1       3464.93       3916.39       104.57 o                         
  -2   1   1      18297.95      21722.46       268.96 o                         
  -1   1   1      51420.15      56587.11      1675.38 o                         
   0   1   1        943.77        754.44       178.37 o                         
   1   1   1        306.20        319.68         7.33 o                         
   2   1   1      12240.44      12532.38       188.61 o                         
   3   1   1       2020.77       1954.57        27.04 o                         
   4   1   1        917.45        763.54        23.78 o                         
   5   1   1      10443.38       9935.98        95.24 o                         
   6   1   1         13.53         22.89         5.34 o                         
   7   1   1        131.29        113.90        12.22 o                         
   8   1   1        504.91        453.64        20.55 o                         
   9   1   1       2451.14       2432.19        59.36 o                         
  10   1   1        127.23        119.50        16.60 o                         
  11   1   1         85.70         62.10        16.94 o                         
  12   1   1        237.90        250.78        38.17 o                         
  13   1   1        558.75        580.63        64.85 o                         
 -13   2   1          1.07         16.80        12.38 o                         
 -12   2   1         43.47         37.81        14.82 o                         
 -11   2   1        904.73        895.51        49.42 o                         
 -10   2   1       1359.93       1295.41        52.95 o                         
  -9   2   1        275.76        303.15        19.83 o                         
  -8   2   1       4746.33       4752.96        96.53 o                         
  -7   2   1       2654.90       2722.74        66.09 o                         
  -6   2   1          3.03         10.41         7.62 o                         
  -5   2   1        339.47        299.16        24.10 o                         
  -4   2   1        392.39        378.25        19.18 o                         
  -3   2   1        522.51        510.31        17.29 o                         
  -2   2   1       2035.17       2179.97        27.81 o                         
  -1   2   1       2163.39       2420.19        40.66 o                         
   0   2   1      23669.75      25496.81       290.14 o                         
   1   2   1       3900.90       4086.36        71.37 o                         
   2   2   1      27048.47      27367.94       272.80 o                         
   3   2   1       2204.32       1974.99        31.21 o                         
   4   2   1       2787.10       2782.86        59.97 o                         
   5   2   1       3859.84       3978.75        58.14 o                         
   6   2   1       4628.48       4420.50        70.43 o                         
   7   2   1       5697.72       5543.02       100.75 o                         
   8   2   1       2061.12       2012.33        60.71 o                         
   9   2   1        349.13        318.21        25.51 o                         
  10   2   1         80.51         82.39        14.01 o                         
  11   2   1         55.12         53.13        15.66 o                         
  12   2   1         47.57         37.69        18.39 o                         
  13   2   1        112.08        127.66        40.80 o                         
 -13   3   1        289.75        225.08        35.71 o                         
 -12   3   1        375.64        331.20        32.58 o                         
 -11   3   1          7.30         24.72        13.66 o                         
 -10   3   1        441.54        376.46        28.98 o                         
  -9   3   1       3235.62       3241.11       101.51 o                         
  -8   3   1        977.16        955.62        45.12 o                         
  -7   3   1       4239.01       4373.21       102.89 o                         
  -6   3   1       2752.85       2849.73        56.00 o                         
  -5   3   1         54.67         52.84         8.40 o                         
  -4   3   1       2458.77       2558.64        60.71 o                         
  -3   3   1        375.43        383.62        17.47 o                         
  -2   3   1         91.87        121.91         8.90 o                         
  -1   3   1        390.50        347.12        17.14 o                         
   0   3   1       1642.57       1609.73        47.82 o                         
   1   3   1      15451.88      14702.71       111.69 o                         
   2   3   1       1103.67       1032.99        22.20 o                         
   3   3   1       1245.55       1172.09        24.41 o                         
   4   3   1       3992.96       4083.58        57.86 o                         
   5   3   1       1779.07       1735.81        43.12 o                         
   6   3   1         21.90         31.33         7.61 o                         
   7   3   1      10093.77      10351.02       218.30 o                         
   8   3   1       1637.49       1597.92        52.63 o                         
   9   3   1        213.73        236.76        23.22 o                         
  10   3   1         97.87         94.08        18.16 o                         
  11   3   1          3.73         -3.19        13.39 o                         
  12   3   1          1.58         20.18        16.27 o                         
  13   3   1          4.63        -17.73        17.73 o                         
 -13   4   1        466.98        353.36        43.06 o                         
 -12   4   1         69.56         59.38        13.62 o                         
 -11   4   1        553.79        503.91        34.54 o                         
 -10   4   1         51.22         46.36        11.75 o                         
  -9   4   1        776.40        690.16        37.80 o                         
  -8   4   1         11.41         31.89        13.02 o                         
  -7   4   1       1349.83       1387.98        50.20 o                         
  -6   4   1       6590.73       6600.54       125.05 o                         
  -5   4   1         27.69         55.19         8.73 o                         
  -4   4   1          8.90         11.70         7.91 o                         
  -3   4   1        317.83        351.23        24.25 o                         
  -2   4   1       9271.15       9156.56       135.88 o                         
  -1   4   1        449.53        506.99        19.66 o                         
   0   4   1       6660.46       6311.88       102.92 o                         
   1   4   1       4501.39       4402.67        66.84 o                         
   2   4   1       2063.54       2251.33        65.40 o                         
   3   4   1       3516.73       3352.00        62.45 o                         
   4   4   1       1980.49       1903.65        46.37 o                         
   5   4   1       3399.51       3325.84        65.56 o                         
   6   4   1        503.73        516.14        26.76 o                         
   7   4   1         72.72         51.79        10.71 o                         
   8   4   1       1782.40       1654.52        52.82 o                         
   9   4   1        495.44        477.42        30.93 o                         
  10   4   1       2118.59       1988.57        66.22 o                         
  11   4   1         89.26         81.67        17.75 o                         
  12   4   1        305.79        295.10        40.05 o                         
  13   4   1        168.89        158.07        30.09 o                         
 -12   5   1         24.33         28.35        16.25 o                         
 -11   5   1        201.46        183.03        21.91 o                         
 -10   5   1         32.75         29.94        14.85 o                         
  -9   5   1         40.04         43.60        11.98 o                         
  -8   5   1       1630.19       1566.70        55.06 o                         
  -7   5   1         46.36         19.53        12.08 o                         
  -6   5   1        740.69        737.97        37.20 o                         
  -5   5   1        247.76        229.39        19.49 o                         
  -4   5   1      12952.87      13153.20       173.48 o                         
  -3   5   1          3.40          5.18         7.45 o                         
  -2   5   1       2676.50       2531.58        59.37 o                         
  -1   5   1         25.66         10.32        10.55 o                         
   0   5   1        979.73        907.86        34.10 o                         
   1   5   1          5.46         10.61         5.34 o                         
   2   5   1       4129.91       4008.81       108.61 o                         
   3   5   1       5130.44       5143.23       104.57 o                         
   4   5   1        331.61        346.12        20.53 o                         
   5   5   1        207.16        198.27        17.93 o                         
   6   5   1       3406.28       3353.55        75.98 o                         
   7   5   1         31.70         22.97         9.96 o                         
   8   5   1       1274.96       1351.33        51.89 o                         
   9   5   1         25.42         16.78         7.93 o                         
  10   5   1        805.76        818.72        51.95 o                         
  11   5   1         26.53         54.28        15.72 o                         
  12   5   1        546.67        484.67        62.90 o                         
 -12   6   1        269.81        263.28        33.23 o                         
 -11   6   1        792.55        736.80        46.88 o                         
 -10   6   1        313.60        291.30        28.89 o                         
  -9   6   1        113.58         97.27        15.81 o                         
  -8   6   1        334.39        297.53        24.36 o                         
  -7   6   1        182.80        163.04        19.20 o                         
  -6   6   1       5359.27       5201.12       105.18 o                         
  -5   6   1       1948.30       1960.12        67.48 o                         
  -4   6   1       1621.48       1589.30        58.69 o                         
  -3   6   1       1172.96       1115.34        54.14 o                         
  -2   6   1       4995.47       4649.96        78.39 o                         
  -1   6   1       1876.54       1747.56       113.09 o                         
   0   6   1       2360.30       2240.19        59.08 o                         
   1   6   1        498.69        555.20        36.32 o                         
   2   6   1       1045.42       1002.03        57.68 o                         
   3   6   1       2144.24       2103.57       106.21 o                         
   4   6   1         14.27          5.52         6.24 o                         
   5   6   1       2140.21       2104.49        74.44 o                         
   6   6   1        250.66        209.75        24.90 o                         
   7   6   1         14.67         19.29         9.44 o                         
   8   6   1       1422.87       1385.99        57.86 o                         
   9   6   1        148.40        118.56        18.97 o                         
  10   6   1        489.06        465.97        46.08 o                         
  11   6   1         30.66         30.85        19.36 o                         
  12   6   1         10.55         44.73        19.90 o                         
 -11   7   1         19.05         17.28        14.45 o                         
 -10   7   1        326.49        363.70        31.61 o                         
  -9   7   1       1565.96       1566.24        60.58 o                         
  -8   7   1        408.91        431.98        34.12 o                         
  -7   7   1       1235.63       1230.91        60.33 o                         
  -6   7   1        382.26        368.36        31.84 o                         
  -5   7   1         10.93          2.61        12.95 o                         
  -4   7   1       1916.63       1805.12        67.07 o                         
  -3   7   1        183.20        160.42        14.18 o                         
  -2   7   1          2.59         -3.02         6.47 o                         
  -1   7   1       1951.63       2414.13       153.09 o                         
   0   7   1       1088.56       1090.52        79.41 o                         
   1   7   1       6566.58       6918.73       175.70 o                         
   2   7   1        502.12        504.42        43.55 o                         
   3   7   1       2287.59       2217.68        81.72 o                         
   4   7   1       5219.15       5322.52       252.80 o                         
   5   7   1       1045.69       1024.99        62.52 o                         
   6   7   1          2.89        -11.05        15.08 o                         
   7   7   1       1665.45       1690.02        71.12 o                         
   8   7   1        356.37        327.51        32.65 o                         
   9   7   1         34.04         43.52        18.09 o                         
  10   7   1         44.44         21.11        24.12 o                         
  11   7   1        106.58         98.94        23.40 o                         
 -11   8   1        245.43        212.85        39.46 o                         
 -10   8   1        436.53        483.37        43.26 o                         
  -9   8   1        129.74        149.83        24.65 o                         
  -8   8   1       1090.08       1168.51        63.98 o                         
  -7   8   1       1130.65       1158.48        61.44 o                         
  -6   8   1        186.74        222.44        26.39 o                         
  -5   8   1          7.97         -2.57         9.68 o                         
  -4   8   1         41.85         25.76        21.78 o                         
  -3   8   1        798.76        806.66        50.45 o                         
  -2   8   1        189.54        206.94        26.33 o                         
  -1   8   1       1608.27       1702.14        85.91 o                         
   0   8   1       2935.01       3242.14       126.75 o                         
   1   8   1       1114.66       1105.32        72.09 o                         
   2   8   1       5660.53       6135.58       206.28 o                         
   3   8   1       2422.37       2255.94        89.45 o                         
   4   8   1         79.70         49.01        14.44 o                         
   5   8   1        944.74        888.93        61.18 o                         
   6   8   1       3252.84       3323.79       205.93 o                         
   7   8   1         26.28         31.11        15.46 o                         
   8   8   1        408.15        405.15        37.92 o                         
   9   8   1         28.60          5.32        14.98 o                         
  10   8   1          9.40          1.39        15.65 o                         
 -10   9   1        160.95        183.25        32.22 o                         
  -9   9   1          1.90         14.01        14.04 o                         
  -8   9   1         18.71         19.86        15.60 o                         
  -7   9   1        432.81        423.42        40.30 o                         
  -6   9   1        307.71        266.97        33.99 o                         
  -5   9   1       3663.34       3517.13       188.22 o                         
  -4   9   1         75.11         41.02        13.63 o                         
  -3   9   1        308.46        280.51        30.60 o                         
  -2   9   1        164.86        146.33        24.82 o                         
  -1   9   1       2441.77       2457.51       120.27 o                         
   0   9   1        355.73        446.96        43.98 o                         
   1   9   1        366.50        403.97        46.88 o                         
   2   9   1        240.65        234.95        34.32 o                         
   3   9   1       1289.27       1174.26        72.61 o                         
   4   9   1       2933.66       3008.81       158.29 o                         
   5   9   1        272.07        258.14        33.54 o                         
   6   9   1        316.61        330.33        38.50 o                         
   7   9   1        132.88        101.38        23.17 o                         
   8   9   1         67.55         37.82        18.42 o                         
   9   9   1       1436.05       1635.54       100.74 o                         
  -9  10   1         57.46         49.44        17.80 o                         
  -8  10   1          8.27         26.95        19.21 o                         
  -7  10   1        139.65        105.17        25.47 o                         
  -6  10   1          1.20         -3.68        17.78 o                         
  -5  10   1       1189.10       1289.69        99.02 o                         
  -4  10   1         52.87         34.09        13.45 o                         
  -3  10   1       2977.41       2947.96       112.13 o                         
  -2  10   1         14.44         48.71        15.45 o                         
  -1  10   1         39.68         24.65        14.50 o                         
   0  10   1         15.58         25.31        16.04 o                         
   1  10   1       1937.39       1919.33       105.28 o                         
   2  10   1          2.68          8.73        18.09 o                         
   3  10   1        177.77        141.83        24.28 o                         
   4  10   1          2.22          5.55        12.23 o                         
   5  10   1        112.30        115.83        25.94 o                         
   6  10   1          1.66         -7.89        16.71 o                         
   7  10   1        816.32        887.98        70.86 o                         
   8  10   1         98.70        103.68        24.67 o                         
  -7  11   1        267.23        320.36        54.10 o                         
  -6  11   1        321.16        311.68        49.88 o                         
  -5  11   1        787.10        808.10        72.92 o                         
  -4  11   1        125.38        180.67        31.92 o                         
  -3  11   1        528.78        511.49        51.24 o                         
  -2  11   1         24.18          5.50        13.63 o                         
  -1  11   1        942.07       1011.30        63.27 o                         
   0  11   1        136.97        127.30        26.04 o                         
   1  11   1         10.50         16.44        16.49 o                         
   2  11   1        234.46        260.75        40.11 o                         
   3  11   1        105.15        139.19        27.82 o                         
   4  11   1       1244.91       1321.46        72.75 o                         
   5  11   1         77.98         64.11        30.56 o                         
   6  11   1         36.80         37.82        17.21 o                         
   7  11   1         14.78         42.49        20.00 o                         
  -5  12   1         11.80         19.75        21.11 o                         
  -4  12   1         27.56          6.83        16.85 o                         
  -3  12   1         86.04         98.07        21.72 o                         
  -2  12   1          0.07         -7.75        19.23 o                         
  -1  12   1        146.90        172.72        30.03 o                         
   0  12   1       1019.33       1148.10        80.19 o                         
   1  12   1         59.28         54.98        28.22 o                         
   2  12   1        780.80        878.54        77.31 o                         
   3  12   1        259.22        282.74        36.06 o                         
   4  12   1         10.87         26.16        20.81 o                         
   5  12   1        141.76        143.70        30.44 o                         
  -2  13   1         21.29         40.07        34.24 o                         
  -1  13   1         82.75        115.51        29.89 o                         
   0  13   1        304.36        406.30        56.77 o                         
   1  13   1        508.54        597.06        67.53 o                         
   2  13   1         37.88         35.99        17.15 o                         
 -14   0   2          0.05         81.91        30.44 o                         
 -12   0   2         19.10         48.74        33.66 o                         
 -10   0   2         74.43         37.27        11.87 o                         
  -8   0   2       6246.39       6766.63       259.56 o                         
  -6   0   2      11061.51      11803.79      1466.32 o                         
  -4   0   2        854.95        923.39        44.19 o                         
  -2   0   2      26021.19      31773.21       388.73 o                         
   0   0   2        835.77        951.72        18.61 o                         
   2   0   2       5421.43       5323.35       108.70 o                         
   4   0   2      24742.92      23261.42       250.16 o                         
   6   0   2       3865.76       3676.05        80.20 o                         
   8   0   2       6925.29       6830.98       142.11 o                         
  10   0   2         82.97         74.95        22.15 o                         
  12   0   2        418.66        353.62        72.93 o                         
 -14   1   2          0.63         -0.46        23.83 o                         
 -13   1   2        194.10        155.63        30.19 o                         
 -12   1   2         17.66         16.37        19.31 o                         
 -11   1   2        112.46         78.96        14.26 o                         
 -10   1   2        142.39        120.57        14.65 o                         
  -9   1   2        255.48        254.52        24.18 o                         
  -8   1   2       1389.69       1382.30        83.55 o                         
  -7   1   2       2451.36       2690.64        78.08 o                         
  -6   1   2       6450.22       6976.15       126.33 o                         
  -5   1   2       4311.52       4490.29       177.82 o                         
  -4   1   2       3336.33       3612.88       102.94 o                         
  -3   1   2          8.06          7.40         3.08 o                         
  -2   1   2      14059.44      16461.00       197.53 o                         
  -1   1   2      10479.73      11277.15       136.18 o                         
   0   1   2       2917.88       3143.73        48.89 o                         
   1   1   2      30842.70      31709.25       197.42 o                         
   2   1   2       6242.78       6321.80        58.41 o                         
   3   1   2       2466.69       2483.94        39.72 o                         
   4   1   2       2121.89       1972.53        61.16 o                         
   5   1   2        191.65        163.40        12.46 o                         
   6   1   2      13923.87      13332.18       154.78 o                         
   7   1   2        622.93        577.84        29.25 o                         
   8   1   2         64.23         51.01        10.39 o                         
   9   1   2       1309.73       1348.02        78.01 o                         
  10   1   2       1001.36       1054.56        51.41 o                         
  11   1   2        318.28        296.21        34.81 o                         
  12   1   2         46.82        107.30        40.36 o                         
  13   1   2         39.91         52.88        37.10 o                         
 -13   2   2        573.64        567.90        48.87 o                         
 -12   2   2         24.84         -2.78        15.09 o                         
 -11   2   2        515.54        558.80        41.73 o                         
 -10   2   2        334.96        264.93        23.63 o                         
  -9   2   2        203.33        134.81        21.93 o                         
  -8   2   2         16.84         10.17         8.29 o                         
  -7   2   2         16.22         17.50         8.27 o                         
  -6   2   2         90.32         74.62        11.50 o                         
  -5   2   2       4271.98       4890.39       101.21 o                         
  -4   2   2       4045.91       4438.00        76.85 o                         
  -3   2   2       2698.35       2923.72        78.08 o                         
  -2   2   2         16.14         32.37         4.64 o                         
  -1   2   2      46754.75      48166.57       744.65 o                         
   0   2   2      43885.61      45207.65       402.92 o                         
   1   2   2      10006.16      10202.34       119.22 o                         
   2   2   2          5.41         11.88         2.72 o                         
   3   2   2        349.66        424.62        14.35 o                         
   4   2   2       8142.74       7518.06        87.62 o                         
   5   2   2        431.79        466.25        16.96 o                         
   6   2   2        421.79        383.97        18.11 o                         
   7   2   2        140.83        123.76        11.43 o                         
   8   2   2         18.14         13.93         6.48 o                         
   9   2   2         21.91         22.51         9.95 o                         
  10   2   2        580.54        565.62        33.86 o                         
  11   2   2        584.41        574.92        49.26 o                         
  12   2   2        412.60        469.34        46.83 o                         
  13   2   2        625.67        480.64        55.42 o                         
 -13   3   2         55.17         31.83        36.99 o                         
 -12   3   2        849.88        912.45        51.35 o                         
 -11   3   2        317.88        301.82        31.24 o                         
 -10   3   2        286.91        274.26        25.58 o                         
  -9   3   2         60.86         43.10        13.69 o                         
  -8   3   2        774.35        813.91        52.87 o                         
  -7   3   2       1291.51       1333.95        50.40 o                         
  -6   3   2         42.73         37.13         8.30 o                         
  -5   3   2        128.25        130.42        12.29 o                         
  -4   3   2        903.66        989.70        30.23 o                         
  -3   3   2       4689.24       4723.58       109.44 o                         
  -2   3   2      10581.64      10987.86       122.07 o                         
  -1   3   2       6113.59       6082.06       117.24 o                         
   0   3   2         21.21         46.54         5.55 o                         
   1   3   2       5859.86       6019.19       130.85 o                         
   2   3   2       3390.16       3365.51        50.23 o                         
   3   3   2       4822.78       4892.72        50.78 o                         
   4   3   2      11104.81      11565.92       112.44 o                         
   5   3   2        144.76        153.49        11.26 o                         
   6   3   2        120.86        127.19         9.80 o                         
   7   3   2        240.17        238.15        14.86 o                         
   8   3   2        335.56        324.06        23.30 o                         
   9   3   2        355.78        335.39        25.40 o                         
  10   3   2        263.51        216.15        24.29 o                         
  11   3   2        402.53        394.61        43.50 o                         
  12   3   2        491.80        420.05        44.70 o                         
  13   3   2          0.31          5.14        17.67 o                         
 -13   4   2         11.35        -22.55        45.86 o                         
 -12   4   2          9.85          1.14        17.94 o                         
 -11   4   2        133.63        123.38        19.76 o                         
 -10   4   2        298.14        281.19        25.91 o                         
  -9   4   2       2085.98       2020.35        68.00 o                         
  -8   4   2       1074.67       1073.41        47.56 o                         
  -7   4   2        953.41        948.90        41.07 o                         
  -6   4   2       3256.64       3110.33        66.35 o                         
  -5   4   2      13161.25      12831.94       289.10 o                         
  -4   4   2        111.45         93.03        10.66 o                         
  -3   4   2        964.00       1039.04        51.82 o                         
  -2   4   2       1390.03       1525.58        60.89 o                         
  -1   4   2       1742.69       1678.07        45.86 o                         
   0   4   2      13156.22      12346.82       203.02 o                         
   1   4   2       1240.84       1327.11        65.08 o                         
   2   4   2        933.26        882.63        34.26 o                         
   3   4   2         26.03         24.28         8.61 o                         
   4   4   2         41.91         29.93         5.33 o                         
   5   4   2       7586.69       7708.78       103.20 o                         
   6   4   2       2687.28       2655.19        60.39 o                         
   7   4   2        294.90        316.32        21.46 o                         
   8   4   2       1251.32       1155.19        44.15 o                         
   9   4   2       2005.14       1950.36        62.63 o                         
  10   4   2        447.12        436.97        36.80 o                         
  11   4   2         33.44         48.82        15.29 o                         
  12   4   2         90.23        118.83        26.27 o                         
 -13   5   2         27.42         11.51        24.17 o                         
 -12   5   2         14.05         22.74        10.62 o                         
 -11   5   2         95.29         59.03        15.75 o                         
 -10   5   2         62.77         30.27         9.53 o                         
  -9   5   2       1168.56       1094.53        51.25 o                         
  -8   5   2        741.99        664.18        35.93 o                         
  -7   5   2      12590.96      12467.51       350.28 o                         
  -6   5   2        675.99        618.28        30.71 o                         
  -5   5   2       1285.31       1271.42        40.91 o                         
  -4   5   2        493.79        531.18        31.07 o                         
  -3   5   2       9071.20       9158.51       153.77 o                         
  -2   5   2        261.21        258.11        19.42 o                         
  -1   5   2        646.24        567.10        25.69 o                         
   0   5   2       1526.96       1564.15        64.14 o                         
   1   5   2       2473.75       2414.41        71.21 o                         
   2   5   2        727.97        724.55        37.65 o                         
   3   5   2       5315.72       5276.32       141.91 o                         
   4   5   2        356.53        351.44        21.76 o                         
   5   5   2        155.77        128.21        15.31 o                         
   6   5   2        136.98        115.47        13.75 o                         
   7   5   2       6197.75       6221.71       105.35 o                         
   8   5   2         79.75         51.11        13.16 o                         
   9   5   2        882.11        863.15        47.49 o                         
  10   5   2         27.70         27.56        12.64 o                         
  11   5   2        247.82        236.08        33.59 o                         
  12   5   2          3.21        -11.48        16.36 o                         
 -12   6   2         46.83         30.92        22.52 o                         
 -11   6   2        142.53        124.10        19.55 o                         
 -10   6   2        168.74        118.35        18.64 o                         
  -9   6   2        741.32        766.11        41.38 o                         
  -8   6   2       1448.36       1381.58        52.44 o                         
  -7   6   2         70.64         56.74        10.45 o                         
  -6   6   2        213.45        201.53        19.39 o                         
  -5   6   2       9314.41       9495.58       231.94 o                         
  -4   6   2        380.08        355.80        28.57 o                         
  -3   6   2         18.08          8.17         9.85 o                         
  -2   6   2       5281.87       5023.52       146.43 o                         
  -1   6   2       1480.04       1484.98        38.14 o                         
   0   6   2       9081.87       9358.70       169.87 o                         
   1   6   2        237.59        255.55        24.79 o                         
   2   6   2       7345.73       7307.99       189.80 o                         
   3   6   2         35.34         28.66         8.58 o                         
   4   6   2        417.14        417.86        32.77 o                         
   5   6   2       4489.14       4167.92       181.12 o                         
   6   6   2       1129.15       1093.88        49.50 o                         
   7   6   2        725.87        687.93        37.24 o                         
   8   6   2        320.55        335.38        27.41 o                         
   9   6   2        631.55        691.02        47.75 o                         
  10   6   2        455.21        476.03        46.86 o                         
  11   6   2        178.86        133.56        25.83 o                         
 -12   7   2        422.51        452.41        48.13 o                         
 -11   7   2        413.69        459.93        42.03 o                         
 -10   7   2        160.52        129.92        21.94 o                         
  -9   7   2        101.89         74.06        15.30 o                         
  -8   7   2        212.42        185.49        22.24 o                         
  -7   7   2         27.82         43.64        12.32 o                         
  -6   7   2       1057.99       1036.94        45.46 o                         
  -5   7   2       1407.97       1380.02        80.76 o                         
  -4   7   2        217.05        194.24        20.90 o                         
  -3   7   2       1691.23       1726.51        62.87 o                         
  -2   7   2       6721.27       6508.81       101.05 o                         
  -1   7   2       1553.04       1457.38        66.11 o                         
   0   7   2        147.93        132.69        23.75 o                         
   1   7   2       4342.94       4816.86       147.30 o                         
   2   7   2       7765.48       8186.94       190.76 o                         
   3   7   2       1915.06       1802.95        82.89 o                         
   4   7   2       1838.02       1735.42        72.08 o                         
   5   7   2        889.92        890.70        52.20 o                         
   6   7   2          0.29          0.18        15.01 o                         
   7   7   2         59.61         60.52        17.50 o                         
   8   7   2         23.03          3.74        20.30 o                         
   9   7   2          4.75         14.53        16.08 o                         
  10   7   2          0.81         13.84        19.17 o                         
  11   7   2        292.10        338.75        43.75 o                         
 -11   8   2        332.18        363.94        52.32 o                         
 -10   8   2        327.43        345.11        36.74 o                         
  -9   8   2          2.59          0.81        14.02 o                         
  -8   8   2         52.66         38.70        13.04 o                         
  -7   8   2         52.43         17.67        12.41 o                         
  -6   8   2        319.53        279.69        29.30 o                         
  -5   8   2         13.95          4.22        10.70 o                         
  -4   8   2        321.04        352.77        34.32 o                         
  -3   8   2       2978.55       2880.72        81.38 o                         
  -2   8   2        214.01        243.25        30.53 o                         
  -1   8   2        942.17        914.99        41.30 o                         
   0   8   2       4228.12       4292.24       142.22 o                         
   1   8   2       3718.18       3955.16       141.64 o                         
   2   8   2        242.08        207.38        31.46 o                         
   3   8   2       4815.92       5265.24       205.61 o                         
   4   8   2       1367.94       1336.40        68.44 o                         
   5   8   2        108.55        108.37        18.37 o                         
   6   8   2          2.57          5.67        12.91 o                         
   7   8   2         72.99         62.28        20.97 o                         
   8   8   2        153.57        122.77        28.39 o                         
   9   8   2          9.33         30.41        20.20 o                         
  10   8   2        242.82        277.09        41.70 o                         
 -10   9   2        365.04        405.16        41.74 o                         
  -9   9   2        189.49        151.34        25.04 o                         
  -8   9   2        211.39        226.36        30.35 o                         
  -7   9   2        580.67        555.30        44.23 o                         
  -6   9   2        667.55        756.33        50.19 o                         
  -5   9   2        456.66        431.63        42.70 o                         
  -4   9   2       1105.01       1043.53        62.66 o                         
  -3   9   2         35.47         15.67        14.97 o                         
  -2   9   2       1203.65       1179.80        63.86 o                         
  -1   9   2       1288.26       1255.07        67.18 o                         
   0   9   2        475.55        480.44        44.53 o                         
   1   9   2       2133.26       2437.03       115.03 o                         
   2   9   2        883.49        843.06        66.06 o                         
   3   9   2          2.53         -0.36        11.65 o                         
   4   9   2       2425.10       2627.30       185.03 o                         
   5   9   2         99.91        113.60        25.03 o                         
   6   9   2       1273.76       1355.29       128.09 o                         
   7   9   2        484.63        513.53        52.38 o                         
   8   9   2         41.11         47.89        16.44 o                         
   9   9   2         18.89         32.51        19.76 o                         
  -9  10   2          4.59          5.22        16.62 o                         
  -8  10   2       1383.91       1519.83       121.06 o                         
  -7  10   2          2.81        -11.01        15.76 o                         
  -6  10   2        830.70        840.61        63.21 o                         
  -5  10   2         75.09         60.66        20.16 o                         
  -4  10   2        590.16        608.40        50.82 o                         
  -3  10   2          8.86         -0.01        13.15 o                         
  -2  10   2       1031.99       1033.65        63.08 o                         
  -1  10   2         10.41         -3.29        10.19 o                         
   0  10   2        179.66        192.71        25.48 o                         
   1  10   2         43.95         77.76        24.59 o                         
   2  10   2       1558.64       1779.68       101.98 o                         
   3  10   2        137.99        156.88        28.81 o                         
   4  10   2        885.81        882.95        70.32 o                         
   5  10   2        127.57         88.42        24.46 o                         
   6  10   2        898.93        899.41        81.48 o                         
   7  10   2        100.47         75.65        22.10 o                         
   8  10   2       1330.49       1486.60       130.34 o                         
  -7  11   2         13.62          2.62        24.65 o                         
  -6  11   2        667.41        706.88       119.62 o                         
  -5  11   2         92.29         83.88        29.68 o                         
  -4  11   2        526.85        529.41        62.39 o                         
  -3  11   2         25.06         -1.55        16.32 o                         
  -2  11   2         46.76         37.28        22.61 o                         
  -1  11   2        677.74        765.73        65.10 o                         
   0  11   2          2.60         10.11        15.84 o                         
   1  11   2        743.77        756.24        60.67 o                         
   2  11   2        349.79        351.23        46.96 o                         
   3  11   2         44.15         50.75        18.50 o                         
   4  11   2        211.35        267.43        39.65 o                         
   5  11   2          3.42         -1.40        17.64 o                         
   6  11   2        610.41        613.98        76.34 o                         
   7  11   2         84.75         54.24        32.07 o                         
  -5  12   2         35.79         43.68        27.18 o                         
  -4  12   2        241.31        339.65        62.18 o                         
  -3  12   2        648.10        799.76        80.04 o                         
  -2  12   2         20.84         71.49        30.78 o                         
  -1  12   2        519.26        584.10        58.73 o                         
   0  12   2        373.65        424.93        49.66 o                         
   1  12   2        235.87        242.94        35.85 o                         
   2  12   2        258.65        252.37        35.80 o                         
   3  12   2        582.70        639.67        52.35 o                         
   4  12   2        151.68        142.71        27.22 o                         
   5  12   2          6.09        -18.42        18.42 o                         
  -2  13   2        610.06        852.77       104.18 o                         
  -1  13   2        202.83        240.75        56.85 o                         
   0  13   2          0.20          5.35        24.07 o                         
   1  13   2        286.95        359.02        54.20 o                         
 -13   0   3        238.03        244.35        69.49 o                         
 -11   0   3       1929.91       1834.18       113.75 o                         
  -9   0   3        611.17        695.28        89.24 o                         
  -7   0   3      10424.29      11794.09       398.05 o                         
  -5   0   3      13846.90      16302.47       789.80 o                         
  -3   0   3      13499.40      16544.87       336.13 o                         
  -1   0   3      28788.27      29561.82       452.15 o                         
   1   0   3       4412.85       4311.26        70.90 o                         
   3   0   3      14459.65      13668.82       292.43 o                         
   5   0   3       6999.93       6587.97       137.53 o                         
   7   0   3       1276.63       1242.53        69.16 o                         
   9   0   3       1095.04        955.12        69.67 o                         
  11   0   3          3.72         42.28        47.95 o                         
  13   0   3        247.70        211.47        68.78 o                         
 -14   1   3        189.94        174.54        31.96 o                         
 -13   1   3        572.34        520.26        53.14 o                         
 -12   1   3        111.24        120.42        26.97 o                         
 -11   1   3          1.15          5.52        12.20 o                         
 -10   1   3         40.69         45.45        13.14 o                         
  -9   1   3       3509.04       3718.94       104.65 o                         
  -8   1   3        726.37        809.82        51.03 o                         
  -7   1   3       2594.32       3022.62       189.18 o                         
  -6   1   3       2371.77       2626.79       113.64 o                         
  -5   1   3         16.09          5.24         8.52 o                         
  -4   1   3      12825.82      14588.60       262.86 o                         
  -3   1   3          4.44         27.95         6.48 o                         
  -2   1   3       4485.75       4798.68        93.00 o                         
  -1   1   3        408.82        414.19        26.03 o                         
   0   1   3       3928.06       4365.53        89.28 o                         
   1   1   3      28297.49      28725.20       137.00 o                         
   2   1   3       5252.52       5241.45        58.74 o                         
   3   1   3       8775.70       8400.95       132.13 o                         
   4   1   3         97.47        116.35         8.37 o                         
   5   1   3       3319.11       2974.15        47.46 o                         
   6   1   3       4348.70       4283.65        77.22 o                         
   7   1   3       5510.61       5249.42        91.19 o                         
   8   1   3         18.84         54.78        11.58 o                         
   9   1   3          3.48         28.49        14.78 o                         
  10   1   3        802.55        748.51        55.41 o                         
  11   1   3          0.63         17.86        17.54 o                         
  12   1   3        286.34        320.90        49.66 o                         
  13   1   3        121.34        123.78        51.21 o                         
 -14   2   3        258.60        265.72        43.38 o                         
 -13   2   3         33.47         21.95        15.91 o                         
 -12   2   3         79.48         73.09        18.78 o                         
 -11   2   3         11.49         10.15        14.52 o                         
 -10   2   3         86.32         48.96        14.45 o                         
  -9   2   3         35.34         27.79        11.19 o                         
  -8   2   3       1251.17       1260.81        81.26 o                         
  -7   2   3       3259.55       3840.92       115.73 o                         
  -6   2   3      10943.07      12418.62       198.29 o                         
  -5   2   3        893.35        956.87        63.43 o                         
  -4   2   3        541.91        540.17        35.35 o                         
  -3   2   3       3295.03       3087.37        59.04 o                         
  -2   2   3      15426.10      16312.96       180.14 o                         
  -1   2   3       1770.91       1794.90        45.79 o                         
   0   2   3      11341.64      11964.05       111.07 o                         
   1   2   3       3804.98       3732.52        41.68 o                         
   2   2   3       7200.00       7340.16        60.23 o                         
   3   2   3         17.82         38.64         5.03 o                         
   4   2   3       1635.78       1505.34        34.10 o                         
   5   2   3       5768.13       5708.26        75.47 o                         
   6   2   3        125.04        134.06        12.56 o                         
   7   2   3        800.00        784.38        35.45 o                         
   8   2   3       7576.31       7654.34       119.63 o                         
   9   2   3        204.95        226.85        20.97 o                         
  10   2   3        866.66        823.15        77.99 o                         
  11   2   3        776.44        759.22        49.84 o                         
  12   2   3         91.47         29.37        22.75 o                         
  13   2   3         18.18         33.66        18.71 o                         
 -13   3   3          6.60         25.94        27.97 o                         
 -12   3   3         12.33         12.60        13.19 o                         
 -11   3   3         70.63         39.48        17.44 o                         
 -10   3   3         50.87         38.99        14.93 o                         
  -9   3   3         73.17         56.89        13.74 o                         
  -8   3   3       3313.95       3535.05       113.55 o                         
  -7   3   3       6962.45       7529.90       149.82 o                         
  -6   3   3        601.25        609.25        38.97 o                         
  -5   3   3       6335.66       6422.77       163.54 o                         
  -4   3   3       4638.64       4607.73        93.37 o                         
  -3   3   3       2970.48       3183.31        52.39 o                         
  -2   3   3        255.74        270.42        14.32 o                         
  -1   3   3       7468.05       7123.83       267.41 o                         
   0   3   3       2473.29       2377.49        58.80 o                         
   1   3   3       2004.58       1911.40        37.47 o                         
   2   3   3       2343.53       2425.52        37.94 o                         
   3   3   3        391.49        386.97        13.85 o                         
   4   3   3        310.14        274.62        10.88 o                         
   5   3   3          1.64         11.42         7.44 o                         
   6   3   3       2657.47       2531.89        55.55 o                         
   7   3   3       2281.31       2226.62        54.89 o                         
   8   3   3       1084.83       1102.36        42.09 o                         
   9   3   3       2073.28       2093.18        72.93 o                         
  10   3   3        505.45        547.60        46.42 o                         
  11   3   3        584.29        532.98        56.02 o                         
  12   3   3        247.03        221.00        36.19 o                         
 -13   4   3        245.39        223.17        32.96 o                         
 -12   4   3        495.09        448.79        38.98 o                         
 -11   4   3        239.89        247.07        28.58 o                         
 -10   4   3       1179.05       1122.28        72.21 o                         
  -9   4   3        575.73        539.35        35.61 o                         
  -8   4   3       2451.96       2399.90        98.37 o                         
  -7   4   3        711.39        669.24        34.21 o                         
  -6   4   3       1011.72        886.58        48.25 o                         
  -5   4   3       1351.45       1263.96        38.03 o                         
  -4   4   3       1156.11       1079.31        32.11 o                         
  -3   4   3       4447.21       4573.09       139.03 o                         
  -2   4   3       3219.62       3096.10       150.60 o                         
  -1   4   3        306.41        312.79        21.99 o                         
   0   4   3        210.17        184.87        23.55 o                         
   1   4   3       1224.19       1076.92        28.87 o                         
   2   4   3      13213.69      12816.38       195.04 o                         
   3   4   3       4013.02       3780.23        80.01 o                         
   4   4   3        128.55        122.57        11.02 o                         
   5   4   3        114.77         92.47         9.82 o                         
   6   4   3       6304.63       6359.32        97.16 o                         
   7   4   3       1628.79       1513.55        47.29 o                         
   8   4   3        510.35        497.03        34.77 o                         
   9   4   3        137.77        114.58        18.39 o                         
  10   4   3         10.27         17.09        12.95 o                         
  11   4   3        397.96        406.60        50.85 o                         
  12   4   3        198.75        220.44        36.07 o                         
 -13   5   3          3.92         13.21        12.13 o                         
 -12   5   3        552.15        549.35        44.12 o                         
 -11   5   3         35.47         14.78        19.85 o                         
 -10   5   3       1841.63       1869.27        71.16 o                         
  -9   5   3        345.82        292.07        26.14 o                         
  -8   5   3       1430.36       1554.17        61.38 o                         
  -7   5   3        200.86        158.56        16.46 o                         
  -6   5   3       9117.45       8818.38       237.12 o                         
  -5   5   3        142.60        123.65        12.26 o                         
  -4   5   3        344.13        272.46        22.25 o                         
  -3   5   3          4.00          0.89         6.31 o                         
  -2   5   3        252.86        235.32        20.56 o                         
  -1   5   3         86.88         73.87        10.00 o                         
   0   5   3       5671.48       5568.58        84.80 o                         
   1   5   3        566.13        595.45        32.75 o                         
   2   5   3       3389.65       3392.93        78.35 o                         
   3   5   3        830.46        808.06        31.09 o                         
   4   5   3      13225.95      13212.76       177.95 o                         
   5   5   3         23.98         28.54        22.02 o                         
   6   5   3       1066.89       1051.86        40.18 o                         
   7   5   3        196.62        161.81        14.58 o                         
   8   5   3       1280.84       1209.51        54.27 o                         
   9   5   3         27.45         12.25        14.19 o                         
  10   5   3          1.25         -9.04        11.35 o                         
  11   5   3         20.00         16.93        20.26 o                         
  12   5   3          6.63         -0.22        15.88 o                         
 -12   6   3        277.98        266.48        34.78 o                         
 -11   6   3        156.35        155.24        24.18 o                         
 -10   6   3        205.86        207.67        24.32 o                         
  -9   6   3         14.44         10.22        10.04 o                         
  -8   6   3       2570.83       2563.13        71.08 o                         
  -7   6   3         10.37         16.90         9.74 o                         
  -6   6   3        876.88        815.25        39.94 o                         
  -5   6   3       1620.71       1542.06        64.44 o                         
  -4   6   3       1266.91       1278.45        51.06 o                         
  -3   6   3       3063.47       3128.45        78.75 o                         
  -2   6   3        478.04        434.52        26.89 o                         
  -1   6   3        367.66        371.66        24.59 o                         
   0   6   3       2455.55       2313.99        72.91 o                         
   1   6   3       3459.29       3425.85        85.31 o                         
   2   6   3      11830.93      11271.50       183.37 o                         
   3   6   3        623.50        578.72        39.10 o                         
   4   6   3         27.98         25.14         6.82 o                         
   5   6   3        359.90        347.58        27.05 o                         
   6   6   3       1582.68       1631.20        72.29 o                         
   7   6   3         30.88          9.86        18.22 o                         
   8   6   3         68.35         42.11        16.50 o                         
   9   6   3          3.91          1.32        17.46 o                         
  10   6   3        267.56        236.53        29.88 o                         
  11   6   3        488.79        599.62        60.55 o                         
 -12   7   3         35.31         24.77        18.55 o                         
 -11   7   3        388.69        396.86        39.54 o                         
 -10   7   3         22.41          3.39        11.23 o                         
  -9   7   3         49.52         37.02        11.69 o                         
  -8   7   3        270.81        273.02        29.59 o                         
  -7   7   3        860.60        807.84        41.69 o                         
  -6   7   3        235.32        259.24        22.36 o                         
  -5   7   3       3776.22       3714.88        77.20 o                         
  -4   7   3       2079.64       2134.59        70.83 o                         
  -3   7   3       1516.80       1341.23       101.68 o                         
  -2   7   3        208.44        184.47        15.69 o                         
  -1   7   3       9606.08       9068.60       145.83 o                         
   0   7   3       4761.17       4622.22       103.15 o                         
   1   7   3       3267.33       3321.33        88.32 o                         
   2   7   3        415.31        432.95        34.50 o                         
   3   7   3          6.56        -13.45        14.13 o                         
   4   7   3        536.60        505.12        39.16 o                         
   5   7   3        263.98        234.45        36.22 o                         
   6   7   3         87.20         55.40        15.24 o                         
   7   7   3         10.91         21.62        16.65 o                         
   8   7   3        531.02        617.87        54.11 o                         
   9   7   3       1093.74       1142.88        75.16 o                         
  10   7   3         88.16         78.16        20.22 o                         
  11   7   3          0.92         -7.66        29.95 o                         
 -11   8   3        136.66        120.03        27.51 o                         
 -10   8   3          0.81          3.02        16.54 o                         
  -9   8   3         18.97         21.04        12.94 o                         
  -8   8   3        364.56        332.14        34.40 o                         
  -7   8   3        148.47        171.80        23.97 o                         
  -6   8   3       1642.13       1569.72        68.29 o                         
  -5   8   3         87.71         66.30        12.64 o                         
  -4   8   3         73.51         60.55        11.17 o                         
  -3   8   3       2206.57       2121.87        89.18 o                         
  -2   8   3       1932.35       1814.30        63.96 o                         
  -1   8   3         40.26         35.78        10.03 o                         
   0   8   3       3180.36       3340.44        86.97 o                         
   1   8   3       1636.90       1611.14        64.31 o                         
   2   8   3          6.85         14.28        13.17 o                         
   3   8   3        285.82        264.79        31.31 o                         
   4   8   3          0.56          2.52        11.05 o                         
   5   8   3         28.87          8.13        24.71 o                         
   6   8   3         47.19         43.81        17.73 o                         
   7   8   3        800.12        872.89        64.98 o                         
   8   8   3        642.56        690.47        59.75 o                         
   9   8   3          0.52         12.15        18.41 o                         
  10   8   3        568.75        696.61        64.53 o                         
 -10   9   3        105.06        110.66        21.55 o                         
  -9   9   3        499.87        555.41        46.69 o                         
  -8   9   3         20.36         15.16        12.55 o                         
  -7   9   3        113.55         89.55        18.38 o                         
  -6   9   3        129.16        112.71        19.74 o                         
  -5   9   3        284.14        325.25        31.80 o                         
  -4   9   3       1034.79        960.91        59.65 o                         
  -3   9   3        159.03        144.21        21.57 o                         
  -2   9   3        117.04        114.60        22.70 o                         
  -1   9   3         12.59          4.88         7.93 o                         
   0   9   3         18.75         30.50        13.16 o                         
   1   9   3       1492.95       1518.12        79.29 o                         
   2   9   3        472.32        507.30        43.85 o                         
   3   9   3       1631.96       1655.55       142.19 o                         
   4   9   3        224.26        269.36        33.60 o                         
   5   9   3        642.22        609.07        63.08 o                         
   6   9   3         75.98         70.07        19.66 o                         
   7   9   3        534.86        537.80        63.27 o                         
   8   9   3         91.86        121.31        27.58 o                         
   9   9   3         79.74         86.20        23.34 o                         
  -9  10   3         30.86         38.79        18.32 o                         
  -8  10   3          3.96         -7.97        16.74 o                         
  -7  10   3        501.82        576.63        53.92 o                         
  -6  10   3         14.03        -14.85        32.09 o                         
  -5  10   3        135.93         68.78        23.09 o                         
  -4  10   3          1.33         34.04        15.80 o                         
  -3  10   3         23.33         16.32        17.32 o                         
  -2  10   3         90.60        126.10        35.52 o                         
  -1  10   3        979.06       1025.92        78.56 o                         
   0  10   3         37.66         40.70        16.88 o                         
   1  10   3        125.86        140.55        24.74 o                         
   2  10   3        165.91        244.07        34.68 o                         
   3  10   3       1674.20       1685.00        91.75 o                         
   4  10   3         53.43         77.48        25.16 o                         
   5  10   3       1797.62       1792.40       109.87 o                         
   6  10   3          3.80         -7.66        14.26 o                         
   7  10   3        184.72        185.75        35.40 o                         
   8  10   3         15.26        -13.04        21.63 o                         
  -7  11   3         16.83         17.78        20.55 o                         
  -6  11   3         78.05         37.04        27.19 o                         
  -5  11   3        273.55        275.82        47.38 o                         
  -4  11   3        538.08        527.27        61.95 o                         
  -3  11   3         45.79         29.16        19.08 o                         
  -2  11   3        188.49        218.41        46.88 o                         
  -1  11   3        113.46        119.21        36.09 o                         
   0  11   3         62.06         32.52        16.67 o                         
   1  11   3        836.03        974.52        69.98 o                         
   2  11   3        202.88        211.91        32.95 o                         
   3  11   3        431.88        428.92        40.60 o                         
   4  11   3        419.97        427.31        47.56 o                         
   5  11   3        646.63        613.39        68.75 o                         
   6  11   3        287.93        243.96        39.89 o                         
  -5  12   3        178.41        150.01        41.09 o                         
  -4  12   3         59.43         76.97        32.15 o                         
  -3  12   3        622.35        751.35       142.43 o                         
  -2  12   3        603.68        771.77        84.50 o                         
  -1  12   3         11.38         38.78        22.36 o                         
   0  12   3        655.71        750.50        64.52 o                         
   1  12   3        324.92        361.76        44.18 o                         
   2  12   3          0.42         -9.35        16.69 o                         
   3  12   3        156.38        136.30        30.17 o                         
   4  12   3         18.46         24.41        14.77 o                         
  -1  13   3        672.30        879.46        88.85 o                         
   0  13   3        241.45        240.93        45.67 o                         
 -14   0   4        605.37        674.14        89.15 o                         
 -12   0   4          1.77         -8.81        18.68 o                         
 -10   0   4       2403.86       2633.28       144.54 o                         
  -8   0   4        811.47        973.54       105.73 o                         
  -6   0   4      13999.41      16610.00       334.26 o                         
  -4   0   4        564.79        702.08       134.88 o                         
  -2   0   4        494.45        581.05        35.09 o                         
   0   0   4      49479.11      46964.13       374.16 o                         
   2   0   4        752.38        619.05        19.55 o                         
   4   0   4       4650.22       4206.88       113.31 o                         
   6   0   4        728.85        675.94        47.50 o                         
   8   0   4       1797.51       1733.21        84.87 o                         
  10   0   4        706.97        626.39       115.05 o                         
  12   0   4        492.01        392.23       117.36 o                         
 -14   1   4         83.56         64.37        48.06 o                         
 -13   1   4        119.53         90.96        29.59 o                         
 -12   1   4        685.59        679.16        56.85 o                         
 -11   1   4          3.09         15.20        10.67 o                         
 -10   1   4          0.07          9.92        14.16 o                         
  -9   1   4       1042.66       1103.96        62.05 o                         
  -8   1   4       1847.60       2012.80        79.34 o                         
  -7   1   4       9294.43      10939.46       180.60 o                         
  -6   1   4        961.85       1056.70        43.18 o                         
  -5   1   4       1810.89       2069.10        69.98 o                         
  -4   1   4       4852.86       5606.60       161.51 o                         
  -3   1   4         38.69         21.39         4.68 o                         
  -2   1   4      16704.34      17907.25       587.16 o                         
  -1   1   4       4804.57       5060.70        83.42 o                         
   0   1   4       3017.78       3156.90        48.95 o                         
   1   1   4       2685.94       2659.81        44.97 o                         
   2   1   4       8412.76       8053.70        74.58 o                         
   3   1   4       1708.92       1675.47        38.25 o                         
   4   1   4       2064.90       2005.14        34.69 o                         
   5   1   4        666.78        617.30        22.46 o                         
   6   1   4       1108.16       1096.19        30.73 o                         
   7   1   4       1982.57       1883.31        65.98 o                         
   8   1   4        268.09        284.56        22.02 o                         
   9   1   4       1229.11       1225.16        71.81 o                         
  10   1   4         37.92         75.67        40.54 o                         
  11   1   4          0.62         10.17        18.00 o                         
  12   1   4        146.62        139.94        46.76 o                         
 -14   2   4         26.92         63.82        21.72 o                         
 -13   2   4        235.64        237.10        37.16 o                         
 -12   2   4         64.66         47.55        14.18 o                         
 -11   2   4        756.52        720.61        48.86 o                         
 -10   2   4        568.78        525.43        40.29 o                         
  -9   2   4       1886.73       2027.07        88.00 o                         
  -8   2   4       1114.76       1244.05        72.28 o                         
  -7   2   4        467.53        554.15        54.03 o                         
  -6   2   4       2478.52       2896.42       115.66 o                         
  -5   2   4      15485.42      17460.59       308.94 o                         
  -4   2   4         88.64         79.88        12.40 o                         
  -3   2   4         50.76         50.46         6.57 o                         
  -2   2   4       7330.58       8164.97       106.14 o                         
  -1   2   4         92.98        122.12        18.25 o                         
   0   2   4       7934.48       8354.50       139.50 o                         
   1   2   4       2480.10       2470.47        32.54 o                         
   2   2   4       1048.68       1145.19        26.90 o                         
   3   2   4        797.68        741.09        30.16 o                         
   4   2   4       2472.34       2560.30        61.05 o                         
   5   2   4      12505.98      12358.48       144.38 o                         
   6   2   4       1052.70       1006.20        37.29 o                         
   7   2   4        121.97        123.27        13.45 o                         
   8   2   4       2492.89       2449.18        65.23 o                         
   9   2   4       1330.34       1253.99        77.55 o                         
  10   2   4         48.90         78.77        23.57 o                         
  11   2   4        413.33        370.40        45.86 o                         
  12   2   4         66.22         33.23        16.22 o                         
 -13   3   4         13.77         40.99        20.80 o                         
 -12   3   4        309.79        316.03        37.68 o                         
 -11   3   4        246.99        185.56        25.33 o                         
 -10   3   4        389.09        383.28        42.17 o                         
  -9   3   4         21.29         22.98        13.60 o                         
  -8   3   4        779.25        939.34        74.53 o                         
  -7   3   4       4002.76       4361.32       294.25 o                         
  -6   3   4       3497.32       4036.33       143.52 o                         
  -5   3   4        665.72        701.81        44.31 o                         
  -4   3   4      11045.33      11782.10       199.16 o                         
  -3   3   4      16852.68      16687.23       157.70 o                         
  -2   3   4      10454.49      10734.35       286.81 o                         
  -1   3   4        611.83        752.76        59.18 o                         
   0   3   4          8.76         30.34        10.50 o                         
   1   3   4        288.15        265.33        14.90 o                         
   2   3   4       2504.35       2513.90        40.90 o                         
   3   3   4      10119.76      10449.54       107.98 o                         
   4   3   4       2428.52       2373.43        46.46 o                         
   5   3   4        801.77        745.76        29.31 o                         
   6   3   4       6291.75       6295.04        92.14 o                         
   7   3   4       2598.99       2644.58        61.57 o                         
   8   3   4         66.44         83.91        18.79 o                         
   9   3   4         67.70         67.45        16.57 o                         
  10   3   4       1825.47       1786.35        98.72 o                         
  11   3   4        571.78        539.37        56.31 o                         
  12   3   4         98.43         73.61        26.10 o                         
 -13   4   4        369.55        338.64        39.51 o                         
 -12   4   4        230.68        212.87        30.37 o                         
 -11   4   4        258.65        281.59        32.82 o                         
 -10   4   4         58.04         73.76        18.09 o                         
  -9   4   4        498.32        476.57        64.77 o                         
  -8   4   4       1452.03       1392.43        65.74 o                         
  -7   4   4       2407.61       2499.17       138.16 o                         
  -6   4   4       2543.24       2632.75        70.75 o                         
  -5   4   4       4276.89       4133.30        89.65 o                         
  -4   4   4       2207.13       2103.53        84.23 o                         
  -3   4   4       5987.11       5773.27       211.17 o                         
  -2   4   4       1736.59       1714.34        41.76 o                         
  -1   4   4      27719.00      29277.70       889.34 o                         
   0   4   4       1534.53       1684.03        77.93 o                         
   1   4   4       2459.93       2432.01        59.17 o                         
   2   4   4       1479.82       1500.37        34.99 o                         
   3   4   4       6175.67       5948.97        75.89 o                         
   4   4   4        237.73        184.29        12.58 o                         
   5   4   4        284.34        259.44        16.23 o                         
   6   4   4       1663.07       1599.15        55.85 o                         
   7   4   4        128.29        108.05        12.59 o                         
   8   4   4       2190.71       2387.53        74.92 o                         
   9   4   4        980.58       1022.42        54.26 o                         
  10   4   4        348.11        379.31        39.77 o                         
  11   4   4         36.29         62.25        25.54 o                         
  12   4   4         38.05         48.07        23.54 o                         
 -13   5   4        286.08        292.11        36.56 o                         
 -12   5   4          0.30         -1.05        14.32 o                         
 -11   5   4        717.79        755.87        55.18 o                         
 -10   5   4         41.24         21.04        14.42 o                         
  -9   5   4        891.90        851.74        49.99 o                         
  -8   5   4          0.32          4.19         9.81 o                         
  -7   5   4        108.77         72.47        11.54 o                         
  -6   5   4        658.86        610.05        32.32 o                         
  -5   5   4       1122.38       1086.82        46.62 o                         
  -4   5   4         53.83         40.28        10.02 o                         
  -3   5   4      10780.12      11000.67       144.74 o                         
  -2   5   4         10.90         25.69         6.80 o                         
  -1   5   4      11818.72      11131.65       132.44 o                         
   0   5   4        103.34         79.25        17.28 o                         
   1   5   4      26707.83      25352.36       365.83 o                         
   2   5   4        549.92        576.41        25.15 o                         
   3   5   4         80.12         87.38        10.81 o                         
   4   5   4        465.50        453.70        24.43 o                         
   5   5   4       1621.72       1558.07        43.88 o                         
   6   5   4          6.96          1.33         8.37 o                         
   7   5   4         31.14         23.68        12.53 o                         
   8   5   4         12.59          0.66        13.87 o                         
   9   5   4        418.69        426.21        34.37 o                         
  10   5   4          9.42         41.30        16.22 o                         
  11   5   4        520.52        484.12        56.93 o                         
 -12   6   4         22.38         24.43        13.35 o                         
 -11   6   4        339.97        375.94        43.23 o                         
 -10   6   4          0.40         11.03        11.02 o                         
  -9   6   4        232.39        245.80        28.02 o                         
  -8   6   4        441.18        434.55        32.32 o                         
  -7   6   4         68.68         49.50        11.63 o                         
  -6   6   4       3062.89       2865.99        84.05 o                         
  -5   6   4         94.20         82.46        14.70 o                         
  -4   6   4         21.90         19.67         8.60 o                         
  -3   6   4       2295.64       2225.83        64.00 o                         
  -2   6   4       2379.32       2298.52        62.64 o                         
  -1   6   4       8538.99       7910.13       151.25 o                         
   0   6   4       2556.65       2213.41        98.22 o                         
   1   6   4       4413.54       4271.89        99.22 o                         
   2   6   4       4664.54       4637.91        81.95 o                         
   3   6   4       3981.21       4007.17        92.40 o                         
   4   6   4       1401.37       1366.36        49.16 o                         
   5   6   4         97.51         80.17        11.36 o                         
   6   6   4         13.90         10.38        13.34 o                         
   7   6   4          6.35          3.56        12.16 o                         
   8   6   4       1212.89       1155.05        60.54 o                         
   9   6   4        474.90        453.16        37.92 o                         
  10   6   4         16.59         15.83        29.73 o                         
  11   6   4         20.45         31.43        25.46 o                         
 -12   7   4         50.91         60.27        18.76 o                         
 -11   7   4        163.43        176.61        28.77 o                         
 -10   7   4        691.00        654.48        49.03 o                         
  -9   7   4         55.19         35.95        15.17 o                         
  -8   7   4        401.90        371.62        35.98 o                         
  -7   7   4       1247.60       1234.13        60.05 o                         
  -6   7   4        833.83        875.68        48.68 o                         
  -5   7   4         33.93         37.74        11.47 o                         
  -4   7   4       4968.10       4846.52       107.69 o                         
  -3   7   4       1270.76       1287.66        48.29 o                         
  -2   7   4        163.72        172.47        17.20 o                         
  -1   7   4          9.69          2.98         6.08 o                         
   0   7   4         19.11         20.78         7.44 o                         
   1   7   4       1049.44        984.79        49.94 o                         
   2   7   4         30.54         23.92        13.98 o                         
   3   7   4       1361.38       1277.86        54.84 o                         
   4   7   4       1262.60       1217.23        53.67 o                         
   5   7   4        103.85         78.09        16.52 o                         
   6   7   4       1666.49       1682.17        88.25 o                         
   7   7   4        582.04        577.29        46.81 o                         
   8   7   4          7.04         -9.04        14.47 o                         
   9   7   4        210.32        297.92        35.76 o                         
  10   7   4        323.15        344.86        40.15 o                         
 -11   8   4         58.22         75.35        21.82 o                         
 -10   8   4         19.46         10.56        13.54 o                         
  -9   8   4        436.67        509.46        43.54 o                         
  -8   8   4        136.52        130.38        21.21 o                         
  -7   8   4        197.66        186.30        24.53 o                         
  -6   8   4       1451.55       1462.81        65.20 o                         
  -5   8   4       2050.63       2075.00        75.08 o                         
  -4   8   4        914.93        878.28        48.28 o                         
  -3   8   4       1418.64       1304.55        52.79 o                         
  -2   8   4         67.87         59.40        11.79 o                         
  -1   8   4         18.23         11.82         9.45 o                         
   0   8   4        245.79        250.55        22.47 o                         
   1   8   4         13.73         19.56        11.59 o                         
   2   8   4        447.39        499.16        36.81 o                         
   3   8   4         40.90         28.80        14.44 o                         
   4   8   4       1837.93       1775.67        69.80 o                         
   5   8   4       1400.61       1301.74        90.25 o                         
   6   8   4         10.84          0.89        17.95 o                         
   7   8   4        307.65        352.37        41.42 o                         
   8   8   4        404.44        462.80        49.33 o                         
   9   8   4        315.60        332.82        45.31 o                         
 -10   9   4          0.56         15.20        14.90 o                         
  -9   9   4         75.14         76.65        19.35 o                         
  -8   9   4        221.08        230.94        32.79 o                         
  -7   9   4        478.98        448.24        44.45 o                         
  -6   9   4        173.57        141.97        25.89 o                         
  -5   9   4          4.07          6.53        14.14 o                         
  -4   9   4          0.43         -4.38        12.57 o                         
  -3   9   4          5.50          9.83        16.91 o                         
  -2   9   4        788.10        854.71        57.52 o                         
  -1   9   4        578.65        579.34        48.27 o                         
   0   9   4         25.97         28.27        10.24 o                         
   1   9   4        219.41        202.50        25.93 o                         
   2   9   4       5341.33       5586.53       189.14 o                         
   3   9   4        302.11        299.31        31.78 o                         
   4   9   4        206.42        208.62        26.28 o                         
   5   9   4         12.07         -2.21        16.83 o                         
   6   9   4         69.21         39.99        15.32 o                         
   7   9   4        677.79        772.82        76.14 o                         
   8   9   4         95.59        111.55        27.71 o                         
  -9  10   4         32.44         23.50        17.72 o                         
  -8  10   4         28.43         -1.55        21.26 o                         
  -7  10   4          9.65         17.44        14.73 o                         
  -6  10   4          2.66        -18.32        21.63 o                         
  -5  10   4          0.08        -14.86        14.86 o                         
  -4  10   4        801.29        870.15        74.01 o                         
  -3  10   4        184.27        173.84        35.80 o                         
  -2  10   4         51.70         59.88        28.28 o                         
  -1  10   4         92.97        104.33        33.78 o                         
   0  10   4       3293.46       3512.24       152.76 o                         
   1  10   4         46.55         38.86        17.09 o                         
   2  10   4       1282.94       1388.21        78.43 o                         
   3  10   4         47.83         63.60        16.56 o                         
   4  10   4       1132.91       1206.61        77.33 o                         
   5  10   4         37.07         22.35        21.39 o                         
   6  10   4         67.50         37.08        16.47 o                         
   7  10   4         55.59         63.58        29.24 o                         
  -7  11   4        598.20        537.20        62.03 o                         
  -6  11   4         91.85         82.09        28.28 o                         
  -5  11   4        109.82        112.69        29.88 o                         
  -4  11   4          8.67          1.64        20.82 o                         
  -3  11   4        158.19        120.15        29.83 o                         
  -2  11   4       1152.36       1247.40       111.87 o                         
  -1  11   4        431.47        514.12        64.71 o                         
   0  11   4         30.14         28.36        23.71 o                         
   1  11   4        205.70        236.78        33.72 o                         
   2  11   4       1304.73       1426.40        83.30 o                         
   3  11   4        828.89        921.68        71.99 o                         
   4  11   4         69.71         90.94        25.01 o                         
   5  11   4          9.51         39.83        30.45 o                         
   6  11   4         44.83         52.26        20.65 o                         
  -5  12   4        750.71        796.42        98.02 o                         
  -4  12   4        338.62        330.76        51.37 o                         
  -3  12   4        529.43        598.45       103.08 o                         
  -2  12   4        133.22        259.36        51.87 o                         
  -1  12   4         11.00        -18.28        25.98 o                         
   0  12   4         86.58         70.51        26.81 o                         
   1  12   4         93.68         50.68        19.83 o                         
   2  12   4         86.27         91.11        18.81 o                         
   3  12   4         65.66         55.95        25.26 o                         
   4  12   4        158.62        172.44        41.63 o                         
 -13   0   5        901.92        937.72       103.28 o                         
 -11   0   5         24.75         -1.52        14.38 o                         
  -9   0   5         60.01         72.43        24.57 o                         
  -7   0   5        393.59        451.58        70.79 o                         
  -5   0   5       9977.49      11072.91       337.04 o                         
  -3   0   5      15098.58      14471.13       224.93 o                         
  -1   0   5        151.18        156.88        14.09 o                         
   1   0   5         69.32         78.20         6.56 o                         
   3   0   5       2953.67       2922.61        59.57 o                         
   5   0   5       3571.21       3392.17        91.83 o                         
   7   0   5       3257.96       3156.80       103.89 o                         
   9   0   5          4.48         10.97        34.20 o                         
  11   0   5       1594.19       1657.29       151.24 o                         
 -14   1   5         20.22         -9.04        27.58 o                         
 -13   1   5         73.22         82.13        32.09 o                         
 -12   1   5        368.87        346.16        35.60 o                         
 -11   1   5        230.70        201.05        30.75 o                         
 -10   1   5        736.16        783.59        56.92 o                         
  -9   1   5        841.84       1008.74        61.78 o                         
  -8   1   5          7.75         11.86        12.08 o                         
  -7   1   5       1851.42       2137.86        87.10 o                         
  -6   1   5       2668.11       3244.57        98.76 o                         
  -5   1   5       1968.00       2185.87        73.07 o                         
  -4   1   5       2570.74       2812.11       129.32 o                         
  -3   1   5        148.17        131.49        11.53 o                         
  -2   1   5        166.20        187.65        22.16 o                         
  -1   1   5       5209.31       4705.71       139.89 o                         
   0   1   5       2989.32       3268.00        52.12 o                         
   1   1   5       4019.23       4092.43        47.02 o                         
   2   1   5       4196.99       4168.42        54.39 o                         
   3   1   5        172.57        134.59        10.92 o                         
   4   1   5       5065.88       4740.84       106.99 o                         
   5   1   5       3908.86       3916.60        78.68 o                         
   6   1   5       3097.07       3043.71        51.68 o                         
   7   1   5         47.09         54.78         8.67 o                         
   8   1   5        244.46        296.48        55.01 o                         
   9   1   5        710.16        723.78        84.44 o                         
  10   1   5          2.05         13.70        23.05 o                         
  11   1   5        106.19        101.60        26.56 o                         
  12   1   5         70.77         94.06        23.94 o                         
 -13   2   5         11.04         -0.89        22.14 o                         
 -12   2   5        259.50        271.49        35.25 o                         
 -11   2   5        896.30        964.89        64.42 o                         
 -10   2   5        475.15        450.06        46.92 o                         
  -9   2   5        204.39        205.16        33.64 o                         
  -8   2   5       3853.74       4488.91       117.59 o                         
  -7   2   5       2711.22       3122.44       150.39 o                         
  -6   2   5       1189.10       1521.54        85.87 o                         
  -5   2   5        445.31        469.04        32.70 o                         
  -4   2   5         38.37         37.42         7.05 o                         
  -3   2   5       2115.88       2192.93        67.26 o                         
  -2   2   5        833.03        833.35        51.17 o                         
  -1   2   5       1099.02       1060.46        54.49 o                         
   0   2   5         46.86         57.27         7.83 o                         
   1   2   5       1404.45       1558.04        40.22 o                         
   2   2   5      12241.03      11449.22       107.66 o                         
   3   2   5       6974.35       7092.16       103.71 o                         
   4   2   5         45.58         40.91         8.36 o                         
   5   2   5       4709.00       4589.46        84.02 o                         
   6   2   5       4510.81       4529.85       110.74 o                         
   7   2   5         70.11         43.13        21.02 o                         
   8   2   5       2264.37       2274.70        74.08 o                         
   9   2   5         80.64         62.10        22.68 o                         
  10   2   5         21.88          7.49        17.78 o                         
  11   2   5         73.78        116.52        28.41 o                         
  12   2   5        142.12        159.29        33.13 o                         
 -13   3   5        331.79        337.19        43.86 o                         
 -12   3   5        121.95        114.22        24.62 o                         
 -11   3   5          0.82         -4.78        13.67 o                         
 -10   3   5        528.11        501.99        49.37 o                         
  -9   3   5       4003.90       4480.21       175.66 o                         
  -8   3   5        758.43        681.03        65.79 o                         
  -7   3   5       2545.22       2702.82       124.06 o                         
  -6   3   5       3649.18       3939.30       148.76 o                         
  -5   3   5         31.30         26.42        17.75 o                         
  -4   3   5       2403.28       2360.93        56.34 o                         
  -3   3   5        905.99        951.88        29.71 o                         
  -2   3   5       1326.68       1174.55        41.36 o                         
  -1   3   5        445.05        487.75        40.12 o                         
   0   3   5       9207.47       9726.15       169.84 o                         
   1   3   5      20667.09      19919.97       321.49 o                         
   2   3   5        268.13        266.51        14.29 o                         
   3   3   5       5208.19       5338.95        72.28 o                         
   4   3   5       5212.02       5170.43        87.78 o                         
   5   3   5       2523.86       2419.52        93.76 o                         
   6   3   5        222.44        201.71        23.53 o                         
   7   3   5       3409.97       3499.02        98.15 o                         
   8   3   5        868.56        894.74        51.79 o                         
   9   3   5        559.30        531.67        52.69 o                         
  10   3   5        127.28        131.91        29.56 o                         
  11   3   5          5.87         17.11        16.57 o                         
  12   3   5         71.23         28.38        21.98 o                         
 -13   4   5        370.15        367.31        38.06 o                         
 -12   4   5        130.71        162.34        22.84 o                         
 -11   4   5        464.66        463.35        42.92 o                         
 -10   4   5         19.69         24.85        10.71 o                         
  -9   4   5        452.14        450.50        38.09 o                         
  -8   4   5        639.75        623.21        49.25 o                         
  -7   4   5       1588.09       1633.10       107.57 o                         
  -6   4   5       7407.07       8104.53       234.72 o                         
  -5   4   5       2258.51       2081.47        65.76 o                         
  -4   4   5       2962.31       2763.53        69.63 o                         
  -3   4   5         90.28        153.54        20.03 o                         
  -2   4   5       9303.07       9580.32       222.39 o                         
  -1   4   5       2493.98       2712.60        79.68 o                         
   0   4   5      10084.55      10099.63       209.45 o                         
   1   4   5        247.84        222.88        19.24 o                         
   2   4   5        689.89        687.14        32.84 o                         
   3   4   5       4971.31       5075.82        88.25 o                         
   4   4   5        141.38        118.85        10.61 o                         
   5   4   5       2289.92       2180.85        62.84 o                         
   6   4   5        657.48        640.46        44.03 o                         
   7   4   5         11.46         13.38        12.21 o                         
   8   4   5       1223.34       1330.02        61.56 o                         
   9   4   5        730.86        725.99        62.65 o                         
  10   4   5       1287.38       1304.00        88.18 o                         
  11   4   5         43.38         44.92        21.64 o                         
 -13   5   5         15.58         16.02        10.74 o                         
 -12   5   5        431.84        458.01        46.01 o                         
 -11   5   5         11.47         14.83        11.96 o                         
 -10   5   5          5.18         21.98        12.97 o                         
  -9   5   5        135.92        113.08        21.24 o                         
  -8   5   5        975.04        948.61        55.73 o                         
  -7   5   5        370.57        328.73        27.62 o                         
  -6   5   5        178.90        178.85        20.47 o                         
  -5   5   5         78.05         84.48        18.71 o                         
  -4   5   5      14844.99      14549.17       468.26 o                         
  -3   5   5       3912.01       3826.94       108.48 o                         
  -2   5   5       7491.48       7366.28       199.04 o                         
  -1   5   5         68.68         75.86        17.77 o                         
   0   5   5       5970.42       5701.67        98.85 o                         
   1   5   5        118.92        134.96        11.07 o                         
   2   5   5       4957.38       4822.08        90.04 o                         
   3   5   5          2.61          5.97         4.58 o                         
   4   5   5        408.29        406.17        18.97 o                         
   5   5   5          4.47          3.03         9.44 o                         
   6   5   5        890.91        935.53        49.89 o                         
   7   5   5          0.63         -4.02        11.44 o                         
   8   5   5        921.01        956.15        53.94 o                         
   9   5   5         32.08         28.06        13.27 o                         
  10   5   5        657.84        719.62        67.97 o                         
  11   5   5         18.12          7.17        21.74 o                         
 -12   6   5        114.50        113.04        24.27 o                         
 -11   6   5        443.94        448.16        45.04 o                         
 -10   6   5         65.61         67.86        17.74 o                         
  -9   6   5         97.92        110.20        23.79 o                         
  -8   6   5         12.95          8.53         9.26 o                         
  -7   6   5        778.52        720.58        44.44 o                         
  -6   6   5       2170.82       2200.77        74.08 o                         
  -5   6   5       3271.94       3121.74        83.57 o                         
  -4   6   5       1094.58       1082.84        45.11 o                         
  -3   6   5       1794.56       1734.33        65.10 o                         
  -2   6   5       7222.11       7081.34        93.51 o                         
  -1   6   5       1464.38       1433.08        61.18 o                         
   0   6   5       5546.90       5249.73       103.27 o                         
   1   6   5        107.50        110.86         9.70 o                         
   2   6   5       1155.83       1107.69        38.71 o                         
   3   6   5       3421.54       3380.70        75.28 o                         
   4   6   5          3.24         11.20         8.14 o                         
   5   6   5        847.95        833.07        46.38 o                         
   6   6   5       1413.13       1367.77        94.94 o                         
   7   6   5         16.02          9.76        13.54 o                         
   8   6   5        410.52        460.58        38.85 o                         
   9   6   5         22.19         34.80        19.66 o                         
  10   6   5        661.39        686.56        67.86 o                         
 -11   7   5          1.40         -2.90        18.06 o                         
 -10   7   5        347.74        438.22        44.99 o                         
  -9   7   5        836.13        888.80        73.64 o                         
  -8   7   5        315.98        306.10        30.70 o                         
  -7   7   5       2359.46       2272.39        81.02 o                         
  -6   7   5        953.59        966.08        49.99 o                         
  -5   7   5         33.97         29.21        10.00 o                         
  -4   7   5        146.12        148.75        16.45 o                         
  -3   7   5         14.75         -3.16         8.09 o                         
  -2   7   5         26.18         31.23         7.38 o                         
  -1   7   5        273.74        232.23        15.91 o                         
   0   7   5        141.83        127.29         8.06 o                         
   1   7   5       5091.77       5063.39       130.32 o                         
   2   7   5          0.04         -3.25        11.15 o                         
   3   7   5       1950.11       1910.12        59.08 o                         
   4   7   5       2345.12       2391.67        70.69 o                         
   5   7   5        225.10        243.67        38.61 o                         
   6   7   5         87.43         60.86        13.79 o                         
   7   7   5       1022.55       1079.52        65.81 o                         
   8   7   5        702.70        716.24        55.79 o                         
   9   7   5         14.34         13.86        19.47 o                         
  10   7   5          1.67         12.64        26.84 o                         
 -11   8   5        134.72        134.70        32.66 o                         
 -10   8   5        273.16        300.38        44.44 o                         
  -9   8   5         26.65         11.88        18.56 o                         
  -8   8   5        590.73        583.03        43.98 o                         
  -7   8   5        908.87        878.12        51.98 o                         
  -6   8   5        127.11         98.05        14.61 o                         
  -5   8   5         23.67         10.56        10.97 o                         
  -4   8   5         32.09         11.07         8.42 o                         
  -3   8   5         15.98          9.20        12.18 o                         
  -2   8   5        438.18        413.78        41.24 o                         
  -1   8   5        766.89        659.00        51.13 o                         
   0   8   5       3078.56       3076.14       113.74 o                         
   1   8   5       1608.17       1645.66        75.59 o                         
   2   8   5       2605.16       2681.19       116.83 o                         
   3   8   5        933.17        923.74        46.96 o                         
   4   8   5        152.63        148.17        20.44 o                         
   5   8   5        664.95        749.72        69.19 o                         
   6   8   5       1071.11       1138.69       127.46 o                         
   7   8   5        124.44        112.81        23.79 o                         
   8   8   5        483.21        570.13        56.34 o                         
   9   8   5        118.95        145.51        31.91 o                         
 -10   9   5        203.38        173.15        36.31 o                         
  -9   9   5         79.96         76.71        21.30 o                         
  -8   9   5          2.51          9.29        12.65 o                         
  -7   9   5        265.13        234.46        32.88 o                         
  -6   9   5        236.86        218.68        30.69 o                         
  -5   9   5       1415.15       1349.49        75.02 o                         
  -4   9   5        371.32        393.33        40.47 o                         
  -3   9   5        444.16        360.65        34.76 o                         
  -2   9   5        655.82        603.42        51.52 o                         
  -1   9   5       2876.97       3022.65       114.83 o                         
   0   9   5        304.41        320.19        40.31 o                         
   1   9   5         17.98         22.91        12.11 o                         
   2   9   5        504.50        485.98        36.37 o                         
   3   9   5          6.09         10.24        11.98 o                         
   4   9   5        899.46        956.04        66.09 o                         
   5   9   5        156.51        120.95        30.49 o                         
   6   9   5        250.87        244.08        45.13 o                         
   7   9   5         17.42          3.38        16.08 o                         
   8   9   5         26.75          0.94        18.12 o                         
  -8  10   5          9.22        -18.27        18.27 o                         
  -7  10   5        335.10        344.62        42.44 o                         
  -6  10   5          0.13          4.80        29.38 o                         
  -5  10   5        654.95        714.08        66.93 o                         
  -4  10   5          7.37         12.65        22.52 o                         
  -3  10   5       2479.37       2626.73       127.20 o                         
  -2  10   5         34.89         58.66        55.99 o                         
  -1  10   5         36.97         18.22        23.33 o                         
   0  10   5          0.57        -11.37        16.13 o                         
   1  10   5       1360.99       1404.60        93.16 o                         
   2  10   5          9.75         23.61        19.02 o                         
   3  10   5         61.00         59.09        14.80 o                         
   4  10   5          7.60         -6.28        37.58 o                         
   5  10   5        180.40        142.29        55.09 o                         
   6  10   5          0.10          1.56        16.33 o                         
   7  10   5        435.24        482.61        54.86 o                         
  -7  11   5         84.53        133.15        32.34 o                         
  -6  11   5        239.32        220.89        43.08 o                         
  -5  11   5       1170.12       1209.11        93.11 o                         
  -4  11   5        144.81        181.92        37.00 o                         
  -3  11   5        107.72         77.09        21.96 o                         
  -2  11   5        179.56        180.65        43.09 o                         
  -1  11   5        927.51       1126.35        94.07 o                         
   0  11   5        151.33        160.47        37.74 o                         
   1  11   5         12.53         29.68        22.59 o                         
   2  11   5         88.06        121.07        28.55 o                         
   3  11   5        304.95        285.60        46.11 o                         
   4  11   5        487.93        512.79        76.00 o                         
   5  11   5          9.57         -8.69        18.53 o                         
  -5  12   5         25.90         13.86        18.37 o                         
  -4  12   5         23.76          0.83        23.80 o                         
  -3  12   5        122.86        120.72        33.54 o                         
  -2  12   5         20.27         -6.96        18.19 o                         
  -1  12   5        109.33        166.72        39.82 o                         
   0  12   5        240.58        275.47        47.84 o                         
   1  12   5        512.11        564.61        64.70 o                         
   2  12   5        273.82        312.82        52.14 o                         
   3  12   5         90.82         97.20        40.23 o                         
 -14   0   6          3.99        -60.98        60.98 o                         
 -12   0   6        286.42        267.76        55.37 o                         
 -10   0   6        457.30        519.39        66.26 o                         
  -8   0   6       4323.86       5348.65       400.33 o                         
  -6   0   6      13420.05      15425.28       433.27 o                         
  -4   0   6       2334.04       2233.03       185.24 o                         
  -2   0   6       2442.11       2294.75       112.38 o                         
   0   0   6       3015.08       3229.94        76.07 o                         
   2   0   6        996.22        966.62        34.03 o                         
   4   0   6      13319.49      13411.90       166.11 o                         
   6   0   6       2533.27       2488.14       184.97 o                         
   8   0   6       3117.24       3216.33       238.40 o                         
  10   0   6        304.32        319.24        85.25 o                         
  12   0   6         78.03         56.74        29.39 o                         
 -13   1   6        231.69        242.80        42.79 o                         
 -12   1   6         14.96          2.24        13.12 o                         
 -11   1   6        178.40        183.44        34.53 o                         
 -10   1   6        331.07        406.00        56.93 o                         
  -9   1   6       1092.91       1343.07        77.88 o                         
  -8   1   6       2088.33       2720.13       105.66 o                         
  -7   1   6       1582.19       1961.36        83.78 o                         
  -6   1   6       4315.25       5009.18       128.98 o                         
  -5   1   6       4147.62       4635.88       146.19 o                         
  -4   1   6      10112.09      10794.30       228.67 o                         
  -3   1   6        142.95        155.66        13.10 o                         
  -2   1   6        833.25        819.58        47.12 o                         
  -1   1   6         94.55        101.51        17.60 o                         
   0   1   6       1013.38        991.50        90.71 o                         
   1   1   6      10133.20      10299.32        89.65 o                         
   2   1   6        428.46        412.45        16.43 o                         
   3   1   6        515.48        476.07        21.92 o                         
   4   1   6        898.34        901.17        32.51 o                         
   5   1   6        453.86        447.39        38.30 o                         
   6   1   6       3492.36       3485.07        87.74 o                         
   7   1   6         42.16         25.70        31.43 o                         
   8   1   6        107.88         89.70        48.05 o                         
   9   1   6        997.90        892.64        72.42 o                         
  10   1   6       1246.28       1382.98        93.61 o                         
  11   1   6         72.43         51.58        18.59 o                         
 -13   2   6        371.34        340.55        48.85 o                         
 -12   2   6          2.10        -15.59        15.59 o                         
 -11   2   6       1749.92       1942.75       107.31 o                         
 -10   2   6        309.28        420.18        45.91 o                         
  -9   2   6          8.36         19.36        15.93 o                         
  -8   2   6         49.63         40.04        16.21 o                         
  -7   2   6        227.97        244.37        25.66 o                         
  -6   2   6         62.50         49.00        13.06 o                         
  -5   2   6        571.28        458.42        31.00 o                         
  -4   2   6       1597.03       1441.76        93.00 o                         
  -3   2   6       2461.21       2336.82        95.12 o                         
  -2   2   6        648.49        672.28        47.99 o                         
  -1   2   6      12494.44      12538.74       127.70 o                         
   0   2   6       7393.44       7206.52        74.76 o                         
   1   2   6        591.87        515.46        17.40 o                         
   2   2   6         10.08          6.67         6.98 o                         
   3   2   6      14543.61      14478.27       164.48 o                         
   4   2   6       2942.60       2970.63        72.32 o                         
   5   2   6       1489.75       1511.53        48.18 o                         
   6   2   6          0.92          1.76         9.74 o                         
   7   2   6         38.01         24.14        15.39 o                         
   8   2   6         31.88         38.08        20.37 o                         
   9   2   6         53.76         36.32        17.68 o                         
  10   2   6        106.18        111.62        26.71 o                         
  11   2   6        120.12        152.38        31.97 o                         
 -13   3   6         91.85         70.45        22.58 o                         
 -12   3   6       1301.95       1481.69       100.83 o                         
 -11   3   6        128.76         92.08        21.52 o                         
 -10   3   6        195.24        184.07        24.96 o                         
  -9   3   6        331.74        377.35        42.43 o                         
  -8   3   6         43.92         66.06        18.11 o                         
  -7   3   6        311.54        317.01        44.31 o                         
  -6   3   6         85.24         53.42        16.73 o                         
  -5   3   6         43.44         19.29        15.05 o                         
  -4   3   6         78.86         80.94        11.00 o                         
  -3   3   6       8358.28       8689.86       146.88 o                         
  -2   3   6       9389.58       9451.67       179.83 o                         
  -1   3   6         11.45         33.75        12.72 o                         
   0   3   6        204.82        232.34        16.18 o                         
   1   3   6      11944.58      12333.92       194.65 o                         
   2   3   6      15528.95      15634.62       205.69 o                         
   3   3   6         86.50         67.70        11.17 o                         
   4   3   6       6968.56       7214.12       109.43 o                         
   5   3   6       2499.62       2536.07        72.69 o                         
   6   3   6        135.96        135.15        22.17 o                         
   7   3   6        156.05        182.34        23.20 o                         
   8   3   6        109.86        124.37        29.33 o                         
   9   3   6          0.08          6.89        15.92 o                         
  10   3   6          2.82         26.87        20.37 o                         
  11   3   6        244.93        268.81        43.47 o                         
 -13   4   6          7.00         -2.69        12.51 o                         
 -12   4   6        107.59         72.32        22.96 o                         
 -11   4   6         35.75         36.47        11.27 o                         
 -10   4   6        233.77        218.06        29.19 o                         
  -9   4   6        698.33        723.78        55.47 o                         
  -8   4   6        100.19         76.16        18.36 o                         
  -7   4   6         89.06         75.63        25.63 o                         
  -6   4   6       1439.20       1409.28        71.75 o                         
  -5   4   6       7512.15       7312.40       349.14 o                         
  -4   4   6         22.18         25.34         7.03 o                         
  -3   4   6       2581.25       2842.03        65.62 o                         
  -2   4   6        453.32        405.54        50.05 o                         
  -1   4   6       7641.82       8046.99       203.10 o                         
   0   4   6      15980.77      16145.48       250.50 o                         
   1   4   6        305.28        197.32        33.89 o                         
   2   4   6       3073.86       2927.02        78.79 o                         
   3   4   6        171.54        159.95        14.37 o                         
   4   4   6        206.47        194.60        21.20 o                         
   5   4   6       3949.34       3877.87        80.10 o                         
   6   4   6        231.42        233.38        27.96 o                         
   7   4   6        977.77       1018.13        52.91 o                         
   8   4   6        396.83        494.01        38.90 o                         
   9   4   6       1076.77       1195.89        82.56 o                         
  10   4   6        264.64        286.51        41.88 o                         
  11   4   6        167.34        189.68        36.59 o                         
 -12   5   6          4.09         -1.55        18.61 o                         
 -11   5   6         97.91         94.67        21.62 o                         
 -10   5   6         10.70          8.22        13.64 o                         
  -9   5   6        304.97        276.35        31.15 o                         
  -8   5   6         51.36         44.89        20.34 o                         
  -7   5   6       6388.68       5958.78       205.20 o                         
  -6   5   6        150.49        153.26        18.00 o                         
  -5   5   6       1707.61       1714.07        75.50 o                         
  -4   5   6          0.07         -2.44         6.11 o                         
  -3   5   6       9940.16       9576.25       234.11 o                         
  -2   5   6        278.96        297.65        26.54 o                         
  -1   5   6        625.89        579.81        41.51 o                         
   0   5   6          0.51          5.20        10.25 o                         
   1   5   6         34.69         46.83        13.72 o                         
   2   5   6        560.30        543.45        29.07 o                         
   3   5   6       6478.03       6460.53        96.94 o                         
   4   5   6         26.97         40.17         8.61 o                         
   5   5   6        592.51        563.39        31.01 o                         
   6   5   6         14.74         18.43        15.90 o                         
   7   5   6       3051.11       3408.47       101.46 o                         
   8   5   6          8.61         -3.57        21.06 o                         
   9   5   6       1381.22       1279.06        86.55 o                         
  10   5   6         15.04         -8.35        20.29 o                         
 -12   6   6          7.18         -8.98        21.13 o                         
 -11   6   6         27.67          3.83        22.38 o                         
 -10   6   6        224.97        206.56        28.01 o                         
  -9   6   6        549.61        579.83        47.36 o                         
  -8   6   6       1348.24       1292.09        78.75 o                         
  -7   6   6         37.02         29.59        12.86 o                         
  -6   6   6         61.00         74.25        16.47 o                         
  -5   6   6       9840.01       9651.48       229.62 o                         
  -4   6   6        906.36        860.07        62.58 o                         
  -3   6   6        478.18        541.87        55.89 o                         
  -2   6   6        301.76        294.47        34.30 o                         
  -1   6   6       1207.73       1197.93        77.13 o                         
   0   6   6       6059.84       6233.73       176.23 o                         
   1   6   6       1035.21        957.67        36.88 o                         
   2   6   6         33.33         50.25        13.35 o                         
   3   6   6        929.99        860.60        39.94 o                         
   4   6   6         71.93         48.77        11.03 o                         
   5   6   6       1417.44       1362.28        89.49 o                         
   6   6   6        249.49        243.17        37.37 o                         
   7   6   6        605.33        607.14        49.57 o                         
   8   6   6         98.21         96.67        21.10 o                         
   9   6   6        791.53        900.63        66.70 o                         
  10   6   6        354.21        378.28        51.37 o                         
 -11   7   6        100.88        123.91        30.55 o                         
 -10   7   6         50.89         38.36        22.23 o                         
  -9   7   6         75.86         57.26        18.93 o                         
  -8   7   6        163.54        191.26        30.82 o                         
  -7   7   6        228.14        212.49        29.69 o                         
  -6   7   6        591.44        530.27        43.86 o                         
  -5   7   6        182.28        143.62        23.70 o                         
  -4   7   6       1184.94       1237.95        74.86 o                         
  -3   7   6        110.99        101.09        15.66 o                         
  -2   7   6       5684.89       5628.71       140.50 o                         
  -1   7   6        357.54        328.19        29.56 o                         
   0   7   6        130.25        124.92        18.17 o                         
   1   7   6       3699.57       3524.12        78.21 o                         
   2   7   6       4415.51       4456.37       106.37 o                         
   3   7   6         92.75         74.53        12.32 o                         
   4   7   6         86.30         82.73        13.19 o                         
   5   7   6        243.34        233.44        38.26 o                         
   6   7   6          1.33         -3.88        21.54 o                         
   7   7   6        247.21        237.57        35.26 o                         
   8   7   6         69.85         76.62        22.85 o                         
   9   7   6         22.32         60.97        32.09 o                         
 -10   8   6        508.51        469.87        59.82 o                         
  -9   8   6         42.22         46.99        22.13 o                         
  -8   8   6         33.97          5.46        13.67 o                         
  -7   8   6        157.08        170.98        27.33 o                         
  -6   8   6         35.08         15.43        13.96 o                         
  -5   8   6        400.58        367.76        37.47 o                         
  -4   8   6        353.59        388.58        34.17 o                         
  -3   8   6       2830.63       2683.12        87.30 o                         
  -2   8   6        227.46        205.32        28.76 o                         
  -1   8   6        520.09        556.92        49.44 o                         
   0   8   6       2890.37       2713.56       109.03 o                         
   1   8   6          8.68         -9.00        11.37 o                         
   2   8   6        251.88        321.59        31.34 o                         
   3   8   6       1997.23       1964.31        75.19 o                         
   4   8   6        841.55        790.71        65.21 o                         
   5   8   6        176.81        160.15        30.06 o                         
   6   8   6         11.48          5.17        21.29 o                         
   7   8   6          1.85        -26.71        26.71 o                         
   8   8   6        152.75         94.06        27.43 o                         
  -9   9   6         61.09         74.90        20.23 o                         
  -8   9   6        332.05        349.41        40.37 o                         
  -7   9   6         92.93         79.37        22.63 o                         
  -6   9   6        682.41        760.13        57.10 o                         
  -5   9   6        219.30        218.43        32.44 o                         
  -4   9   6       1131.07       1115.14        59.58 o                         
  -3   9   6          0.25          4.54        11.21 o                         
  -2   9   6         17.96         32.59        14.48 o                         
  -1   9   6        631.22        589.08        52.34 o                         
   0   9   6        397.26        408.66        44.87 o                         
   1   9   6       1152.13       1194.82        68.56 o                         
   2   9   6        377.34        380.27        35.64 o                         
   3   9   6        161.47        142.17        26.63 o                         
   4   9   6        139.24        118.86        55.19 o                         
   5   9   6        169.29         88.41        47.23 o                         
   6   9   6       1060.63        911.93       104.77 o                         
   7   9   6        293.43        294.31        48.26 o                         
  -8  10   6        507.88        586.64        65.75 o                         
  -7  10   6        119.14        125.87        33.43 o                         
  -6  10   6       1411.60       1507.13        83.95 o                         
  -5  10   6         29.75         35.10        15.76 o                         
  -4  10   6        150.35        150.46        34.42 o                         
  -3  10   6         25.70         33.27        14.51 o                         
  -2  10   6        674.28        743.83        83.56 o                         
  -1  10   6          4.06          5.33        23.41 o                         
   0  10   6          5.24        -10.13        22.89 o                         
   1  10   6         86.57        107.19        23.11 o                         
   2  10   6        148.43        130.57        33.69 o                         
   3  10   6          0.87         -3.27        15.47 o                         
   4  10   6        412.23        485.80        75.97 o                         
   5  10   6         11.80         51.76        41.05 o                         
   6  10   6        198.66        195.09        52.73 o                         
  -7  11   6         60.74         73.42        32.65 o                         
  -6  11   6        359.25        321.88        62.04 o                         
  -5  11   6         31.24         18.56        26.28 o                         
  -4  11   6        665.18        747.46        70.08 o                         
  -3  11   6          4.21         16.27        16.08 o                         
  -2  11   6        143.69        210.00        47.18 o                         
  -1  11   6        213.88        230.22        43.58 o                         
   0  11   6        216.92        240.66        43.42 o                         
   1  11   6        882.63       1054.41        85.10 o                         
   2  11   6        217.52        235.80        35.65 o                         
   3  11   6        113.54         98.79        49.61 o                         
   4  11   6        121.30        153.96        44.24 o                         
   5  11   6         43.27         25.44        24.13 o                         
  -4  12   6        312.44        380.45        69.33 o                         
  -3  12   6        247.13        307.93        60.87 o                         
  -2  12   6         73.71         96.88        31.09 o                         
  -1  12   6        353.43        376.39        57.57 o                         
   0  12   6        746.67        815.80        80.59 o                         
   1  12   6         65.30         83.40        30.46 o                         
   2  12   6         55.53         53.46        49.93 o                         
 -13   0   7        314.38        297.89        78.51 o                         
 -11   0   7       3971.85       4822.83       298.02 o                         
  -9   0   7       1484.13       1647.82       155.85 o                         
  -7   0   7       3858.11       4614.11       237.58 o                         
  -5   0   7       7997.00       8396.86       296.67 o                         
  -3   0   7         36.78         41.02        22.36 o                         
  -1   0   7       2040.19       2007.23        50.98 o                         
   1   0   7         92.98        112.54        12.74 o                         
   3   0   7      12682.96      13134.32       335.06 o                         
   5   0   7       8151.07       8683.35       183.28 o                         
   7   0   7        283.10        266.15        46.53 o                         
   9   0   7        832.73        796.90       131.74 o                         
  11   0   7         28.20          3.64        21.95 o                         
 -13   1   7        298.24        371.21        70.35 o                         
 -12   1   7        496.73        581.65        62.73 o                         
 -11   1   7         18.79         36.25        20.43 o                         
 -10   1   7        473.03        541.26        54.49 o                         
  -9   1   7       5497.86       6710.34       187.14 o                         
  -8   1   7        297.32        289.62        45.34 o                         
  -7   1   7       2025.65       2359.87       120.81 o                         
  -6   1   7        724.93        839.63        66.06 o                         
  -5   1   7         11.44         13.02         7.94 o                         
  -4   1   7       5808.81       5628.78       158.70 o                         
  -3   1   7         76.36         90.03        19.26 o                         
  -2   1   7       1450.42       1459.79        46.87 o                         
  -1   1   7        676.18        525.31        31.06 o                         
   0   1   7        196.11        194.23        37.03 o                         
   1   1   7      11213.42      11426.98       116.69 o                         
   2   1   7       5207.36       5067.14        64.49 o                         
   3   1   7       8013.63       7890.05        85.34 o                         
   4   1   7       1674.15       1703.87        48.71 o                         
   5   1   7        879.58        953.43        49.39 o                         
   6   1   7        292.26        275.15        22.92 o                         
   7   1   7       1251.34       1343.68        83.65 o                         
   8   1   7         86.88         96.97        26.61 o                         
   9   1   7        129.57        132.90        32.19 o                         
  10   1   7        162.66        158.31        33.17 o                         
  11   1   7         27.67         22.10        16.86 o                         
 -13   2   7        111.23        121.33        27.31 o                         
 -12   2   7         13.19          3.30        15.45 o                         
 -11   2   7        103.61        115.47        30.90 o                         
 -10   2   7          4.85          7.29        14.45 o                         
  -9   2   7        134.52        185.96        32.63 o                         
  -8   2   7         63.54         49.93        15.96 o                         
  -7   2   7       1965.96       2370.73        92.65 o                         
  -6   2   7       4057.79       4249.06       130.58 o                         
  -5   2   7        176.21        186.44        36.94 o                         
  -4   2   7       1860.91       1871.54        55.65 o                         
  -3   2   7       5636.55       5896.22       132.43 o                         
  -2   2   7       2898.90       2741.96        98.83 o                         
  -1   2   7       3947.93       3900.98        68.82 o                         
   0   2   7       9540.84       9606.05       115.29 o                         
   1   2   7       5007.42       5128.30        60.60 o                         
   2   2   7       3850.70       3906.56        99.90 o                         
   3   2   7        116.12        107.98        10.42 o                         
   4   2   7       2058.26       2101.29        63.39 o                         
   5   2   7        317.24        265.13        24.37 o                         
   6   2   7          0.13         -2.66        12.98 o                         
   7   2   7       1685.38       1685.57       113.09 o                         
   8   2   7       1417.12       1513.98        96.74 o                         
   9   2   7        157.13        157.86        29.60 o                         
  10   2   7       1186.98       1292.14        97.73 o                         
  11   2   7        413.86        411.35        60.93 o                         
 -13   3   7         16.74         24.74        20.77 o                         
 -12   3   7        155.71        155.13        31.89 o                         
 -11   3   7         63.33         52.47        26.15 o                         
 -10   3   7        375.05        381.24        45.85 o                         
  -9   3   7         68.53         41.65        18.36 o                         
  -8   3   7         35.63         38.44        12.74 o                         
  -7   3   7        774.53        835.55        53.65 o                         
  -6   3   7        409.77        395.36        31.20 o                         
  -5   3   7       3757.18       3840.22       194.64 o                         
  -4   3   7       7773.02       7787.81       155.16 o                         
  -3   3   7        383.41        384.70        27.68 o                         
  -2   3   7       6917.90       6878.05       181.36 o                         
  -1   3   7      11133.60      10979.70       140.04 o                         
   0   3   7         18.16         32.33         4.97 o                         
   1   3   7       3740.81       3703.26        54.11 o                         
   2   3   7       2340.34       2244.36        57.27 o                         
   3   3   7         24.18         18.09         8.16 o                         
   4   3   7       1522.46       1587.21        51.39 o                         
   5   3   7       1163.01       1143.70        45.55 o                         
   6   3   7        194.21        182.85        21.03 o                         
   7   3   7        676.13        714.29        44.96 o                         
   8   3   7        536.78        605.63        63.02 o                         
   9   3   7        845.90        844.01        77.62 o                         
  10   3   7        193.19        243.03        39.16 o                         
  11   3   7        259.95        208.98        36.80 o                         
 -13   4   7        108.82        162.22        35.57 o                         
 -12   4   7        225.06        217.32        31.36 o                         
 -11   4   7        195.61        192.65        25.95 o                         
 -10   4   7        131.91        168.06        34.71 o                         
  -9   4   7        210.13        209.87        25.81 o                         
  -8   4   7       2366.45       2296.02       118.59 o                         
  -7   4   7          5.72          2.78        13.09 o                         
  -6   4   7         39.21         55.64        11.25 o                         
  -5   4   7       1467.87       1392.98        68.74 o                         
  -4   4   7        703.81        730.74        34.88 o                         
  -3   4   7       5323.27       5236.34        90.83 o                         
  -2   4   7       3364.67       3285.27        74.83 o                         
  -1   4   7         45.01         62.91        16.58 o                         
   0   4   7          0.91          5.28        12.44 o                         
   1   4   7        794.11        727.65        48.76 o                         
   2   4   7      11988.60      11830.09       150.40 o                         
   3   4   7       3458.09       3536.16        92.32 o                         
   4   4   7        647.92        575.95        38.81 o                         
   5   4   7        360.72        404.63        33.64 o                         
   6   4   7       2187.66       2367.52        89.80 o                         
   7   4   7        540.76        536.46        41.48 o                         
   8   4   7         81.21         66.75        20.50 o                         
   9   4   7          0.01          7.20        17.15 o                         
  10   4   7        177.80        207.93        36.76 o                         
 -12   5   7        587.92        707.22        59.62 o                         
 -11   5   7          2.47          9.09        18.36 o                         
 -10   5   7       1727.88       1809.00       103.56 o                         
  -9   5   7         30.38         33.44        21.00 o                         
  -8   5   7         37.42         17.37        15.68 o                         
  -7   5   7        213.91        223.99        28.91 o                         
  -6   5   7       3484.54       3329.40       214.94 o                         
  -5   5   7        215.35        170.85        23.81 o                         
  -4   5   7        270.23        226.54        24.80 o                         
  -3   5   7        319.12        306.84        18.89 o                         
  -2   5   7        194.89        164.97        20.08 o                         
  -1   5   7        312.29        371.43        39.48 o                         
   0   5   7       4271.00       4113.97       153.18 o                         
   1   5   7        247.17        256.93        33.01 o                         
   2   5   7        440.14        356.58        21.05 o                         
   3   5   7        609.27        601.42        32.20 o                         
   4   5   7       7728.96       8239.08       127.94 o                         
   5   5   7         18.77         10.47        16.56 o                         
   6   5   7        878.50        882.62        63.21 o                         
   7   5   7          9.24         18.37        22.89 o                         
   8   5   7        717.05        835.89        60.59 o                         
   9   5   7         14.86        -29.27        41.90 o                         
  10   5   7         86.07         36.33        24.87 o                         
 -12   6   7        127.02        114.78        36.23 o                         
 -11   6   7        101.49         97.47        29.33 o                         
 -10   6   7        338.75        347.00        63.16 o                         
  -9   6   7          1.80         -7.74        20.24 o                         
  -8   6   7       2069.83       2040.92       108.95 o                         
  -7   6   7          0.26        -12.25        18.82 o                         
  -6   6   7          2.96          1.65        21.97 o                         
  -5   6   7       3984.68       3739.83       156.49 o                         
  -4   6   7         16.75         12.22         7.86 o                         
  -3   6   7       4384.59       4338.42       120.14 o                         
  -2   6   7        174.46        167.15        31.16 o                         
  -1   6   7       1582.11       1488.62        67.20 o                         
   0   6   7         69.05         70.87        18.55 o                         
   1   6   7        164.97        142.10        17.63 o                         
   2   6   7       3924.11       4084.19       100.98 o                         
   3   6   7        147.58        140.97        14.91 o                         
   4   6   7        119.23        108.21        15.56 o                         
   5   6   7        195.20        153.84        31.21 o                         
   6   6   7       1317.00       1315.06       112.26 o                         
   7   6   7        401.98        418.38        48.55 o                         
   8   6   7        300.81        249.95        39.31 o                         
   9   6   7         98.90         53.18        22.24 o                         
 -11   7   7         10.45         11.90        27.59 o                         
 -10   7   7         19.35         25.44        22.43 o                         
  -9   7   7          2.31         31.75        20.35 o                         
  -8   7   7        149.32        177.32        35.52 o                         
  -7   7   7        867.70        852.12        57.48 o                         
  -6   7   7         88.63        117.92        21.64 o                         
  -5   7   7       2506.66       2424.19        89.19 o                         
  -4   7   7        490.55        468.89        38.54 o                         
  -3   7   7        513.15        476.47        36.18 o                         
  -2   7   7        479.45        433.05        38.80 o                         
  -1   7   7       1727.12       1534.40        61.64 o                         
   0   7   7       2412.88       2274.03       144.12 o                         
   1   7   7        393.76        375.76        24.60 o                         
   2   7   7        328.95        291.88        25.83 o                         
   3   7   7         23.75         14.40         8.60 o                         
   4   7   7         62.66         62.72        16.21 o                         
   5   7   7        141.09         62.87        52.98 o                         
   6   7   7         10.61          9.21        15.72 o                         
   7   7   7        207.19        252.02        44.69 o                         
   8   7   7        395.37        492.59        53.66 o                         
   9   7   7       1011.30       1156.52       101.21 o                         
 -10   8   7          1.46        -15.79        22.99 o                         
  -9   8   7         10.74          8.62        23.18 o                         
  -8   8   7         19.10         17.78        18.09 o                         
  -7   8   7        531.64        514.23        45.61 o                         
  -6   8   7       1351.55       1342.08        85.50 o                         
  -5   8   7         69.11         92.83        22.22 o                         
  -4   8   7        340.78        299.29        31.08 o                         
  -3   8   7       1823.41       1885.31        73.80 o                         
  -2   8   7        822.83        829.28        54.30 o                         
  -1   8   7        114.66         89.93        25.73 o                         
   0   8   7       1752.77       1717.51        88.60 o                         
   1   8   7        311.44        301.59        38.18 o                         
   2   8   7         14.74         11.78        14.04 o                         
   3   8   7        142.80         90.13        16.49 o                         
   4   8   7          1.24          6.28        19.12 o                         
   5   8   7         98.86         66.94        22.84 o                         
   6   8   7          0.04        -20.90        20.90 o                         
   7   8   7        260.38        262.61        44.96 o                         
   8   8   7        297.52        354.95        46.86 o                         
  -9   9   7        714.10        826.00        79.34 o                         
  -8   9   7        108.58         37.36        23.21 o                         
  -7   9   7        500.71        501.51        60.60 o                         
  -6   9   7         24.47          3.37        23.99 o                         
  -5   9   7        547.24        519.19        42.94 o                         
  -4   9   7        787.88        843.93        51.36 o                         
  -3   9   7          1.14         -5.62        12.84 o                         
  -2   9   7        344.89        372.22        44.57 o                         
  -1   9   7        175.79        239.91        35.86 o                         
   0   9   7         47.34         35.99        14.40 o                         
   1   9   7        556.92        549.37        48.59 o                         
   2   9   7        561.21        509.86        41.78 o                         
   3   9   7       1181.10       1163.96        90.31 o                         
   4   9   7        287.85        394.36       137.85 o                         
   5   9   7        221.69        169.70        53.59 o                         
   6   9   7         94.34         57.25        28.75 o                         
   7   9   7        652.26        644.00        71.30 o                         
  -8  10   7          5.51         26.30        23.31 o                         
  -7  10   7        717.65        736.95        74.96 o                         
  -6  10   7          1.11         15.12        19.34 o                         
  -5  10   7        532.52        440.28        55.08 o                         
  -4  10   7          2.38         -9.26        22.35 o                         
  -3  10   7         36.48         29.20        19.23 o                         
  -2  10   7          6.67         -5.98        20.28 o                         
  -1  10   7        446.97        429.60        60.43 o                         
   0  10   7          7.98         10.92        12.87 o                         
   1  10   7        349.89        353.58        39.57 o                         
   2  10   7          0.04         -7.10        12.90 o                         
   3  10   7        966.01        938.97       112.16 o                         
   4  10   7          9.72         22.02        31.42 o                         
   5  10   7       1664.50       1648.06       145.78 o                         
  -6  11   7         20.58         24.63        72.72 o                         
  -5  11   7        336.54        416.75        80.66 o                         
  -4  11   7        375.04        401.66        66.37 o                         
  -3  11   7          6.33          4.87        16.95 o                         
  -2  11   7        841.32        826.93       106.66 o                         
  -1  11   7        235.22        255.24        50.34 o                         
   0  11   7          0.71          2.06        36.77 o                         
   1  11   7        435.04        451.02        52.14 o                         
   2  11   7        185.34        208.87        59.74 o                         
   3  11   7        360.92        318.29        64.89 o                         
   4  11   7         78.06         59.32        69.03 o                         
  -2  12   7        367.23        438.93        64.44 o                         
  -1  12   7         11.04         52.29        27.25 o                         
   0  12   7        559.45        559.75        67.48 o                         
 -12   0   8        175.18        220.55        70.78 o                         
 -10   0   8       2139.34       2896.11       220.45 o                         
  -8   0   8        147.39        239.65        63.44 o                         
  -6   0   8         30.34         14.26        17.92 o                         
  -4   0   8       2592.22       2743.28        90.85 o                         
  -2   0   8       1451.06       1614.47        59.11 o                         
   0   0   8      10012.73       9897.52       248.50 o                         
   2   0   8       8185.71       8249.41       145.64 o                         
   4   0   8       3280.86       2966.45       267.46 o                         
   6   0   8         96.68        120.21        24.19 o                         
   8   0   8         77.84         90.19        30.62 o                         
  10   0   8        470.94        478.69        68.80 o                         
 -13   1   8         77.84         64.81        33.91 o                         
 -12   1   8       1070.25       1375.56       116.81 o                         
 -11   1   8         88.83        134.10        40.33 o                         
 -10   1   8        103.65        104.40        34.37 o                         
  -9   1   8          5.83         17.37        17.31 o                         
  -8   1   8        834.88       1014.24        83.17 o                         
  -7   1   8       2163.69       2606.57       131.54 o                         
  -6   1   8         27.88         49.49        18.96 o                         
  -5   1   8        695.38        653.31        37.35 o                         
  -4   1   8       1006.09       1057.82        39.13 o                         
  -3   1   8       3852.92       3543.15       128.19 o                         
  -2   1   8      11856.62      11334.46       162.67 o                         
  -1   1   8       3320.80       3442.19       116.20 o                         
   0   1   8       2086.09       2124.64        48.93 o                         
   1   1   8       1892.52       1856.03        39.44 o                         
   2   1   8       6011.30       6082.91        92.76 o                         
   3   1   8       1103.10       1086.94        30.36 o                         
   4   1   8       1529.87       1616.41        56.25 o                         
   5   1   8       1193.56       1115.94        49.52 o                         
   6   1   8       1764.40       1785.07        66.03 o                         
   7   1   8        358.13        418.48        42.12 o                         
   8   1   8         47.07         79.12        22.43 o                         
   9   1   8        752.69        729.39        58.81 o                         
  10   1   8         67.98         81.87        22.35 o                         
 -13   2   8         67.78        128.94        69.31 o                         
 -12   2   8         48.59         28.23        22.76 o                         
 -11   2   8        488.84        591.61        74.93 o                         
 -10   2   8        673.17        804.82        67.34 o                         
  -9   2   8        115.49        118.31        35.04 o                         
  -8   2   8       1193.32       1411.11       101.02 o                         
  -7   2   8        170.44        174.68        36.90 o                         
  -6   2   8        817.29        879.10        73.43 o                         
  -5   2   8      12715.12      12836.04       342.57 o                         
  -4   2   8       1929.07       1945.24        97.56 o                         
  -3   2   8       4372.87       4312.02       140.39 o                         
  -2   2   8       6469.05       6336.92       281.31 o                         
  -1   2   8         70.76         72.86        11.42 o                         
   0   2   8        940.54        985.48        33.54 o                         
   1   2   8       1362.51       1389.78        31.09 o                         
   2   2   8        135.51         95.23        14.08 o                         
   3   2   8        124.61        100.34        12.86 o                         
   4   2   8       5361.81       5560.54       109.31 o                         
   5   2   8       2653.88       2938.76        83.22 o                         
   6   2   8        438.82        397.28        35.78 o                         
   7   2   8        872.44        850.46        69.45 o                         
   8   2   8        787.85        827.90        72.66 o                         
   9   2   8        227.14        274.42        39.65 o                         
  10   2   8         15.03         23.04        20.21 o                         
 -13   3   8         25.81         25.34        16.03 o                         
 -12   3   8        309.02        363.64        61.44 o                         
 -11   3   8         15.86          2.39        21.36 o                         
 -10   3   8       1104.24       1231.64       125.37 o                         
  -9   3   8          0.96         18.87        49.15 o                         
  -8   3   8        784.32        867.89        53.87 o                         
  -7   3   8       1320.48       1343.13        81.32 o                         
  -6   3   8       1437.30       1491.36        80.94 o                         
  -5   3   8        304.57        296.71        21.14 o                         
  -4   3   8       8024.18       8310.92       225.30 o                         
  -3   3   8       2817.17       2841.56        73.89 o                         
  -2   3   8         86.74         84.78        12.85 o                         
  -1   3   8        105.52        122.91        12.29 o                         
   0   3   8         60.35         76.32        12.63 o                         
   1   3   8       1400.68       1386.53        29.98 o                         
   2   3   8        937.90        942.20        38.85 o                         
   3   3   8        455.76        516.76        30.41 o                         
   4   3   8       5130.40       5334.23       100.20 o                         
   5   3   8        150.80        128.02        15.94 o                         
   6   3   8       2019.00       2105.35        74.96 o                         
   7   3   8        506.77        505.95        47.52 o                         
   8   3   8         61.71         48.42        18.48 o                         
   9   3   8        330.90        350.15        52.70 o                         
  10   3   8        894.54        955.52        78.52 o                         
 -12   4   8         10.39         17.45        18.06 o                         
 -11   4   8        511.90        508.55        72.68 o                         
 -10   4   8         72.50         62.02        44.23 o                         
  -9   4   8         16.71         24.77        13.65 o                         
  -8   4   8        767.76        736.91        60.02 o                         
  -7   4   8        235.87        231.98        27.57 o                         
  -6   4   8       1470.24       1405.73        56.95 o                         
  -5   4   8        186.01        145.80        28.27 o                         
  -4   4   8          5.80         -5.40         8.12 o                         
  -3   4   8       2385.22       2345.17       113.76 o                         
  -2   4   8        784.03        760.99        62.65 o                         
  -1   4   8       9843.08       9830.67       235.71 o                         
   0   4   8       1187.72       1154.29        46.83 o                         
   1   4   8       1433.60       1479.79        43.87 o                         
   2   4   8        203.15        127.88        40.08 o                         
   3   4   8       4714.55       4881.73       209.41 o                         
   4   4   8        144.54        106.12        17.21 o                         
   5   4   8         87.95         71.18        15.19 o                         
   6   4   8        753.57        771.41        51.58 o                         
   7   4   8        123.74         93.53        35.42 o                         
   8   4   8       1058.70       1219.12        93.17 o                         
   9   4   8        114.66         98.66        33.39 o                         
  10   4   8        355.63        321.99        44.94 o                         
 -12   5   8         13.87          9.07        24.74 o                         
 -11   5   8        257.41        303.96        39.25 o                         
 -10   5   8         12.10         29.56        22.68 o                         
  -9   5   8        538.94        543.29        71.21 o                         
  -8   5   8         68.45         41.13        17.75 o                         
  -7   5   8        275.90        249.84        45.18 o                         
  -6   5   8          8.13        -26.13        26.13 o                         
  -5   5   8        798.59        759.41        72.59 o                         
  -4   5   8          0.82         -4.11        15.06 o                         
  -3   5   8       1872.40       1943.46        62.82 o                         
  -2   5   8        118.66         95.86        37.48 o                         
  -1   5   8       1194.60       1139.42        70.61 o                         
   0   5   8        456.65        418.99        50.53 o                         
   1   5   8      12960.05      12914.21       222.52 o                         
   2   5   8        190.61        179.46        20.74 o                         
   3   5   8          7.00         -8.64        11.97 o                         
   4   5   8         18.96          2.76        12.55 o                         
   5   5   8        904.57       1019.10        65.92 o                         
   6   5   8         18.77         -3.73        12.81 o                         
   7   5   8          1.29          0.98        22.88 o                         
   8   5   8        211.16        209.07        33.71 o                         
   9   5   8         67.77         17.60        18.15 o                         
 -11   6   8        421.38        433.69        54.48 o                         
 -10   6   8         10.96         15.10        22.12 o                         
  -9   6   8         83.31         73.17        39.60 o                         
  -8   6   8        815.81        790.31        83.77 o                         
  -7   6   8         10.80         -7.51        24.62 o                         
  -6   6   8       1585.36       1471.99       108.84 o                         
  -5   6   8         89.37         79.11        17.93 o                         
  -4   6   8        412.85        355.89        32.76 o                         
  -3   6   8        303.28        322.25        28.65 o                         
  -2   6   8        803.55        761.90        45.08 o                         
  -1   6   8       5151.61       5017.40       160.81 o                         
   0   6   8         88.21         70.03        17.66 o                         
   1   6   8         89.64         92.10        15.59 o                         
   2   6   8       1422.95       1429.68        60.23 o                         
   3   6   8       2280.60       2507.33       106.79 o                         
   4   6   8        372.43        358.11        39.17 o                         
   5   6   8         28.13         28.27        18.89 o                         
   6   6   8        315.02        307.03        38.35 o                         
   7   6   8        164.73        224.17        35.16 o                         
   8   6   8        706.36        857.37        73.06 o                         
   9   6   8        108.26        109.52        27.69 o                         
 -11   7   8         30.22         16.71        17.18 o                         
 -10   7   8        396.96        369.22        53.54 o                         
  -9   7   8          0.16         20.21        26.51 o                         
  -8   7   8        665.04        593.17        63.29 o                         
  -7   7   8       1216.46       1238.80        88.90 o                         
  -6   7   8        554.74        576.71        58.07 o                         
  -5   7   8         13.50         12.91        11.52 o                         
  -4   7   8       3480.50       3440.35       115.20 o                         
  -3   7   8       1113.01       1052.83        66.51 o                         
  -2   7   8        523.90        445.20        41.28 o                         
  -1   7   8         36.78         36.20        25.72 o                         
   0   7   8        118.10        108.39        19.54 o                         
   1   7   8        283.43        296.96        43.86 o                         
   2   7   8        661.17        671.13        38.91 o                         
   3   7   8        129.78        125.29        19.47 o                         
   4   7   8        973.43        904.59        64.71 o                         
   5   7   8        686.02        688.87        58.69 o                         
   6   7   8       1417.66       1522.25       104.43 o                         
   7   7   8        555.04        511.43        63.79 o                         
   8   7   8         26.53         37.08        30.52 o                         
 -10   8   8         34.48         31.37        29.63 o                         
  -9   8   8        575.62        627.06        67.79 o                         
  -8   8   8         33.38         68.68        27.92 o                         
  -7   8   8         37.10         36.22        23.07 o                         
  -6   8   8       2041.76       2040.63       116.06 o                         
  -5   8   8       3203.74       3131.93       138.80 o                         
  -4   8   8        155.87        152.03        28.22 o                         
  -3   8   8        732.74        826.49        59.28 o                         
  -2   8   8        261.15        226.89        29.37 o                         
  -1   8   8          3.81          8.77        12.78 o                         
   0   8   8        247.38        316.84        39.22 o                         
   1   8   8         16.37         21.93        13.06 o                         
   2   8   8          7.22          4.42        12.54 o                         
   3   8   8        204.40        195.70        28.69 o                         
   4   8   8        623.35        673.60        67.34 o                         
   5   8   8       1221.96       1198.51       118.45 o                         
   6   8   8          7.07          5.52        35.96 o                         
   7   8   8        599.59        583.05        88.01 o                         
  -9   9   8        124.40        131.76        31.31 o                         
  -8   9   8        405.17        355.94        53.32 o                         
  -7   9   8        804.40        795.89        75.22 o                         
  -6   9   8          9.63         44.11        21.08 o                         
  -5   9   8         97.49        140.85        30.07 o                         
  -4   9   8          1.56         21.85        15.88 o                         
  -3   9   8        133.18         99.91        28.26 o                         
  -2   9   8       1154.74       1260.39        88.84 o                         
  -1   9   8        331.77        304.44        40.67 o                         
   0   9   8        368.11        378.48        42.35 o                         
   1   9   8        290.25        298.44        33.63 o                         
   2   9   8       1698.15       1816.62        80.08 o                         
   3   9   8        279.40        284.50        46.91 o                         
   4   9   8        357.43        342.93        52.85 o                         
   5   9   8          1.36         25.73        55.99 o                         
   6   9   8        115.70         59.62        52.53 o                         
  -7  10   8          9.53         30.40        25.26 o                         
  -6  10   8         83.38         97.08        27.29 o                         
  -5  10   8          3.77         -9.59        25.05 o                         
  -4  10   8        709.32        736.67        89.85 o                         
  -3  10   8         22.87          5.16        25.32 o                         
  -2  10   8         11.79          6.13        18.95 o                         
  -1  10   8          9.66         19.99        14.02 o                         
   0  10   8       2472.58       2741.70       117.10 o                         
   1  10   8          0.69          1.76        12.72 o                         
   2  10   8       1108.10       1156.13        93.46 o                         
   3  10   8         19.66         -3.65        23.03 o                         
   4  10   8        459.59        365.91        70.14 o                         
   5  10   8         10.07         37.37        82.40 o                         
  -5  11   8        238.25        265.74        57.44 o                         
  -4  11   8         55.10         20.06        25.57 o                         
  -3  11   8         46.42         40.42        27.20 o                         
  -2  11   8        773.39        787.49        90.70 o                         
  -1  11   8         59.33         18.26        17.87 o                         
   0  11   8        225.74        269.74        43.88 o                         
   1  11   8        121.75        113.73        27.45 o                         
   2  11   8        713.84        621.45       108.02 o                         
 -13   0   9        678.79        801.63       131.01 o                         
 -11   0   9          6.76          3.03        29.92 o                         
  -9   0   9         44.53         45.02        28.14 o                         
  -7   0   9       1352.05       1637.73       149.40 o                         
  -5   0   9       2589.25       2346.11       291.70 o                         
  -3   0   9      29766.21      28809.18       624.90 o                         
  -1   0   9        180.03        262.68        97.94 o                         
   1   0   9       2219.12       2162.89       100.97 o                         
   3   0   9        387.98        404.62        38.78 o                         
   5   0   9        246.45        213.35        30.90 o                         
   7   0   9       1952.19       1938.20       128.68 o                         
   9   0   9        187.95        194.55        47.20 o                         
 -13   1   9          6.87        -14.74        26.39 o                         
 -12   1   9        352.75        470.81        70.29 o                         
 -11   1   9        512.74        548.89        72.42 o                         
 -10   1   9       1783.26       1910.25       134.01 o                         
  -9   1   9        554.00        595.76        74.11 o                         
  -8   1   9          6.05        -19.08        32.32 o                         
  -7   1   9         79.79         87.52        26.86 o                         
  -6   1   9       1100.05       1020.58       120.78 o                         
  -5   1   9       9450.11       9657.35       240.27 o                         
  -4   1   9       1859.18       1636.88        89.88 o                         
  -3   1   9        151.90        153.70        11.74 o                         
  -2   1   9        218.25        179.15        17.59 o                         
  -1   1   9       4232.42       4272.83       147.39 o                         
   0   1   9       1665.41       1635.58        44.76 o                         
   1   1   9        212.31        192.28        13.97 o                         
   2   1   9        153.79        159.84        16.59 o                         
   3   1   9       3451.28       3659.12        78.75 o                         
   4   1   9       1907.44       2116.39        68.55 o                         
   5   1   9        434.66        430.97        31.78 o                         
   6   1   9        770.10        819.57        46.29 o                         
   7   1   9         54.32         54.94        16.73 o                         
   8   1   9        113.21        129.92        26.61 o                         
   9   1   9        975.17        940.84        67.74 o                         
  10   1   9        104.39         89.27        22.40 o                         
 -13   2   9          8.64         36.87        26.76 o                         
 -12   2   9        279.68        277.77        55.44 o                         
 -11   2   9        540.13        580.33        75.74 o                         
 -10   2   9         47.23        117.39        36.28 o                         
  -9   2   9        327.41        354.58        64.98 o                         
  -8   2   9       1643.10       1728.92       115.31 o                         
  -7   2   9        891.04        862.82        79.59 o                         
  -6   2   9        303.86        305.34        47.69 o                         
  -5   2   9       2297.53       2174.99       112.26 o                         
  -4   2   9         57.42         22.82         6.40 o                         
  -3   2   9       1954.14       1895.01        93.96 o                         
  -2   2   9         11.59        -14.59        14.59 o                         
  -1   2   9        369.30        367.82        28.12 o                         
   0   2   9       1210.05       1231.73        39.08 o                         
   1   2   9       1066.42        999.86        28.69 o                         
   2   2   9       9535.16       9759.70       137.56 o                         
   3   2   9        838.13        882.85        40.04 o                         
   4   2   9        339.82        323.58        24.77 o                         
   5   2   9       2531.19       2615.26        79.66 o                         
   6   2   9        419.61        498.63        36.31 o                         
   7   2   9          9.47          9.56        12.16 o                         
   8   2   9        823.52        754.20        58.98 o                         
   9   2   9        417.38        439.38        41.55 o                         
  10   2   9          0.32          9.95        17.42 o                         
 -12   3   9         73.00        122.41        42.04 o                         
 -11   3   9         46.91         43.71        25.07 o                         
 -10   3   9        554.80        624.20        78.10 o                         
  -9   3   9       1035.35       1101.33       113.03 o                         
  -8   3   9         19.13         10.80        26.03 o                         
  -7   3   9        733.19        825.60        80.78 o                         
  -6   3   9        134.19        119.43        29.11 o                         
  -5   3   9        124.34         85.51        25.12 o                         
  -4   3   9         85.28         95.90        23.76 o                         
  -3   3   9        333.78        322.59        39.71 o                         
  -2   3   9        501.14        592.04        50.09 o                         
  -1   3   9       1385.69       1313.16        46.91 o                         
   0   3   9       2166.68       2335.26        47.04 o                         
   1   3   9       4494.77       4440.09        76.82 o                         
   2   3   9         20.49         25.90         9.02 o                         
   3   3   9       5500.18       5518.26        95.76 o                         
   4   3   9       1269.87       1367.18        56.20 o                         
   5   3   9        368.79        432.34        30.09 o                         
   6   3   9        535.18        579.01        42.64 o                         
   7   3   9       1016.37       1067.64        69.59 o                         
   8   3   9        309.54        288.48        48.19 o                         
   9   3   9        114.50        128.74        36.45 o                         
 -12   4   9         78.52         63.27        30.55 o                         
 -11   4   9        469.42        410.70        87.43 o                         
 -10   4   9         10.77         15.56        30.22 o                         
  -9   4   9        246.16        242.79        40.34 o                         
  -8   4   9         34.88         -5.33        16.56 o                         
  -7   4   9         71.06         62.96        23.04 o                         
  -6   4   9       2103.52       2241.39       128.36 o                         
  -5   4   9       1255.72       1150.34        86.92 o                         
  -4   4   9        760.43        751.11        68.87 o                         
  -3   4   9       1253.30       1055.74        32.39 o                         
  -2   4   9        854.44        821.08        67.88 o                         
  -1   4   9        804.33        770.13        47.19 o                         
   0   4   9       3304.04       3308.54        93.68 o                         
   1   4   9          0.81          5.09        15.25 o                         
   2   4   9        249.55        211.46        21.74 o                         
   3   4   9       2642.13       2756.53        86.80 o                         
   4   4   9        630.76        649.56        44.49 o                         
   5   4   9       1566.03       1748.23        75.24 o                         
   6   4   9        204.89        191.79        30.33 o                         
   7   4   9        335.29        339.86        60.95 o                         
   8   4   9        237.60        259.46        40.27 o                         
   9   4   9         17.66          5.06        21.50 o                         
 -12   5   9        231.37        180.81        36.66 o                         
 -11   5   9          2.38        -30.24        30.24 o                         
 -10   5   9         22.38         22.53        23.80 o                         
  -9   5   9          4.60         14.44        26.78 o                         
  -8   5   9        256.74        215.94        51.17 o                         
  -7   5   9          3.22        -25.80        25.80 o                         
  -6   5   9          9.56        -11.18        24.57 o                         
  -5   5   9        168.40        110.18        27.40 o                         
  -4   5   9       7307.66       7665.15       311.23 o                         
  -3   5   9          2.96          4.50        17.27 o                         
  -2   5   9       3472.64       3377.85       157.68 o                         
  -1   5   9        399.35        382.63        38.16 o                         
   0   5   9        571.32        592.00        38.30 o                         
   1   5   9         77.26         73.47        12.55 o                         
   2   5   9       2369.69       2385.36        92.55 o                         
   3   5   9         36.23         39.58        18.57 o                         
   4   5   9         32.37         25.21        17.88 o                         
   5   5   9          0.35        -16.04        16.04 o                         
   6   5   9        311.90        298.08        38.70 o                         
   7   5   9          1.32        -12.14        20.08 o                         
   8   5   9        510.03        547.37        59.77 o                         
   9   5   9        104.56         95.01        30.60 o                         
 -11   6   9        538.93        528.40        55.07 o                         
 -10   6   9          2.08         17.92        24.60 o                         
  -9   6   9        299.74        319.96        57.28 o                         
  -8   6   9         63.97         32.08        56.10 o                         
  -7   6   9        359.19        280.87        50.65 o                         
  -6   6   9       1708.04       1767.37       122.88 o                         
  -5   6   9       1450.03       1393.88       135.26 o                         
  -4   6   9        988.61        993.03       126.27 o                         
  -3   6   9        496.23        498.34        55.76 o                         
  -2   6   9       1771.27       1704.05        96.03 o                         
  -1   6   9        386.29        401.88        38.46 o                         
   0   6   9        577.82        545.10        46.43 o                         
   1   6   9          4.02         11.30        10.08 o                         
   2   6   9        226.12        195.96        30.17 o                         
   3   6   9       1142.08       1092.72        64.51 o                         
   4   6   9         76.51         66.92        16.44 o                         
   5   6   9        906.30        989.57        70.00 o                         
   6   6   9        267.45        282.10        33.64 o                         
   7   6   9         45.09         56.88        18.32 o                         
   8   6   9        192.19        203.54        36.12 o                         
 -10   7   9        606.99        699.22        73.10 o                         
  -9   7   9        896.89        956.95        84.45 o                         
  -8   7   9         88.35        127.06        34.79 o                         
  -7   7   9       1576.38       1524.18       122.97 o                         
  -6   7   9       1113.85       1229.43       106.56 o                         
  -5   7   9         35.35         27.74        23.80 o                         
  -4   7   9        115.21        137.79        31.74 o                         
  -3   7   9         77.33         87.97        23.99 o                         
  -2   7   9         22.12         12.11        17.42 o                         
  -1   7   9          7.82        -11.62        16.41 o                         
   0   7   9        442.59        483.06        59.23 o                         
   1   7   9       1803.19       1814.82       115.48 o                         
   2   7   9        102.22        125.37        19.35 o                         
   3   7   9        939.77        924.73        60.24 o                         
   4   7   9       1136.62       1108.37        73.20 o                         
   5   7   9        228.04        300.83        41.09 o                         
   6   7   9        167.86        126.36        31.60 o                         
   7   7   9        628.48        692.15        75.74 o                         
  -9   8   9        334.99        283.03        50.58 o                         
  -8   8   9       1132.32       1273.55        96.91 o                         
  -7   8   9        444.73        401.98        55.53 o                         
  -6   8   9        349.49        237.87        40.79 o                         
  -5   8   9          8.25         -8.67        17.50 o                         
  -4   8   9         35.32         62.39        19.82 o                         
  -3   8   9        121.56        117.13        27.28 o                         
  -2   8   9         51.20         46.20        15.13 o                         
  -1   8   9          1.25         29.95        17.68 o                         
   0   8   9         54.61         84.70        22.25 o                         
   1   8   9        860.45        853.67        55.56 o                         
   2   8   9       1149.88       1231.17        68.94 o                         
   3   8   9        285.20        303.47        44.51 o                         
   4   8   9        119.98        118.11        35.92 o                         
   5   8   9        416.91        470.78        61.01 o                         
   6   8   9        793.22        836.17       102.93 o                         
  -8   9   9          1.83         -3.61        15.82 o                         
  -7   9   9          6.80         33.33        23.52 o                         
  -6   9   9        331.80        359.79        47.49 o                         
  -5   9   9        831.19        893.84        75.33 o                         
  -4   9   9        351.87        343.34        42.54 o                         
  -3   9   9         31.09         23.55        14.25 o                         
  -2   9   9         94.10         97.14        25.59 o                         
  -1   9   9       2194.54       2267.68       137.06 o                         
   0   9   9        442.90        488.09        49.52 o                         
   1   9   9         61.87         58.88        16.05 o                         
   2   9   9        277.97        308.71        38.89 o                         
   3   9   9         72.44         62.79        35.04 o                         
   4   9   9        661.93        659.52        72.02 o                         
   5   9   9          9.06        -24.15        24.15 o                         
  -7  10   9        258.62        310.87        50.38 o                         
  -6  10   9         35.63         60.10        28.43 o                         
  -5  10   9        126.19        169.49        36.58 o                         
  -4  10   9          0.38         13.08        20.86 o                         
  -3  10   9       2187.33       2363.28       158.86 o                         
  -2  10   9          6.91         18.60        24.08 o                         
  -1  10   9        258.72        283.41        43.07 o                         
   0  10   9          5.96          3.64        17.46 o                         
   1  10   9       1291.45       1375.59        81.70 o                         
   2  10   9         58.69         -9.04        17.49 o                         
   3  10   9        190.07        142.32        67.37 o                         
   4  10   9          2.03         21.85        29.92 o                         
  -4  11   9         87.28        117.93        42.25 o                         
  -3  11   9         27.95         66.20        31.73 o                         
  -2  11   9         65.80         74.64        33.74 o                         
  -1  11   9       1001.49       1081.30        94.84 o                         
   0  11   9         19.09          8.60        20.09 o                         
   1  11   9         76.00         29.02        30.41 o                         
 -12   0  10        185.14        195.62        67.57 o                         
 -10   0  10          3.42          2.77        25.31 o                         
  -8   0  10       1391.12       1597.91       159.08 o                         
  -6   0  10      11130.90      11836.05       420.68 o                         
  -4   0  10        433.15        275.77       100.10 o                         
  -2   0  10       5083.02       4959.98       120.83 o                         
   0   0  10          9.39         17.93        22.31 o                         
   2   0  10          3.50        -19.31        34.54 o                         
   4   0  10       4785.20       5068.61       158.04 o                         
   6   0  10        261.42        342.47        45.32 o                         
   8   0  10       2602.58       3017.16       173.17 o                         
 -12   1  10         60.69         65.88        50.26 o                         
 -11   1  10         35.52         19.23        19.31 o                         
 -10   1  10        631.33        619.65        77.09 o                         
  -9   1  10        180.17        222.13        45.35 o                         
  -8   1  10       1836.21       2050.60       129.69 o                         
  -7   1  10        552.56        588.75        69.33 o                         
  -6   1  10        406.22        436.87        54.85 o                         
  -5   1  10        143.19        142.20        30.30 o                         
  -4   1  10      13791.07      13378.87       348.44 o                         
  -3   1  10         50.28         31.26         7.67 o                         
  -2   1  10         26.86         25.32        12.20 o                         
  -1   1  10       1631.61       1604.06        49.15 o                         
   0   1  10        293.03        287.92        21.95 o                         
   1   1  10       3249.04       3195.64        63.00 o                         
   2   1  10       1453.89       1504.67        53.43 o                         
   3   1  10        827.87        746.26        43.74 o                         
   4   1  10         18.99          3.71        10.11 o                         
   5   1  10        160.00        196.54        22.81 o                         
   6   1  10       1674.31       1843.56        72.80 o                         
   7   1  10         98.24        110.41        22.90 o                         
   8   1  10         12.92         19.93        16.19 o                         
   9   1  10        345.99        342.81        43.48 o                         
 -12   2  10         57.85         72.91        35.16 o                         
 -11   2  10        994.69       1056.58       104.87 o                         
 -10   2  10        452.84        562.76        74.52 o                         
  -9   2  10         48.98          9.13        27.14 o                         
  -8   2  10         25.84          3.97        20.74 o                         
  -7   2  10         59.16         56.35        22.39 o                         
  -6   2  10       1283.17       1196.31        92.86 o                         
  -5   2  10        504.70        429.78        52.07 o                         
  -4   2  10        149.15        202.38        33.98 o                         
  -3   2  10       4889.87       4970.26       160.77 o                         
  -2   2  10       1042.62       1010.62        55.51 o                         
  -1   2  10       5392.60       5524.29        96.13 o                         
   0   2  10       1340.80       1354.06        42.89 o                         
   1   2  10        968.77        883.75        31.86 o                         
   2   2  10       2426.22       2390.23        66.68 o                         
   3   2  10       5224.56       5658.78       109.61 o                         
   4   2  10       1321.21       1352.78        55.80 o                         
   5   2  10       1130.07       1114.13        53.78 o                         
   6   2  10         15.17         21.09        14.18 o                         
   7   2  10         10.96         25.92        15.18 o                         
   8   2  10        222.55        285.33        33.34 o                         
   9   2  10         76.84         67.80        18.86 o                         
 -12   3  10        739.98        960.54       105.77 o                         
 -11   3  10         63.34         52.10        28.78 o                         
 -10   3  10        263.52        314.75        58.32 o                         
  -9   3  10        365.84        315.10        55.40 o                         
  -8   3  10          1.52          3.07        26.25 o                         
  -7   3  10         81.54        103.59        29.46 o                         
  -6   3  10        358.52        329.56        48.89 o                         
  -5   3  10        168.40        191.81        35.90 o                         
  -4   3  10        990.45        873.30        70.61 o                         
  -3   3  10       2361.12       2234.28       127.66 o                         
  -2   3  10       4238.34       4255.01       105.00 o                         
  -1   3  10        518.80        529.23        28.17 o                         
   0   3  10       2002.64       2028.41        47.09 o                         
   1   3  10       3328.70       3410.94        56.19 o                         
   2   3  10       3443.06       3381.84        72.12 o                         
   3   3  10         76.32         72.85        11.76 o                         
   4   3  10       1570.42       1719.87        57.40 o                         
   5   3  10       1088.81       1120.72        49.11 o                         
   6   3  10         30.19         35.87        13.68 o                         
   7   3  10        175.79        157.02        29.34 o                         
   8   3  10          1.27         12.54        14.84 o                         
   9   3  10          4.87          2.75        18.01 o                         
 -12   4  10         67.19         59.21        26.43 o                         
 -11   4  10          0.50          6.09        21.51 o                         
 -10   4  10        307.05        324.50        58.27 o                         
  -9   4  10        707.39        762.09        88.18 o                         
  -8   4  10         11.28         32.61        25.29 o                         
  -7   4  10          2.09        -22.87        22.87 o                         
  -6   4  10       1318.75       1204.76        79.20 o                         
  -5   4  10       2757.77       2752.56       115.92 o                         
  -4   4  10         81.10         74.49        18.27 o                         
  -3   4  10       3123.74       3232.88       116.72 o                         
  -2   4  10        126.85        158.21        33.64 o                         
  -1   4  10        847.41        869.62        58.92 o                         
   0   4  10       1048.47       1060.51        46.63 o                         
   1   4  10        199.83        168.24        12.95 o                         
   2   4  10       1889.89       1930.08        52.85 o                         
   3   4  10        270.00        270.07        21.52 o                         
   4   4  10         23.18         25.53         8.77 o                         
   5   4  10       1349.98       1375.38        68.95 o                         
   6   4  10        128.77        160.19        29.87 o                         
   7   4  10        248.24        288.47        58.38 o                         
   8   4  10        200.38        114.53        32.79 o                         
 -11   5  10         32.19          3.20        23.57 o                         
 -10   5  10         12.74        -25.20        28.28 o                         
  -9   5  10         27.97         10.74        18.23 o                         
  -8   5  10         42.60         15.35        19.94 o                         
  -7   5  10       2897.68       3040.86       203.52 o                         
  -6   5  10         27.76         17.02        20.13 o                         
  -5   5  10        483.70        461.89        60.04 o                         
  -4   5  10          0.03        -10.54        17.71 o                         
  -3   5  10       1388.16       1452.26        91.68 o                         
  -2   5  10         14.06         19.61        21.27 o                         
  -1   5  10       1504.98       1557.00        65.70 o                         
   0   5  10        363.66        367.05        26.94 o                         
   1   5  10          3.92         -5.11        14.70 o                         
   2   5  10        385.09        385.92        38.15 o                         
   3   5  10       1607.39       1580.59        71.17 o                         
   4   5  10        140.48        143.85        22.75 o                         
   5   5  10        289.19        249.35        30.20 o                         
   6   5  10         71.42         84.42        19.74 o                         
   7   5  10        769.28       1014.65        98.53 o                         
   8   5  10          0.37          4.19        18.95 o                         
 -11   6  10         93.76        124.56        31.09 o                         
 -10   6  10        233.91        260.73        45.66 o                         
  -9   6  10        647.89        685.19        87.75 o                         
  -8   6  10        661.91        680.75        82.67 o                         
  -7   6  10        225.64        245.56        48.34 o                         
  -6   6  10        201.97        252.26        45.67 o                         
  -5   6  10       2140.25       2107.57       134.25 o                         
  -4   6  10        197.19        169.93        38.47 o                         
  -3   6  10        165.97        188.35        34.78 o                         
  -2   6  10        170.46        179.66        31.86 o                         
  -1   6  10        588.51        548.36        57.72 o                         
   0   6  10        797.08        821.28        52.67 o                         
   1   6  10          1.43         -6.69         9.46 o                         
   2   6  10        359.52        355.59        36.61 o                         
   3   6  10         60.12         22.23        15.80 o                         
   4   6  10         76.32         95.33        25.66 o                         
   5   6  10        825.71        856.41        80.23 o                         
   6   6  10        149.59        149.97        25.05 o                         
   7   6  10        753.07        842.25        71.83 o                         
 -10   7  10        321.90        420.02        59.00 o                         
  -9   7  10        107.94        140.41        36.48 o                         
  -8   7  10         31.74         31.20        24.97 o                         
  -7   7  10        249.29        267.70        53.87 o                         
  -6   7  10         60.07         14.88        25.90 o                         
  -5   7  10         53.70         49.57        57.23 o                         
  -4   7  10        318.98        294.63        46.77 o                         
  -3   7  10        756.77        786.48        71.12 o                         
  -2   7  10        542.84        626.63        54.83 o                         
  -1   7  10         27.98         16.28        22.49 o                         
   0   7  10        758.90        759.46        74.96 o                         
   1   7  10       1537.20       1584.20       117.30 o                         
   2   7  10       1060.38       1189.91        90.65 o                         
   3   7  10         48.78         38.45        20.90 o                         
   4   7  10       1119.45       1169.81        92.83 o                         
   5   7  10        357.14        350.88        51.14 o                         
   6   7  10         16.28         28.21        26.68 o                         
  -9   8  10         11.41        -10.83        24.79 o                         
  -8   8  10         34.49         52.29        22.01 o                         
  -7   8  10        272.67        258.89        45.18 o                         
  -6   8  10         43.27         11.20        20.16 o                         
  -5   8  10         30.76         48.25        19.50 o                         
  -4   8  10        150.73        213.97        42.93 o                         
  -3   8  10        589.24        596.66        62.56 o                         
  -2   8  10        708.62        685.89        65.52 o                         
  -1   8  10       1457.10       1566.93       106.74 o                         
   0   8  10        934.89        981.57        62.14 o                         
   1   8  10        158.25        139.69        23.61 o                         
   2   8  10        389.78        448.35        45.86 o                         
   3   8  10       1720.74       1769.17       115.33 o                         
   4   8  10        387.70        414.20        55.74 o                         
   5   8  10        270.71        300.73        49.41 o                         
  -7   9  10          4.64         26.94        21.53 o                         
  -6   9  10         87.40        138.97        40.36 o                         
  -5   9  10         73.34        117.42        29.66 o                         
  -4   9  10       1446.99       1374.14        85.23 o                         
  -3   9  10         93.33         88.60        21.61 o                         
  -2   9  10        220.33        269.58        42.80 o                         
  -1   9  10        423.75        473.46        50.94 o                         
   0   9  10        384.05        402.99        41.33 o                         
   1   9  10        894.33        951.50        70.30 o                         
   2   9  10         72.20         48.87        34.15 o                         
   3   9  10        114.51         60.16        33.84 o                         
   4   9  10         11.25          4.08        25.38 o                         
  -5  10  10          2.58         21.00        21.58 o                         
  -4  10  10         76.71        102.09        39.27 o                         
  -3  10  10         23.27         21.33        20.65 o                         
  -2  10  10       1093.88       1123.77        85.55 o                         
  -1  10  10          1.30          3.69        16.27 o                         
   0  10  10          0.48         14.29        12.11 o                         
   1  10  10          8.59         -8.29        27.28 o                         
   2  10  10         66.78         77.80        25.77 o                         
 -11   0  11       1152.40       1245.51       163.79 o                         
  -9   0  11       1525.91       1528.98       167.58 o                         
  -7   0  11       1574.04       1445.13       157.45 o                         
  -5   0  11       6122.27       5664.16       272.96 o                         
  -3   0  11         38.33         44.73         7.72 o                         
  -1   0  11       1206.24       1244.31        73.26 o                         
   1   0  11       5972.44       6042.57       144.73 o                         
   3   0  11       1739.34       1814.23        92.69 o                         
   5   0  11       3190.93       3464.02       140.57 o                         
   7   0  11         40.40         59.35        19.69 o                         
 -12   1  11        451.71        513.73        77.58 o                         
 -11   1  11        287.10        315.52        61.59 o                         
 -10   1  11        297.45        306.56        56.41 o                         
  -9   1  11       1332.91       1402.44       115.15 o                         
  -8   1  11          8.90         21.43        18.57 o                         
  -7   1  11        921.29        764.34        79.21 o                         
  -6   1  11         10.19         16.70        38.89 o                         
  -5   1  11        273.50        270.91        41.55 o                         
  -4   1  11       4068.19       4075.08       157.33 o                         
  -3   1  11        357.48        326.04        29.28 o                         
  -2   1  11       2419.69       2305.27        70.19 o                         
  -1   1  11        957.99        954.05        38.57 o                         
   0   1  11          4.04         10.31         7.11 o                         
   1   1  11        365.99        371.26        22.48 o                         
   2   1  11        293.19        363.30        37.25 o                         
   3   1  11       3506.33       3568.03       101.65 o                         
   4   1  11        270.39        247.74        23.13 o                         
   5   1  11        325.21        344.83        31.84 o                         
   6   1  11        322.22        311.48        31.45 o                         
   7   1  11       1373.82       1593.92        79.51 o                         
   8   1  11         72.35         59.65        19.17 o                         
 -12   2  11         58.54         81.60        35.42 o                         
 -11   2  11         82.94        105.17        68.28 o                         
 -10   2  11        258.89        267.37        89.16 o                         
  -9   2  11         28.20          4.81        25.79 o                         
  -8   2  11        132.57         87.37        27.88 o                         
  -7   2  11        137.67        152.49        36.97 o                         
  -6   2  11       2660.08       2735.61       142.62 o                         
  -5   2  11         77.44        107.66        31.64 o                         
  -4   2  11       1439.41       1447.69        92.26 o                         
  -3   2  11       2710.29       2590.07       118.04 o                         
  -2   2  11       2421.48       2315.59        71.10 o                         
  -1   2  11        169.72        176.19        30.80 o                         
   0   2  11       2199.64       2348.03        58.63 o                         
   1   2  11       1121.13       1167.62        38.55 o                         
   2   2  11          9.31          5.71        11.07 o                         
   3   2  11        139.56        130.42        16.85 o                         
   4   2  11         65.12         59.76        15.19 o                         
   5   2  11         41.15         39.91        14.26 o                         
   6   2  11         25.33         -0.03        19.33 o                         
   7   2  11        213.12        192.83        28.63 o                         
   8   2  11        406.55        442.47        43.71 o                         
 -12   3  11         37.90         45.59        31.32 o                         
 -11   3  11         49.94        112.26        39.32 o                         
 -10   3  11        103.37        132.08        56.52 o                         
  -9   3  11         27.49         33.29        21.38 o                         
  -8   3  11        178.31        207.74        46.59 o                         
  -7   3  11        217.89        185.68        42.74 o                         
  -6   3  11        572.53        540.86        63.17 o                         
  -5   3  11       1881.80       1851.21       112.76 o                         
  -4   3  11       1588.14       1538.63        98.07 o                         
  -3   3  11        548.49        536.27        42.92 o                         
  -2   3  11        248.12        241.18        22.84 o                         
  -1   3  11       2895.43       3004.29        69.20 o                         
   0   3  11       1766.00       1793.67        45.51 o                         
   1   3  11       3452.81       3405.40        73.69 o                         
   2   3  11       1250.06       1235.88        44.51 o                         
   3   3  11          0.85         -0.43         7.90 o                         
   4   3  11         60.57         61.65        11.96 o                         
   5   3  11          7.69        -10.65        10.65 o                         
   6   3  11         96.03         77.97        15.46 o                         
   7   3  11         24.22          1.33        12.74 o                         
   8   3  11        372.38        346.93        44.83 o                         
 -11   4  11        142.51        144.04        43.49 o                         
 -10   4  11         35.17         45.69        31.03 o                         
  -9   4  11        112.44        103.15        36.24 o                         
  -8   4  11       1174.84       1042.13       101.05 o                         
  -7   4  11         12.80        -29.84        30.99 o                         
  -6   4  11         44.18         -3.88        23.34 o                         
  -5   4  11        352.98        334.02        47.96 o                         
  -4   4  11        187.43        214.09        35.77 o                         
  -3   4  11       3358.77       3349.95       133.46 o                         
  -2   4  11        784.37        749.86        60.90 o                         
  -1   4  11         78.31        108.80        19.05 o                         
   0   4  11        113.70        113.47        17.60 o                         
   1   4  11        254.49        222.45        24.36 o                         
   2   4  11       1514.54       1495.71        65.99 o                         
   3   4  11       1582.63       1643.96        71.89 o                         
   4   4  11        146.40        154.95        20.81 o                         
   5   4  11        277.57        304.68        28.59 o                         
   6   4  11        881.96       1084.34        64.24 o                         
   7   4  11        201.77        163.76        29.46 o                         
   8   4  11        170.68        165.70        33.71 o                         
 -11   5  11          2.94         28.38        28.60 o                         
 -10   5  11       1832.88       1885.30       147.64 o                         
  -9   5  11          0.08          9.30        39.77 o                         
  -8   5  11         68.46         57.01        51.25 o                         
  -7   5  11         14.38         16.93        16.96 o                         
  -6   5  11       1324.72       1302.64        87.83 o                         
  -5   5  11         49.34         21.77        19.55 o                         
  -4   5  11        502.16        493.35        50.93 o                         
  -3   5  11        496.86        550.88        48.73 o                         
  -2   5  11        103.93         95.91        22.94 o                         
  -1   5  11          0.19         -3.69        12.97 o                         
   0   5  11       1768.62       1699.32        76.11 o                         
   1   5  11        283.81        285.38        36.18 o                         
   2   5  11          8.31         36.65        17.47 o                         
   3   5  11          8.68          7.42        15.46 o                         
   4   5  11       2643.55       2994.66       107.09 o                         
   5   5  11        108.50         79.39        18.72 o                         
   6   5  11        821.04        900.90        69.87 o                         
   7   5  11          1.37         12.05        24.81 o                         
 -10   6  11         15.28         23.23        23.11 o                         
  -9   6  11         55.33         83.20        31.59 o                         
  -8   6  11       1518.54       1653.39       110.02 o                         
  -7   6  11        161.28        135.73        30.98 o                         
  -6   6  11         13.53          0.64        37.49 o                         
  -5   6  11        228.44        219.47        44.51 o                         
  -4   6  11        292.99        323.46        47.52 o                         
  -3   6  11        699.19        672.40        65.62 o                         
  -2   6  11         89.59         57.40        17.63 o                         
  -1   6  11        919.87       1011.09        66.61 o                         
   0   6  11        258.28        238.48        33.71 o                         
   1   6  11        246.67        241.47        32.88 o                         
   2   6  11       2181.65       2077.30        95.40 o                         
   3   6  11        844.71        815.89        75.45 o                         
   4   6  11        568.18        663.87        68.92 o                         
   5   6  11        120.99        121.18        32.58 o                         
   6   6  11        832.99       1018.73        78.19 o                         
  -9   7  11         89.89         70.69        36.75 o                         
  -8   7  11         24.36         37.46        41.05 o                         
  -7   7  11         97.06        111.56        37.02 o                         
  -6   7  11        219.50        243.70        51.97 o                         
  -5   7  11       1282.54       1295.60       159.63 o                         
  -4   7  11        466.29        513.71        69.62 o                         
  -3   7  11        169.81        158.74        34.35 o                         
  -2   7  11       1297.94       1402.81        92.64 o                         
  -1   7  11        983.49       1037.61        74.57 o                         
   0   7  11        726.02        760.66        63.46 o                         
   1   7  11       1121.08       1140.69        75.60 o                         
   2   7  11        182.77        165.52        32.97 o                         
   3   7  11          2.54         -2.60        18.85 o                         
   4   7  11         43.91         -4.96        30.72 o                         
   5   7  11          3.19          2.91        18.46 o                         
  -8   8  11          2.24         34.55        22.92 o                         
  -7   8  11        432.11        465.80        59.61 o                         
  -6   8  11        758.13        779.83        82.21 o                         
  -5   8  11         77.41         87.87        25.91 o                         
  -4   8  11        152.25        123.00        37.01 o                         
  -3   8  11       1153.54       1220.15        90.97 o                         
  -2   8  11        599.04        581.80        62.20 o                         
  -1   8  11        100.30         91.93        76.25 o                         
   0   8  11       1455.85       1522.92        92.67 o                         
   1   8  11        285.58        315.51        39.70 o                         
   2   8  11         36.93          8.89        17.30 o                         
   3   8  11         19.07         -4.12        22.76 o                         
   4   8  11         14.98         13.89        22.68 o                         
  -6   9  11          5.98         19.27        19.15 o                         
  -5   9  11        447.77        444.65        50.98 o                         
  -4   9  11        490.75        539.44        54.61 o                         
  -3   9  11         65.35         47.76        21.06 o                         
  -2   9  11        587.67        679.68        67.94 o                         
  -1   9  11         55.29         66.99        21.30 o                         
   0   9  11          0.84         23.38        19.07 o                         
   1   9  11        342.20        360.03        47.42 o                         
   2   9  11        220.37        210.21        42.79 o                         
   3   9  11        715.55        726.31        76.86 o                         
  -4  10  11          0.27        -16.47        28.08 o                         
  -3  10  11          3.30        -15.90        15.90 o                         
  -2  10  11          3.52         -2.92        29.01 o                         
  -1  10  11        145.43        221.69        37.52 o                         
   0  10  11          8.36         -8.46        17.34 o                         
 -12   0  12         55.48         74.47        44.21 o                         
 -10   0  12       1465.06       1479.35       181.53 o                         
  -8   0  12        331.03        269.35        68.25 o                         
  -6   0  12          2.19         -8.00        22.40 o                         
  -4   0  12       1618.34       1661.52       143.62 o                         
  -2   0  12       1317.83       1217.38        82.99 o                         
   0   0  12       2153.79       2200.57        92.32 o                         
   2   0  12       2862.07       3001.64       152.59 o                         
   4   0  12        670.46        764.79        66.29 o                         
   6   0  12        589.15        593.28        63.30 o                         
   8   0  12         30.09         39.75        27.44 o                         
 -11   1  12          7.38         -2.01        20.96 o                         
 -10   1  12         87.44         47.95        59.82 o                         
  -9   1  12         78.28         45.53        30.32 o                         
  -8   1  12         39.64         19.32        47.82 o                         
  -7   1  12       1102.97       1006.88        90.16 o                         
  -6   1  12          5.42        -17.74        43.22 o                         
  -5   1  12        449.49        448.74        54.53 o                         
  -4   1  12        863.37        791.10        71.94 o                         
  -3   1  12        626.54        546.28        55.67 o                         
  -2   1  12       2095.29       2000.41        71.32 o                         
  -1   1  12         11.62         16.02        17.59 o                         
   0   1  12       1263.63       1269.89        43.43 o                         
   1   1  12         99.42         46.68        13.73 o                         
   2   1  12       1689.07       1732.39        81.88 o                         
   3   1  12        734.25        723.54        53.96 o                         
   4   1  12        982.47       1076.98        59.88 o                         
   5   1  12          1.87          6.24        16.54 o                         
   6   1  12        152.63        111.81        24.57 o                         
   7   1  12        713.17        864.89        55.64 o                         
 -11   2  12        295.61        361.67        67.09 o                         
 -10   2  12         39.91         28.09        17.34 o                         
  -9   2  12        393.59        371.04        64.68 o                         
  -8   2  12        190.30        176.93        39.29 o                         
  -7   2  12        192.54        180.75        42.96 o                         
  -6   2  12        978.73        983.75        87.73 o                         
  -5   2  12       3471.43       3238.71       152.61 o                         
  -4   2  12         10.61        -25.23        25.23 o                         
  -3   2  12       2980.00       2923.08        91.73 o                         
  -2   2  12       1234.39       1218.73        58.15 o                         
  -1   2  12         94.61        111.84        14.19 o                         
   0   2  12          2.41          0.87         9.73 o                         
   1   2  12        262.77        244.45        37.23 o                         
   2   2  12        344.98        362.30        32.26 o                         
   3   2  12         91.71         80.36        12.46 o                         
   4   2  12        857.72        837.24        51.81 o                         
   5   2  12       1814.60       2053.88        85.67 o                         
   6   2  12          0.68         25.90        16.32 o                         
   7   2  12        457.99        490.09        40.24 o                         
 -11   3  12         54.02         66.29        47.23 o                         
 -10   3  12        454.91        402.57        70.35 o                         
  -9   3  12         71.96         86.08        34.51 o                         
  -8   3  12        580.31        561.77        72.35 o                         
  -7   3  12        343.84        358.07        56.39 o                         
  -6   3  12        568.70        523.10        64.75 o                         
  -5   3  12        390.59        363.01        52.05 o                         
  -4   3  12       4502.71       4435.60       174.72 o                         
  -3   3  12       1324.21       1335.54        84.48 o                         
  -2   3  12       2172.38       2146.45        88.59 o                         
  -1   3  12        338.59        327.67        33.59 o                         
   0   3  12         91.06         63.22        13.96 o                         
   1   3  12        882.08        899.01        59.13 o                         
   2   3  12         23.71         29.78        13.19 o                         
   3   3  12        560.91        614.60        43.81 o                         
   4   3  12        390.86        437.75        39.13 o                         
   5   3  12        386.96        372.55        43.60 o                         
   6   3  12        832.53        851.03        57.56 o                         
   7   3  12        198.02        218.64        34.62 o                         
 -11   4  12        502.13        556.04        82.51 o                         
 -10   4  12          5.94         -6.91        24.47 o                         
  -9   4  12          0.48        -27.83        27.83 o                         
  -8   4  12        381.19        349.66        59.87 o                         
  -7   4  12        185.24        122.42        30.77 o                         
  -6   4  12       1112.13        993.05        91.63 o                         
  -5   4  12         81.54         96.21        29.65 o                         
  -4   4  12         92.45         40.09        25.22 o                         
  -3   4  12        259.44        239.72        37.78 o                         
  -2   4  12        591.34        660.46        46.27 o                         
  -1   4  12       2143.35       2158.66        83.57 o                         
   0   4  12       1372.76       1242.70        64.31 o                         
   1   4  12         86.01         57.30        18.07 o                         
   2   4  12        397.60        418.07        44.02 o                         
   3   4  12       3555.51       3698.59       129.57 o                         
   4   4  12        687.06        689.66        50.74 o                         
   5   4  12         20.23         34.57        15.00 o                         
   6   4  12          4.48        -13.56        15.22 o                         
   7   4  12         93.84         54.68        22.46 o                         
 -10   5  12         20.89         55.22        32.97 o                         
  -9   5  12        913.36        986.98       104.58 o                         
  -8   5  12         10.27         -0.32        39.38 o                         
  -7   5  12          1.21         17.20        17.57 o                         
  -6   5  12          0.11         11.97        15.29 o                         
  -5   5  12         72.04         77.04        28.16 o                         
  -4   5  12          0.44         29.82        17.40 o                         
  -3   5  12        644.49        712.94        65.93 o                         
  -2   5  12        286.20        223.91        32.94 o                         
  -1   5  12        300.61        321.11        35.03 o                         
   0   5  12          6.33          9.25        12.04 o                         
   1   5  12       5412.43       5447.95       160.25 o                         
   2   5  12         99.48         73.24        19.71 o                         
   3   5  12         90.94        102.89        23.52 o                         
   4   5  12        254.17        266.33        37.69 o                         
   5   5  12        762.22        836.77        65.40 o                         
   6   5  12          3.65         22.52        16.30 o                         
  -9   6  12         54.40         51.35        26.50 o                         
  -8   6  12        217.58        198.76        47.31 o                         
  -7   6  12         76.37         52.87        26.89 o                         
  -6   6  12        586.37        630.61        69.15 o                         
  -5   6  12        323.97        402.79        52.72 o                         
  -4   6  12        267.16        257.42        37.23 o                         
  -3   6  12          2.03         24.82        17.01 o                         
  -2   6  12        581.51        585.41        58.09 o                         
  -1   6  12       2366.44       2243.75        96.90 o                         
   0   6  12        146.63        112.56        24.44 o                         
   1   6  12         26.35         20.61        28.20 o                         
   2   6  12         34.75          4.94        17.89 o                         
   3   6  12       1530.83       1705.01       111.26 o                         
   4   6  12         48.56          9.97        31.06 o                         
   5   6  12          7.87        -16.73        22.89 o                         
  -8   7  12        500.77        497.85        64.52 o                         
  -7   7  12        414.25        535.23        64.62 o                         
  -6   7  12        190.79        224.85        42.28 o                         
  -5   7  12         90.97        146.25        39.33 o                         
  -4   7  12       1492.94       1316.87       119.79 o                         
  -3   7  12       1219.81       1290.92        78.68 o                         
  -2   7  12        382.60        411.72        61.72 o                         
  -1   7  12         74.72         48.99        21.74 o                         
   0   7  12         50.83         62.51        29.58 o                         
   1   7  12         44.41         29.39        23.25 o                         
   2   7  12         29.37         28.03        19.25 o                         
   3   7  12         42.01          8.92        20.72 o                         
   4   7  12        177.41        206.63        42.96 o                         
  -7   8  12          5.45          5.16        24.96 o                         
  -6   8  12        641.38        615.10        72.61 o                         
  -5   8  12        662.10        769.08        78.33 o                         
  -4   8  12         50.11         43.72        32.12 o                         
  -3   8  12        999.66       1008.01        91.58 o                         
  -2   8  12        539.45        568.91        62.60 o                         
  -1   8  12         22.87         38.57        32.80 o                         
   0   8  12         70.62         83.09        34.01 o                         
   1   8  12          5.79          5.91        14.74 o                         
   2   8  12         45.16         23.90        18.43 o                         
   3   8  12        115.93         78.00        47.77 o                         
  -5   9  12        191.47        157.47        30.96 o                         
  -4   9  12         46.73         36.33        24.63 o                         
  -3   9  12         47.44         70.16        22.68 o                         
  -2   9  12        509.70        663.07        69.41 o                         
  -1   9  12        427.41        476.12        51.71 o                         
   0   9  12        458.38        492.72        55.21 o                         
   1   9  12        190.40        183.56        35.76 o                         
 -11   0  13        184.48        110.33        56.26 o                         
  -9   0  13        267.15        219.88        68.56 o                         
  -7   0  13        511.63        501.27        95.42 o                         
  -5   0  13         75.35         60.21        31.35 o                         
  -3   0  13       4478.29       4538.12       236.97 o                         
  -1   0  13        771.22        742.19        58.22 o                         
   1   0  13       1267.67       1366.78       137.70 o                         
   3   0  13       1123.71       1147.20       100.83 o                         
   5   0  13        257.50        264.73        53.10 o                         
   7   0  13        292.18        224.85        40.55 o                         
 -11   1  13         90.00         46.10        36.07 o                         
 -10   1  13        665.66        757.07       113.01 o                         
  -9   1  13          1.66         10.95        23.48 o                         
  -8   1  13         11.47          4.36        22.81 o                         
  -7   1  13          0.84         15.03        17.00 o                         
  -6   1  13        124.57        111.66        30.04 o                         
  -5   1  13       2601.41       2554.75       137.20 o                         
  -4   1  13       1046.14       1011.88        80.68 o                         
  -3   1  13         19.41         10.99        18.18 o                         
  -2   1  13        593.66        613.58        41.14 o                         
  -1   1  13       1445.15       1509.74        59.10 o                         
   0   1  13        833.17        730.11        44.39 o                         
   1   1  13        822.27        858.87        64.34 o                         
   2   1  13          9.44         25.84        15.39 o                         
   3   1  13        439.52        438.48        45.21 o                         
   4   1  13       1339.37       1517.49        84.40 o                         
   5   1  13          0.67         -8.01        16.74 o                         
   6   1  13        288.31        298.28        35.31 o                         
 -11   2  13        140.30        189.09        51.72 o                         
 -10   2  13         35.16         45.60        24.63 o                         
  -9   2  13        171.98         98.58        69.47 o                         
  -8   2  13       1857.91       1833.75       137.25 o                         
  -7   2  13        314.99        297.17        52.15 o                         
  -6   2  13        499.48        575.32        68.21 o                         
  -5   2  13        632.72        567.35        65.50 o                         
  -4   2  13         34.69         18.07        14.98 o                         
  -3   2  13        625.26        611.07        56.28 o                         
  -2   2  13         10.49         34.74        33.96 o                         
  -1   2  13         73.79         88.68        18.02 o                         
   0   2  13        122.31         82.29        18.81 o                         
   1   2  13        764.60        719.05        44.14 o                         
   2   2  13       2226.34       2321.51       107.18 o                         
   3   2  13        139.41        113.93        30.28 o                         
   4   2  13        111.53         67.74        22.99 o                         
   5   2  13        809.41        927.40        83.58 o                         
   6   2  13        498.79        599.32        56.88 o                         
 -10   3  13        604.87        638.07        88.64 o                         
  -9   3  13        664.07        673.69        88.20 o                         
  -8   3  13          3.17         29.35        32.73 o                         
  -7   3  13        706.10        672.79        78.81 o                         
  -6   3  13        674.54        629.36        72.78 o                         
  -5   3  13         13.22        -14.01        30.30 o                         
  -4   3  13         35.12         22.70        17.89 o                         
  -3   3  13        170.50        151.50        30.46 o                         
  -2   3  13        179.49        200.78        24.25 o                         
  -1   3  13         70.55         70.40        17.13 o                         
   0   3  13       1240.70       1232.25        74.48 o                         
   1   3  13        630.86        627.59        51.73 o                         
   2   3  13        196.27        202.48        30.97 o                         
   3   3  13       1431.45       1492.10        87.32 o                         
   4   3  13        690.13        802.22        76.79 o                         
   5   3  13         16.79         26.54        13.93 o                         
   6   3  13        167.03        153.33        28.34 o                         
 -10   4  13        111.70         96.96        33.87 o                         
  -9   4  13        195.18        185.46        49.19 o                         
  -8   4  13        131.56        100.46        34.09 o                         
  -7   4  13          0.78        -16.33        23.98 o                         
  -6   4  13        604.91        568.19        70.90 o                         
  -5   4  13        379.67        345.54        53.67 o                         
  -4   4  13       1149.24       1114.30        84.30 o                         
  -3   4  13        390.36        455.87        44.24 o                         
  -2   4  13        729.45        774.64        48.49 o                         
  -1   4  13        260.59        236.96        29.48 o                         
   0   4  13       2121.95       2141.37        86.30 o                         
   1   4  13        145.14        121.01        30.79 o                         
   2   4  13        252.12        263.00        35.49 o                         
   3   4  13        432.91        465.13        46.72 o                         
   4   4  13        290.67        318.95        41.10 o                         
   5   4  13        614.64        759.59        65.42 o                         
  -9   5  13          0.14        -31.16        31.16 o                         
  -8   5  13         63.33         19.62        21.97 o                         
  -7   5  13         26.44          0.91        32.73 o                         
  -6   5  13        346.06        337.72        56.65 o                         
  -5   5  13          6.43         -0.11        20.13 o                         
  -4   5  13       1996.44       1967.25       131.90 o                         
  -3   5  13         30.06         85.91        29.65 o                         
  -2   5  13       3322.54       3259.67       121.59 o                         
  -1   5  13          0.01        -16.91        16.91 o                         
   0   5  13         79.43         72.44        20.81 o                         
   1   5  13        111.56         92.47        23.29 o                         
   2   5  13        967.29        984.14        69.48 o                         
   3   5  13         94.12         68.60        25.79 o                         
   4   5  13         14.87         29.54        19.83 o                         
   5   5  13         81.40         55.64        23.52 o                         
  -8   6  13         75.17         43.78        26.05 o                         
  -7   6  13         23.39         57.95        33.99 o                         
  -6   6  13        184.59        179.74        43.48 o                         
  -5   6  13        570.32        631.28        69.98 o                         
  -4   6  13        897.97       1060.65        85.36 o                         
  -3   6  13        194.85        189.27        32.49 o                         
  -2   6  13        680.04        661.81        57.68 o                         
  -1   6  13        136.63        143.28        25.39 o                         
   0   6  13        913.69        911.83        68.68 o                         
   1   6  13         24.79         32.25        18.93 o                         
   2   6  13         39.80         15.26        26.30 o                         
   3   6  13         97.27         83.28        31.06 o                         
   4   6  13        121.22         73.82        28.98 o                         
  -7   7  13        417.08        453.00        72.68 o                         
  -6   7  13        406.93        445.82        58.19 o                         
  -5   7  13          5.78         24.61        19.99 o                         
  -4   7  13          7.32          2.69        18.91 o                         
  -3   7  13        122.21        124.71        39.11 o                         
  -2   7  13         92.93         62.65        42.44 o                         
  -1   7  13          8.55        -15.75        28.92 o                         
   0   7  13        194.49        183.86        38.18 o                         
   1   7  13        475.87        448.98        59.00 o                         
   2   7  13        151.58         95.24        36.61 o                         
   3   7  13        308.01        329.97        53.74 o                         
  -5   8  13         48.70         58.85        20.59 o                         
  -4   8  13         67.22         66.63        24.33 o                         
  -3   8  13         26.41         13.76        16.02 o                         
  -2   8  13          3.50         19.32        19.12 o                         
  -1   8  13          2.18         20.38        23.62 o                         
   0   8  13        101.59        146.24        39.82 o                         
   1   8  13        259.85        263.58        48.64 o                         
 -10   0  14         36.82         68.56        46.85 o                         
  -8   0  14        578.09        472.93       101.13 o                         
  -6   0  14       3519.97       3320.12       237.62 o                         
  -4   0  14        212.34        227.86        56.66 o                         
  -2   0  14       1583.56       1578.79        93.49 o                         
   0   0  14          2.38          5.72        37.45 o                         
   2   0  14         15.70         20.97        22.88 o                         
   4   0  14        555.73        575.87        77.27 o                         
 -10   1  14        260.06        193.42        51.70 o                         
  -9   1  14        305.48        241.91        51.25 o                         
  -8   1  14        500.48        384.55        63.90 o                         
  -7   1  14        362.41        341.27        57.92 o                         
  -6   1  14         34.97         13.23        22.90 o                         
  -5   1  14          4.45         24.42        21.00 o                         
  -4   1  14       2544.24       2409.72       142.81 o                         
  -3   1  14        165.81        176.67        26.02 o                         
  -2   1  14        100.47        127.95        23.68 o                         
  -1   1  14        292.49        314.86        31.72 o                         
   0   1  14        618.45        577.30        48.37 o                         
   1   1  14       1628.34       1643.63       102.64 o                         
   2   1  14        290.45        272.10        43.68 o                         
   3   1  14        157.13        166.84        36.06 o                         
   4   1  14        107.91         96.62        31.15 o                         
   5   1  14        154.89        212.01        40.37 o                         
 -10   2  14        251.99        310.31        64.37 o                         
  -9   2  14         82.69         76.84        35.18 o                         
  -8   2  14          4.22        -20.90        20.90 o                         
  -7   2  14         19.80         -0.58        18.52 o                         
  -6   2  14        313.17        326.77        55.33 o                         
  -5   2  14        131.45         67.23        97.89 o                         
  -4   2  14        208.27        182.69        48.87 o                         
  -3   2  14        345.14        386.37        44.60 o                         
  -2   2  14         83.17        112.51        31.85 o                         
  -1   2  14       1888.37       1788.24        92.36 o                         
   0   2  14        337.57        346.30        46.60 o                         
   1   2  14         31.42         18.95        24.17 o                         
   2   2  14       1153.49       1152.56        88.99 o                         
   3   2  14       1712.24       1824.69       112.61 o                         
   4   2  14        157.97        147.25        29.87 o                         
   5   2  14        311.27        318.06        48.70 o                         
  -9   3  14        243.49        196.25        47.47 o                         
  -8   3  14          0.87        -11.01        22.65 o                         
  -7   3  14         55.96          0.89        17.81 o                         
  -6   3  14         52.63         -8.42        39.81 o                         
  -5   3  14        118.44         69.85        41.80 o                         
  -4   3  14        212.39        215.52        39.31 o                         
  -3   3  14        243.33        242.77        36.09 o                         
  -2   3  14       1672.64       1658.57        97.86 o                         
  -1   3  14         83.25         73.52        21.36 o                         
   0   3  14        625.39        568.76        66.32 o                         
   1   3  14       1454.37       1461.76       101.78 o                         
   2   3  14        706.10        786.20        75.79 o                         
   3   3  14         96.85        104.53        25.99 o                         
   4   3  14        800.14        934.79        91.12 o                         
   5   3  14        416.71        466.72        60.07 o                         
  -9   4  14        340.02        250.30        55.71 o                         
  -8   4  14        214.51        145.60        44.38 o                         
  -7   4  14        355.42        339.40        59.73 o                         
  -6   4  14         33.85         -5.07        22.41 o                         
  -5   4  14        965.96       1030.09       102.86 o                         
  -4   4  14        188.60        236.72        41.03 o                         
  -3   4  14       1144.87       1165.53        76.60 o                         
  -2   4  14         81.38        107.43        33.32 o                         
  -1   4  14        605.90        556.96        53.44 o                         
   0   4  14        695.21        682.50        56.50 o                         
   1   4  14         81.94         26.19        30.76 o                         
   2   4  14       1061.06        945.71        82.09 o                         
   3   4  14        187.47        132.88        32.99 o                         
   4   4  14          2.72         14.39        22.16 o                         
  -8   5  14         34.77         21.18        41.77 o                         
  -7   5  14       1322.49       1333.87       118.39 o                         
  -6   5  14         16.94         -5.55        31.98 o                         
  -5   5  14       1070.79       1094.00        91.23 o                         
  -4   5  14         14.21         50.23        26.08 o                         
  -3   5  14        709.45        681.50       111.92 o                         
  -2   5  14         37.92          3.45        24.11 o                         
  -1   5  14        980.13        954.87        73.36 o                         
   0   5  14          9.55          7.62        20.83 o                         
   1   5  14         83.80         50.59        23.04 o                         
   2   5  14          1.13         14.73        14.87 o                         
   3   5  14        176.68        195.78        33.12 o                         
  -7   6  14        240.29        192.82        47.68 o                         
  -6   6  14         53.74         25.50        18.65 o                         
  -5   6  14        811.87        839.68        81.48 o                         
  -4   6  14         75.82         71.44        39.01 o                         
  -3   6  14        961.63       1035.94        94.03 o                         
  -2   6  14          5.88         -0.55        13.00 o                         
  -1   6  14        115.24         81.25        23.74 o                         
   0   6  14        372.17        365.01        54.20 o                         
   1   6  14          0.23         -2.94        27.99 o                         
   2   6  14        667.74        676.69        72.09 o                         
  -5   7  14        111.25        109.01        31.21 o                         
  -4   7  14         16.31        -36.78        36.78 o                         
  -3   7  14        171.95        180.43        86.89 o                         
  -2   7  14        720.29        835.05        95.48 o                         
  -1   7  14          0.29         -6.22        21.99 o                         
   0   7  14        634.89        618.06        83.33 o                         
   1   7  14        728.52        661.82        74.68 o                         
  -9   0  15        972.29        982.34       147.27 o                         
  -7   0  15        193.98        218.77        71.00 o                         
  -5   0  15        158.77        172.56        59.87 o                         
  -3   0  15         17.57          3.21        15.92 o                         
  -1   0  15        113.77         58.80        28.56 o                         
   1   0  15        454.75        471.59        67.91 o                         
   3   0  15        734.10        724.11       131.32 o                         
  -9   1  15        359.21        289.87        57.89 o                         
  -8   1  15         12.75         21.85        18.76 o                         
  -7   1  15        422.94        388.63        63.21 o                         
  -6   1  15         83.42         21.45        24.98 o                         
  -5   1  15        163.01        136.95        34.78 o                         
  -4   1  15        882.96        793.12        80.69 o                         
  -3   1  15         23.31         21.27        32.42 o                         
  -2   1  15        642.32        626.52        57.24 o                         
  -1   1  15        194.28        155.38        54.73 o                         
   0   1  15         70.18         44.13        20.46 o                         
   1   1  15         27.34         33.76        33.21 o                         
   2   1  15        259.55        333.14        50.57 o                         
   3   1  15        653.96        751.44        75.58 o                         
   4   1  15        238.74        219.99        40.75 o                         
  -9   2  15          5.36        -10.84        19.75 o                         
  -8   2  15         53.88         41.62        29.48 o                         
  -7   2  15        100.16        125.45        40.78 o                         
  -6   2  15        365.38        298.49        52.54 o                         
  -5   2  15         15.55        -18.67        18.67 o                         
  -4   2  15        541.04        589.22        61.53 o                         
  -3   2  15        890.00        905.28        63.66 o                         
  -2   2  15        511.49        475.95        81.60 o                         
  -1   2  15        345.29        318.06        49.04 o                         
   0   2  15       1546.02       1516.13       104.84 o                         
   1   2  15        750.16        765.13        82.26 o                         
   2   2  15        242.41        260.33        45.72 o                         
   3   2  15         67.46         48.79        25.97 o                         
   4   2  15          3.58          5.29        24.59 o                         
  -8   3  15         36.92         40.36        32.17 o                         
  -7   3  15         89.54         54.85        25.56 o                         
  -6   3  15        232.44        196.93        42.35 o                         
  -5   3  15       1187.29       1235.49       103.85 o                         
  -4   3  15        175.10        166.14        32.74 o                         
  -3   3  15         24.36         53.75        45.51 o                         
  -2   3  15        916.68        860.19        75.80 o                         
  -1   3  15       1484.95       1507.40        87.28 o                         
   0   3  15          2.71        -28.05        28.05 o                         
   1   3  15        836.77        886.73        83.64 o                         
   2   3  15        454.45        546.00        65.55 o                         
   3   3  15          2.08         19.56        20.35 o                         
  -8   4  15        814.67        872.32        99.01 o                         
  -7   4  15          5.39          1.78        42.99 o                         
  -6   4  15        267.04        221.64        46.68 o                         
  -5   4  15        108.14        105.37        27.95 o                         
  -4   4  15        496.06        558.04       104.12 o                         
  -3   4  15       1717.78       1735.95       155.29 o                         
  -2   4  15          0.21        -11.82        27.63 o                         
  -1   4  15        277.24        237.63        36.96 o                         
   0   4  15         30.97        -34.38        34.38 o                         
   1   4  15         57.65         49.86        25.37 o                         
   2   4  15        400.46        399.05        55.90 o                         
   3   4  15         59.85         82.75        25.11 o                         
  -7   5  15          1.32         33.04        29.23 o                         
  -6   5  15        554.45        534.05        68.00 o                         
  -5   5  15         45.88          6.18        18.84 o                         
  -4   5  15        445.75        414.91        79.93 o                         
  -3   5  15          2.17         -0.42        28.03 o                         
  -2   5  15          1.49          7.93        40.01 o                         
  -1   5  15          3.82        -17.06        17.06 o                         
   0   5  15        752.76        703.78        74.49 o                         
   1   5  15         14.10         20.27        41.81 o                         
   2   5  15        102.05        127.58        44.57 o                         
  -5   6  15         61.58        154.47        50.18 o                         
  -4   6  15        108.32         86.12        28.30 o                         
  -3   6  15        442.10        426.58        64.84 o                         
  -2   6  15         47.73         69.08        37.36 o                         
  -1   6  15        147.16        247.51        81.16 o                         
   0   6  15         58.69        109.18        42.77 o                         
  -8   0  16        162.33        176.03        65.80 o                         
  -6   0  16          0.27        -28.42        28.42 o                         
  -4   0  16         86.99        127.17       192.29 o                         
  -2   0  16         84.74        123.60        73.37 o                         
   0   0  16       1266.50       1144.64       167.14 o                         
   2   0  16       1927.91       2060.30       229.48 o                         
  -7   1  16        252.21        230.53        50.33 o                         
  -6   1  16         30.45          7.99        58.74 o                         
  -5   1  16        225.94        230.65        43.51 o                         
  -4   1  16        110.84        130.44        42.84 o                         
  -3   1  16          7.34         26.84        23.11 o                         
  -2   1  16        532.76        447.15        61.05 o                         
  -1   1  16        729.57        688.49        69.96 o                         
   0   1  16        878.39        763.65        72.45 o                         
   1   1  16        182.86        236.79        44.67 o                         
   2   1  16        452.77        474.76        79.53 o                         
  -7   2  16        197.01         62.28        35.21 o                         
  -6   2  16        847.88        878.44        91.45 o                         
  -5   2  16        178.37        169.17        38.42 o                         
  -4   2  16         29.67        110.29        80.79 o                         
  -3   2  16       1404.38       1313.92        91.84 o                         
  -2   2  16        635.30        592.55        70.00 o                         
  -1   2  16          0.48        -28.75        28.75 o                         
   0   2  16          3.72        -24.74        35.64 o                         
   1   2  16         41.46         59.74        22.55 o                         
   2   2  16         10.52         70.00        29.15 o                         
  -6   3  16         90.30        107.97        34.30 o                         
  -5   3  16        566.56        585.10        67.80 o                         
  -4   3  16       1486.72       1434.76       105.11 o                         
  -3   3  16        124.25        215.65        39.33 o                         
  -2   3  16        413.46        374.04        46.09 o                         
  -1   3  16        250.88        224.40        40.77 o                         
   0   3  16         24.14         11.41        21.02 o                         
   1   3  16        349.56        381.54        54.73 o                         
  -5   4  16         39.96         24.88        31.81 o                         
  -4   4  16         29.44         41.56        26.37 o                         
  -3   4  16          0.41         45.42        31.68 o                         
  -2   4  16         88.86         60.48        22.05 o                         
  -1   4  16        657.89        550.00        68.92 o                         
   0   4  16        202.12         95.78        29.82 o                         
  -3   5  16        285.94        342.50        51.75 o                         
  -2   5  16         95.75        102.97        27.91 o                         
  -5   0  17         59.32         71.14       124.99 o                         
  -3   0  17       2040.19       1590.73       227.09 o                         
  -1   0  17        814.19        823.54       144.01 o                         
  -5   1  17       1010.31        873.40        95.29 o                         
  -4   1  17        430.74        386.17        91.34 o                         
  -3   1  17         26.95         92.39        51.41 o                         
  -2   1  17        124.78         81.47        28.12 o                         
  -1   1  17        746.82        683.10        95.08 o                         
  -4   2  17         11.50         26.22        22.85 o                         
  -3   2  17         62.58         -6.73        19.82 o                         
  -2   2  17        101.92        109.57        35.95 o                         
                                                                                
