# Supplementary material for: Structural investigations of benzoyl fluoride and the benzoacyl cation of low-melting com­pounds and reactive inter­mediates
Source: Acta Crystallogr C Struct Chem. 2025 Jan 24;81(Pt 2):93–101. doi: 10.1107/S2053229625000476 (PMC11795653; doi:10.1107/S2053229625000476)
Supplement: Supplementary file 3 [file c-81-00093-xl013sup3.hkl]

data_xl013                                                                      
_shelx_title ' shelxt_a.res in P2(1)/n'                                         
_shelx_refln_list_code          4                                               
_shelx_F_calc_maximum      152.25                                               
_exptl_crystal_F_000       512.00                                               
_reflns_d_resolution_high  0.8000                                               
                                                                                
loop_                                                                           
 _space_group_symop_operation_xyz                                               
 'x, y, z'                                                                      
 '-x+1/2, y+1/2, -z+1/2'                                                        
 '-x, -y, -z'                                                                   
 'x-1/2, -y-1/2, z-1/2'                                                         
                                                                                
_cell_length_a    12.5918                                                       
_cell_length_b     7.2274                                                       
_cell_length_c    13.4734                                                       
_cell_angle_alpha  90.000                                                       
_cell_angle_beta  104.773                                                       
_cell_angle_gamma  90.000                                                       
                                                                                
_shelx_F_squared_multiplier     1.000                                           
                                                                                
loop_                                                                           
 _refln_index_h                                                                 
 _refln_index_k                                                                 
 _refln_index_l                                                                 
 _refln_F_squared_calc                                                          
 _refln_F_squared_meas                                                          
 _refln_F_squared_sigma                                                         
 _refln_observed_status                                                         
   2   0   0        238.82        286.29        16.09 o                         
   4   0   0        609.27        630.88        19.87 o                         
   6   0   0       2522.41       2862.35        51.31 o                         
   8   0   0         67.30         60.41         8.63 o                         
  10   0   0        212.32        221.17        19.10 o                         
  12   0   0       1000.42       1203.40        50.77 o                         
  14   0   0          1.47          1.15         2.34 o                         
   1   1   0       2902.18       2506.47        21.61 o                         
   2   1   0       7057.45       6873.91        38.43 o                         
   3   1   0         81.61         65.54         3.83 o                         
   4   1   0        867.91        708.93        35.94 o                         
   5   1   0          1.87          1.81         0.84 o                         
   6   1   0         15.22         10.30         1.42 o                         
   7   1   0        299.32        314.30         9.90 o                         
   8   1   0          7.46         10.00         2.37 o                         
   9   1   0         15.51          7.26         3.10 o                         
  10   1   0         22.21         10.64         3.79 o                         
  11   1   0          6.81          4.97         2.50 o                         
  12   1   0        136.07        155.04        12.60 o                         
  13   1   0         15.51         12.62         4.05 o                         
  14   1   0         38.97         22.50         7.78 o                         
  15   1   0          0.23         -2.00         3.33 o                         
   0   2   0       2873.65       2422.67        49.56 o                         
   1   2   0      13302.88      10335.31       234.77 o                         
   2   2   0       1433.26       1261.17        20.88 o                         
   3   2   0       2109.08       2178.53        87.75 o                         
   4   2   0       2264.92       2307.19        47.87 o                         
   5   2   0        155.90        176.53         6.62 o                         
   6   2   0          0.16          1.32         1.34 o                         
   7   2   0         61.35         48.77         4.48 o                         
   8   2   0         31.25         22.56         3.16 o                         
   9   2   0          6.82          3.22         1.45 o                         
  10   2   0         25.96         16.83         4.45 o                         
  11   2   0        197.81        209.61        17.38 o                         
  12   2   0         24.46         26.34         7.85 o                         
  13   2   0        122.78        139.26        18.52 o                         
  14   2   0         38.32         41.50        10.43 o                         
   1   3   0        509.28        367.28        20.36 o                         
   2   3   0        290.27        227.63        14.54 o                         
   3   3   0        114.04        105.56         9.64 o                         
   4   3   0        345.90        402.84        30.69 o                         
   5   3   0          2.16          1.58         2.57 o                         
   6   3   0         32.20         36.22         3.63 o                         
   7   3   0        304.33        293.45        12.48 o                         
   8   3   0          1.61          0.84         1.21 o                         
   9   3   0         76.25         68.54         6.58 o                         
  10   3   0         11.47          9.98         2.91 o                         
  11   3   0         10.70         10.46         4.84 o                         
  12   3   0         33.35         47.70        10.53 o                         
  13   3   0        126.01        150.55        19.72 o                         
  14   3   0          5.72          7.51         5.79 o                         
   0   4   0          5.47          4.22         1.44 o                         
   1   4   0        165.58        124.92         7.88 o                         
   2   4   0        760.13        652.25        22.70 o                         
   3   4   0        143.22        124.02        18.25 o                         
   4   4   0        252.36        228.84        29.85 o                         
   5   4   0          7.43         13.18         6.12 o                         
   6   4   0         22.22         32.11         4.95 o                         
   7   4   0         31.88         34.09         4.25 o                         
   8   4   0         12.96         12.54         3.28 o                         
   9   4   0          5.24          3.57         4.54 o                         
  10   4   0          0.42         -2.35         4.70 o                         
  11   4   0         10.97          9.44         5.49 o                         
  12   4   0         15.79          8.08         4.77 o                         
  13   4   0         45.20         60.07        16.41 o                         
   1   5   0          7.67          5.98         1.39 o                         
   2   5   0          0.00         -1.79         1.83 o                         
   3   5   0        165.55        152.15        27.64 o                         
   4   5   0          3.59          3.65         1.91 o                         
   5   5   0          2.85          5.67         3.53 o                         
   6   5   0        626.00        714.43        35.59 o                         
   7   5   0          3.55          1.19         1.65 o                         
   8   5   0          1.82         -0.53         4.83 o                         
   9   5   0         29.45         24.40         7.78 o                         
  10   5   0         44.44         35.83         9.42 o                         
  11   5   0         33.07         29.52        10.58 o                         
  12   5   0         42.05         53.09        16.43 o                         
   0   6   0         26.79         38.35        12.01 o                         
   1   6   0         85.40         81.57        20.11 o                         
   2   6   0         43.84         59.25        11.48 o                         
   3   6   0          7.81         14.68         7.04 o                         
   4   6   0         48.17         46.47        15.03 o                         
   5   6   0         22.77         26.65         6.83 o                         
   6   6   0         11.45         12.05         6.89 o                         
   7   6   0          0.41          1.15         3.01 o                         
   8   6   0         12.99         14.20         7.01 o                         
   9   6   0          0.53         -7.78         8.30 o                         
  10   6   0          0.18         -2.95         5.16 o                         
  11   6   0          4.19         -4.09         5.02 o                         
   1   7   0         11.57         22.27        10.67 o                         
   2   7   0        121.82        144.23        21.81 o                         
   3   7   0          9.97         15.44         7.84 o                         
   4   7   0         23.99         18.21         7.44 o                         
   5   7   0         47.01         36.07        12.04 o                         
   6   7   0          9.39         12.48         5.34 o                         
   7   7   0         12.82         19.92        10.79 o                         
   8   7   0          2.95          2.09         5.37 o                         
   9   7   0         10.71          8.62         9.54 o                         
   0   8   0         37.21         42.52        13.81 o                         
   1   8   0          9.24          8.51         4.29 o                         
   2   8   0          0.00         -1.57         1.57 o                         
   3   8   0          4.32          5.18         3.96 o                         
   4   8   0          0.04          6.37         7.26 o                         
   5   8   0          2.05          7.95         6.98 o                         
   6   8   0          4.05         -3.71         3.71 o                         
   7   8   0          0.07          8.16         6.57 o                         
   1   9   0          0.25          2.27         9.40 o                         
 -15   0   1          0.14         -1.95         4.81 o                         
 -13   0   1          0.01          3.57         3.17 o                         
 -11   0   1         27.22         35.45         7.96 o                         
  -9   0   1        122.97         96.23        11.75 o                         
  -7   0   1         61.54         46.35         6.88 o                         
  -5   0   1        446.85        531.97        20.50 o                         
  -3   0   1         32.48         20.85         3.23 o                         
   1   0   1       4150.65       2323.16        45.73 o                         
   3   0   1         60.33         66.00         4.30 o                         
   5   0   1       2078.26       2222.60        41.47 o                         
   7   0   1       1407.41       1441.02        39.95 o                         
   9   0   1        372.28        406.17        24.62 o                         
  11   0   1         86.10        101.44        14.00 o                         
  13   0   1         12.05          8.15         2.07 o                         
 -15   1   1         23.08         27.37         8.82 o                         
 -14   1   1         60.66         74.13        11.79 o                         
 -13   1   1         33.64         35.20         7.37 o                         
 -12   1   1         17.77         15.40         3.88 o                         
 -11   1   1         23.08         31.48         5.43 o                         
 -10   1   1        135.32        150.70        11.43 o                         
  -9   1   1        653.32        724.90        23.62 o                         
  -8   1   1         13.66         12.17         2.16 o                         
  -7   1   1         25.26         23.93         2.41 o                         
  -6   1   1        353.89        339.12         9.29 o                         
  -5   1   1         73.19         79.59         3.43 o                         
  -4   1   1        141.52        176.85        10.21 o                         
  -3   1   1        841.85        824.45        14.11 o                         
  -2   1   1        697.97        612.71        11.44 o                         
  -1   1   1         13.47         30.21         3.17 o                         
   0   1   1          0.77          0.39         0.40 o                         
   1   1   1         19.19         21.70         2.06 o                         
   2   1   1         39.34         44.48         2.92 o                         
   3   1   1       2086.35       2015.78        71.05 o                         
   4   1   1       1363.36       1370.40        25.13 o                         
   5   1   1        286.82        302.08         8.29 o                         
   6   1   1        182.40        179.98         7.03 o                         
   7   1   1        745.75        737.24        28.00 o                         
   8   1   1        101.02         96.30         6.00 o                         
   9   1   1         59.17         65.74         7.24 o                         
  10   1   1        260.11        290.48        15.97 o                         
  11   1   1        231.69        243.13        15.02 o                         
  12   1   1         76.46         82.69        10.24 o                         
  13   1   1          0.02         -2.06         2.06 o                         
  14   1   1          0.28          1.71         3.02 o                         
 -15   2   1          2.90          2.29         3.95 o                         
 -14   2   1          3.46          3.96         2.73 o                         
 -13   2   1          0.28          3.65         3.36 o                         
 -12   2   1         39.96         55.57         9.57 o                         
 -11   2   1          1.21          2.36         1.18 o                         
 -10   2   1          0.04         -0.83         1.58 o                         
  -9   2   1         37.00         37.87         5.27 o                         
  -8   2   1        109.08         94.45         6.88 o                         
  -7   2   1         58.48         49.60         3.38 o                         
  -6   2   1        150.54        156.50         7.47 o                         
  -5   2   1         57.78         46.03         3.57 o                         
  -4   2   1        366.28        376.51        11.71 o                         
  -3   2   1       1375.68       1368.01        30.46 o                         
  -2   2   1        314.67        240.18         9.80 o                         
  -1   2   1         50.08         38.54         6.24 o                         
   0   2   1       3412.03       2376.67        34.46 o                         
   1   2   1       2393.23       1822.44        59.80 o                         
   2   2   1        271.11        261.97        11.32 o                         
   3   2   1       2210.18       2413.29        57.03 o                         
   4   2   1         31.49         21.96         2.29 o                         
   5   2   1         54.21         41.38         4.87 o                         
   6   2   1         20.02         17.39         2.14 o                         
   7   2   1         17.76         16.31         2.79 o                         
   8   2   1         56.05         46.73         4.65 o                         
   9   2   1         49.61         49.60         5.17 o                         
  10   2   1        115.78        121.56        12.58 o                         
  11   2   1         60.50         61.13        11.41 o                         
  12   2   1        130.10        164.14        19.47 o                         
  13   2   1         21.95         21.17         8.61 o                         
  14   2   1          0.03          2.96         5.26 o                         
 -14   3   1          7.29          8.76         5.16 o                         
 -13   3   1        149.59        167.94        20.66 o                         
 -12   3   1          5.60          2.95         3.87 o                         
 -11   3   1          5.76          3.23         1.92 o                         
 -10   3   1          8.05          6.53         1.89 o                         
  -9   3   1          7.06          5.61         1.27 o                         
  -8   3   1          9.91          9.04         1.85 o                         
  -7   3   1         46.12         44.55         4.08 o                         
  -6   3   1        551.98        545.13        14.69 o                         
  -5   3   1        959.37        998.12        24.47 o                         
  -4   3   1        169.68        140.54         9.09 o                         
  -3   3   1        389.66        332.09        14.14 o                         
  -2   3   1          0.29          2.31         1.29 o                         
  -1   3   1        243.33        182.07        15.69 o                         
   0   3   1          0.19          0.42         0.77 o                         
   1   3   1         12.11          7.45         4.85 o                         
   2   3   1         13.29         10.05         2.73 o                         
   3   3   1         17.75         11.47         3.09 o                         
   4   3   1         26.72         24.37         3.91 o                         
   5   3   1         29.51         27.16         3.56 o                         
   6   3   1        781.05        791.89        36.01 o                         
   7   3   1        214.17        214.82         9.92 o                         
   8   3   1         64.79         71.09         6.86 o                         
   9   3   1         97.75         97.26        10.32 o                         
  10   3   1         16.23         11.16         5.72 o                         
  11   3   1         35.83         43.37        13.27 o                         
  12   3   1         19.48         18.39         8.31 o                         
  13   3   1         41.12         45.44        14.45 o                         
  14   3   1         23.79         36.71        12.51 o                         
 -13   4   1          5.74         -1.53         3.17 o                         
 -12   4   1          1.39         -4.41         4.82 o                         
 -11   4   1          3.00          0.34         2.68 o                         
 -10   4   1          5.08          2.20         1.96 o                         
  -9   4   1         62.16         61.77         9.73 o                         
  -8   4   1          6.93          9.47         2.10 o                         
  -7   4   1         79.80         85.90         6.88 o                         
  -6   4   1        321.31        335.88        15.46 o                         
  -5   4   1         79.09         82.36         8.49 o                         
  -4   4   1         20.13         17.58         4.04 o                         
  -3   4   1       1601.93       1337.49       122.37 o                         
  -2   4   1        164.64        119.36        11.16 o                         
  -1   4   1         54.85         39.39         6.72 o                         
   0   4   1        437.41        353.46        21.52 o                         
   1   4   1         14.66          9.45         3.51 o                         
   2   4   1         10.83          8.14         2.07 o                         
   3   4   1         66.97         44.96         5.47 o                         
   4   4   1         94.03         79.61         8.59 o                         
   5   4   1         22.16         24.53         3.96 o                         
   6   4   1         27.66         32.89         4.22 o                         
   7   4   1        501.02        612.46        20.85 o                         
   8   4   1         37.24         27.89         5.21 o                         
   9   4   1         21.41         30.71         7.59 o                         
  10   4   1         17.02         17.73         4.98 o                         
  11   4   1         66.66         53.77        14.40 o                         
  12   4   1          0.01          3.03         5.30 o                         
  13   4   1         88.38        113.29        23.86 o                         
 -12   5   1          8.57          1.42         6.62 o                         
 -11   5   1          7.59          1.32         5.36 o                         
 -10   5   1         51.72         56.90        11.95 o                         
  -9   5   1         33.31         29.22         8.26 o                         
  -8   5   1         45.79         43.21         8.37 o                         
  -7   5   1        211.29        220.68        14.77 o                         
  -6   5   1        189.41        211.67        16.17 o                         
  -5   5   1          1.48         -3.83         3.83 o                         
  -4   5   1          0.04         -2.40         3.02 o                         
  -3   5   1         51.05         38.55         6.76 o                         
  -2   5   1         62.06         72.32        20.47 o                         
  -1   5   1        261.44        228.09        17.06 o                         
   0   5   1         21.92         18.14         5.21 o                         
   1   5   1         28.31         22.00         4.09 o                         
   2   5   1          9.20          7.63         5.11 o                         
   3   5   1        173.34        143.22        17.05 o                         
   4   5   1         11.03          4.42         3.95 o                         
   5   5   1         29.54         37.55        14.47 o                         
   6   5   1        116.58        117.19        10.58 o                         
   7   5   1        132.10        192.46        13.96 o                         
   8   5   1         27.81         37.73         8.14 o                         
   9   5   1          8.58          6.13         7.30 o                         
  10   5   1          4.35         -0.92         5.71 o                         
  11   5   1         49.82         61.33        16.81 o                         
  12   5   1         29.80         35.02        12.76 o                         
 -11   6   1          5.13         12.92        10.17 o                         
 -10   6   1          7.08         -4.10         6.10 o                         
  -9   6   1        136.65        126.34        21.09 o                         
  -8   6   1         50.78         57.72        17.46 o                         
  -7   6   1        138.26        174.96        16.67 o                         
  -6   6   1         10.94         10.81         4.04 o                         
  -5   6   1         67.75         59.83        12.61 o                         
  -4   6   1        227.01        230.43        20.79 o                         
  -3   6   1         19.37         18.59         5.98 o                         
  -2   6   1         59.91         65.55        15.72 o                         
  -1   6   1          0.36          7.44         4.97 o                         
   0   6   1          5.43          7.11        12.22 o                         
   1   6   1        244.75        236.89        32.73 o                         
   2   6   1         15.19        100.54        14.53 o                         
   3   6   1         49.76         33.30         6.22 o                         
   4   6   1         10.16         14.59         5.57 o                         
   5   6   1        181.62        212.79        65.56 o                         
   6   6   1          5.14          5.59         5.24 o                         
   7   6   1         13.22         14.55         5.80 o                         
   8   6   1         59.45         72.22        12.56 o                         
   9   6   1         28.34         42.28        20.55 o                         
  10   6   1          5.23          0.74         5.30 o                         
  11   6   1         12.33         19.94        11.02 o                         
  -9   7   1          5.41          4.24         5.10 o                         
  -8   7   1         39.72         42.30        13.20 o                         
  -7   7   1         55.79         51.59        10.06 o                         
  -6   7   1         96.89        108.78        16.49 o                         
  -5   7   1          0.79         -4.26        10.95 o                         
  -4   7   1          7.00          3.57         8.51 o                         
  -3   7   1          3.45         30.29        27.08 o                         
  -2   7   1          7.30         11.01        12.30 o                         
  -1   7   1         20.94         26.87         8.49 o                         
   0   7   1         52.14         62.06        11.70 o                         
   1   7   1         12.81         23.51        21.85 o                         
   2   7   1         30.42         32.73        17.37 o                         
   3   7   1          2.32          8.80         5.30 o                         
   4   7   1         37.93         38.62        21.64 o                         
   5   7   1        163.42        233.25        64.52 o                         
   6   7   1          0.31          3.25         1.92 o                         
   7   7   1         24.89         28.62         8.85 o                         
   8   7   1          5.08          2.10         5.44 o                         
   9   7   1          4.52          0.29        10.09 o                         
  -7   8   1          9.78         25.65        10.92 o                         
  -6   8   1         33.85         25.72         8.31 o                         
  -5   8   1          0.00         -0.62        11.51 o                         
  -4   8   1         15.59         13.57         6.29 o                         
  -3   8   1         16.80         13.89         5.44 o                         
  -2   8   1          4.20          5.73         3.65 o                         
  -1   8   1          1.05          0.78        11.50 o                         
   0   8   1          2.20          7.86         5.13 o                         
   1   8   1          1.45          0.88         2.12 o                         
   2   8   1         25.55         23.25         7.06 o                         
   3   8   1         59.04         77.58        14.62 o                         
   4   8   1         12.43         20.84        17.30 o                         
   5   8   1          2.42          3.19         4.43 o                         
   6   8   1         80.50         80.99        15.81 o                         
  -1   9   1          0.74         -5.86         5.86 o                         
   0   9   1          0.64          1.85         3.05 o                         
 -14   0   2         21.72         15.39         5.61 o                         
 -12   0   2          3.26          3.66         1.16 o                         
 -10   0   2          4.09         -0.82         3.13 o                         
  -8   0   2        290.62        327.78        20.50 o                         
  -6   0   2       1677.34       1612.47        38.36 o                         
  -4   0   2          4.18          2.46         1.14 o                         
  -2   0   2        297.67        395.44        12.14 o                         
   0   0   2        422.28        300.86        17.36 o                         
   2   0   2       2208.54       2595.70        47.25 o                         
   4   0   2        476.38        534.85        12.29 o                         
   6   0   2        113.36        126.29         6.00 o                         
   8   0   2          0.05         -0.79         2.09 o                         
  10   0   2         19.22         22.99         6.24 o                         
  12   0   2         55.84         51.30        10.13 o                         
  14   0   2          1.79          1.63         5.03 o                         
 -15   1   2         16.86         16.29         4.84 o                         
 -14   1   2          7.47          4.48         4.25 o                         
 -13   1   2         44.14         51.09         9.14 o                         
 -12   1   2          1.34          0.71         1.32 o                         
 -11   1   2         25.11         27.25         5.50 o                         
 -10   1   2          1.80          0.76         1.71 o                         
  -9   1   2        523.57        673.99        14.47 o                         
  -8   1   2        111.27        150.19         7.19 o                         
  -7   1   2         21.93         17.79         2.18 o                         
  -6   1   2       3017.30       3405.36        38.52 o                         
  -5   1   2        318.10        387.22        10.38 o                         
  -4   1   2        902.90        955.19        17.30 o                         
  -3   1   2      12563.72      13353.61        76.77 o                         
  -2   1   2      17527.12      17255.28       105.51 o                         
  -1   1   2       1259.73       1101.79        28.91 o                         
   0   1   2       1553.36       1411.66        29.45 o                         
   1   1   2          4.35          6.56         1.71 o                         
   2   1   2          9.80         11.76         1.81 o                         
   3   1   2         11.47          7.86         1.47 o                         
   4   1   2         26.36         20.02         1.96 o                         
   5   1   2        395.50        390.97        10.83 o                         
   6   1   2        234.00        231.06         8.06 o                         
   7   1   2        154.85        163.65         7.49 o                         
   8   1   2          0.25          0.45         1.32 o                         
   9   1   2        245.76        250.92        14.26 o                         
  10   1   2        989.59       1119.14        31.35 o                         
  11   1   2        124.06        137.56        12.56 o                         
  12   1   2          3.26          3.73         4.53 o                         
  13   1   2          0.01          1.06         1.87 o                         
  14   1   2          2.93          2.60         1.67 o                         
 -15   2   2         18.64         17.24         7.13 o                         
 -14   2   2        104.23        129.47        15.95 o                         
 -13   2   2          6.44          6.22         1.77 o                         
 -12   2   2         21.67         14.71         5.35 o                         
 -11   2   2         24.48         14.74         4.39 o                         
 -10   2   2         31.08         19.51         3.45 o                         
  -9   2   2         15.93          9.13         2.47 o                         
  -8   2   2        182.75        206.89         8.11 o                         
  -7   2   2         39.55         38.14         4.21 o                         
  -6   2   2         59.24         55.46         4.00 o                         
  -5   2   2         46.16         48.70         4.49 o                         
  -4   2   2        425.03        343.54        14.07 o                         
  -3   2   2       1295.52       1129.35        23.93 o                         
  -2   2   2      23178.91      21219.68       179.30 o                         
  -1   2   2       6363.03       5261.75        51.04 o                         
   0   2   2        391.20        383.26        15.53 o                         
   1   2   2       1699.33       1346.85        19.42 o                         
   2   2   2         37.39         29.83         3.77 o                         
   3   2   2         74.29         68.80         5.41 o                         
   4   2   2       2283.70       2461.19        67.46 o                         
   5   2   2        152.85        179.87         8.91 o                         
   6   2   2         83.54         81.30         5.61 o                         
   7   2   2          2.02          1.24         1.24 o                         
   8   2   2        292.92        262.45        12.82 o                         
   9   2   2          0.38         -0.68         2.13 o                         
  10   2   2         76.85         70.81        10.57 o                         
  11   2   2        282.36        335.51        34.65 o                         
  12   2   2          0.58          5.03         3.91 o                         
  13   2   2         12.50          6.37         5.50 o                         
  14   2   2          9.65          1.87         8.57 o                         
 -14   3   2         23.80         35.87         9.79 o                         
 -13   3   2          2.61         -1.98         3.92 o                         
 -12   3   2         11.27          9.24         1.21 o                         
 -11   3   2          0.50          0.65         2.03 o                         
 -10   3   2         26.01         23.87         4.60 o                         
  -9   3   2          7.51         13.83         3.43 o                         
  -8   3   2        401.03        445.89        15.54 o                         
  -7   3   2        140.81        151.80         8.01 o                         
  -6   3   2         23.08         20.63         3.00 o                         
  -5   3   2        154.64        168.92         9.94 o                         
  -4   3   2       3305.43       3308.39        93.85 o                         
  -3   3   2       1415.47       1256.46        46.64 o                         
  -2   3   2       1431.11       1242.90        27.75 o                         
  -1   3   2        235.97        193.83        12.98 o                         
   0   3   2         41.93         37.99         5.61 o                         
   1   3   2         27.75         17.04         4.00 o                         
   2   3   2          0.85          3.64         7.56 o                         
   3   3   2          4.79          3.28         2.25 o                         
   4   3   2        327.12        321.27        12.96 o                         
   5   3   2        245.25        262.72        16.07 o                         
   6   3   2          0.01          0.11         1.07 o                         
   7   3   2        284.89        355.66        17.42 o                         
   8   3   2        413.86        453.06        21.74 o                         
   9   3   2        299.80        294.98        20.58 o                         
  10   3   2         48.17         56.13        13.99 o                         
  11   3   2         27.48         33.82        17.55 o                         
  12   3   2          1.53          2.90         3.30 o                         
  13   3   2          0.81          2.40         2.94 o                         
 -14   4   2          1.26          1.10         2.25 o                         
 -13   4   2         11.69          9.12         4.95 o                         
 -12   4   2         10.35          7.52         3.79 o                         
 -11   4   2          0.27         -0.86         3.00 o                         
 -10   4   2          0.09          3.04         5.63 o                         
  -9   4   2          6.86          5.55         2.78 o                         
  -8   4   2         65.42         74.21         6.50 o                         
  -7   4   2          0.07         -1.66         1.66 o                         
  -6   4   2        154.19        135.91        10.09 o                         
  -5   4   2        122.43        105.92         9.77 o                         
  -4   4   2        353.26        342.27        19.55 o                         
  -3   4   2       2292.32       1910.52       179.67 o                         
  -2   4   2        485.65        487.26        23.72 o                         
  -1   4   2          4.43          4.31         7.99 o                         
   0   4   2         94.87         70.26         8.75 o                         
   1   4   2        780.10        680.39        36.43 o                         
   2   4   2         94.56         75.82         9.43 o                         
   3   4   2         90.93         82.24         8.17 o                         
   4   4   2        309.17        322.99        16.76 o                         
   5   4   2         15.73         16.99         2.84 o                         
   6   4   2          2.55          8.26         4.36 o                         
   7   4   2          8.10          7.11         2.79 o                         
   8   4   2         25.44         24.39         6.10 o                         
   9   4   2         39.95         36.72         6.63 o                         
  10   4   2        164.57        182.75        27.39 o                         
  11   4   2          1.21         -1.67         6.71 o                         
  12   4   2         17.10          7.67         6.98 o                         
  13   4   2         43.49         48.91        16.15 o                         
 -13   5   2          3.23          0.19         3.02 o                         
 -12   5   2          8.45          4.14         5.96 o                         
 -11   5   2          0.24          1.06         3.02 o                         
 -10   5   2          0.63         -1.21         4.45 o                         
  -9   5   2         14.12         12.57         6.58 o                         
  -8   5   2          6.45          3.56         4.18 o                         
  -7   5   2        123.92        134.79        11.59 o                         
  -6   5   2         17.61          3.86         8.86 o                         
  -5   5   2        201.02        193.30        17.56 o                         
  -4   5   2        198.55        202.52        24.37 o                         
  -3   5   2        146.89        121.16        13.40 o                         
  -2   5   2         85.66         87.74        11.54 o                         
  -1   5   2        281.91        254.92        20.59 o                         
   0   5   2        239.97        226.05        48.00 o                         
   1   5   2          1.58          6.00         9.80 o                         
   2   5   2        302.71        398.74        28.87 o                         
   3   5   2         23.01         20.59         4.26 o                         
   4   5   2         11.40         11.55         3.02 o                         
   5   5   2          1.01          1.19         8.45 o                         
   6   5   2          0.00         -2.97         2.97 o                         
   7   5   2         20.82         24.66         8.32 o                         
   8   5   2         40.21         51.93         9.60 o                         
   9   5   2         47.73         58.83        13.71 o                         
  10   5   2          3.39         10.69         4.92 o                         
  11   5   2          9.85         13.19         7.68 o                         
  12   5   2         13.59          6.11         5.41 o                         
 -11   6   2          2.62          8.57         5.86 o                         
 -10   6   2          0.01         -3.62         4.79 o                         
  -9   6   2         44.05         43.44        14.43 o                         
  -8   6   2         26.50         14.83         8.54 o                         
  -7   6   2         23.20         17.95         5.46 o                         
  -6   6   2         13.57          6.90         6.91 o                         
  -5   6   2          4.92         -0.20         6.24 o                         
  -4   6   2         87.00         62.05        10.42 o                         
  -3   6   2          0.04          0.90         6.74 o                         
  -2   6   2          4.52          3.34         3.87 o                         
  -1   6   2          2.36          4.96         3.40 o                         
   0   6   2        299.67        307.95        84.76 o                         
   1   6   2         22.26         19.67         6.71 o                         
   2   6   2          0.62          3.22         3.64 o                         
   3   6   2         30.31         27.60         6.20 o                         
   4   6   2          7.00         10.03         4.01 o                         
   5   6   2          1.04         -3.71         3.71 o                         
   6   6   2          0.48         -3.97         4.07 o                         
   7   6   2          0.19          0.14         3.25 o                         
   8   6   2          8.95         11.11         4.95 o                         
   9   6   2          0.65          6.79         8.19 o                         
  10   6   2          2.35          3.41         5.00 o                         
  -9   7   2          0.10          2.24         5.80 o                         
  -8   7   2         27.19         11.38         5.19 o                         
  -7   7   2         33.27         24.40         5.63 o                         
  -6   7   2         16.26          0.38        21.99 o                         
  -5   7   2          2.88         -8.22         8.22 o                         
  -4   7   2         94.95        110.24        16.41 o                         
  -3   7   2          0.00         -3.38         9.50 o                         
  -2   7   2         10.80          4.17         3.74 o                         
  -1   7   2         26.15         43.70        37.13 o                         
   0   7   2         15.58          7.02         3.43 o                         
   1   7   2          9.09          4.12        10.85 o                         
   2   7   2         10.38          6.62         2.78 o                         
   3   7   2         34.44         30.74        10.73 o                         
   4   7   2         98.93        131.95        57.27 o                         
   5   7   2         49.87         49.65        39.31 o                         
   6   7   2          1.23         -1.16         6.12 o                         
   7   7   2          0.50          4.19         3.84 o                         
   8   7   2          1.73          0.92         3.11 o                         
  -7   8   2          5.01          0.62         5.92 o                         
  -6   8   2          5.19          1.55        16.21 o                         
  -5   8   2          0.04          2.72         8.88 o                         
  -4   8   2          5.31          2.60         5.58 o                         
  -3   8   2         23.52         22.69        11.62 o                         
  -2   8   2         20.10         32.59         8.85 o                         
  -1   8   2         17.00         11.72         7.50 o                         
   0   8   2          0.01         -2.13         3.04 o                         
   1   8   2          1.93          6.41         9.89 o                         
   2   8   2         49.98         59.72        40.40 o                         
   3   8   2         12.94          7.83         9.70 o                         
   4   8   2          2.28          4.13         7.34 o                         
   5   8   2         15.33         17.82         7.25 o                         
   6   8   2          2.28          7.01         5.74 o                         
 -15   0   3          0.03          3.19         2.90 o                         
 -13   0   3          0.25          2.02         1.64 o                         
 -11   0   3          2.30          4.21         2.37 o                         
  -9   0   3         79.78         89.65        11.51 o                         
  -7   0   3         48.34         39.94         6.71 o                         
  -5   0   3        285.24        319.14        16.54 o                         
  -3   0   3        317.02        383.79        13.75 o                         
  -1   0   3        937.51        855.98        34.20 o                         
   1   0   3      14196.37      18105.54       117.08 o                         
   3   0   3          7.09          5.97         2.04 o                         
   5   0   3         39.55         55.80         4.62 o                         
   7   0   3        101.81         97.51         6.12 o                         
   9   0   3        272.95        269.41        26.50 o                         
  11   0   3         32.54         28.07         8.50 o                         
  13   0   3        113.99        146.82        24.20 o                         
 -15   1   3         47.18         47.43        10.09 o                         
 -14   1   3          0.10         -2.00         3.01 o                         
 -13   1   3          0.01          3.11         3.49 o                         
 -12   1   3         38.00         37.07         6.88 o                         
 -11   1   3          1.76          3.64         2.08 o                         
 -10   1   3          0.80         -2.51         2.51 o                         
  -9   1   3        209.65        210.66        10.54 o                         
  -8   1   3        578.39        614.23        18.08 o                         
  -7   1   3        260.71        320.80        12.30 o                         
  -6   1   3          0.03          0.31         1.00 o                         
  -5   1   3        169.05        153.75         9.78 o                         
  -4   1   3        339.49        347.04        13.20 o                         
  -3   1   3         38.45         35.75         5.12 o                         
  -2   1   3       1231.75       1165.31        27.09 o                         
  -1   1   3        154.94        150.12         7.35 o                         
   0   1   3         49.68         72.51         8.61 o                         
   1   1   3         20.51         22.79         5.45 o                         
   2   1   3         15.13         15.75         3.29 o                         
   3   1   3       4330.47       5096.33        51.17 o                         
   4   1   3       1050.44       1156.39        20.92 o                         
   5   1   3        258.91        333.28        12.85 o                         
   6   1   3        479.24        530.05        11.01 o                         
   7   1   3        416.94        415.59        12.64 o                         
   8   1   3          4.39          4.84         1.14 o                         
   9   1   3        383.95        443.87        19.81 o                         
  10   1   3         91.99        108.05        14.68 o                         
  11   1   3          9.30          0.84         5.05 o                         
  12   1   3         27.35         29.24         8.11 o                         
  13   1   3         20.38         19.43         7.95 o                         
  14   1   3          0.25          5.19         5.14 o                         
 -15   2   3          1.15          2.13         2.79 o                         
 -14   2   3          0.37         -2.52         2.55 o                         
 -13   2   3          2.43         -1.68         4.45 o                         
 -12   2   3         50.32         51.12         9.05 o                         
 -11   2   3         12.38          5.40         2.37 o                         
 -10   2   3        138.18        128.77        13.41 o                         
  -9   2   3         51.70         50.39         4.62 o                         
  -8   2   3        297.38        330.39        17.97 o                         
  -7   2   3         45.32         45.60         4.76 o                         
  -6   2   3          0.41         -0.04         0.79 o                         
  -5   2   3        205.45        187.20         9.35 o                         
  -4   2   3         13.33         14.18         3.26 o                         
  -3   2   3        939.18        954.18        30.72 o                         
  -2   2   3       1915.12       1945.02        33.29 o                         
  -1   2   3         87.81         80.89         6.62 o                         
   0   2   3        820.63        765.31        23.67 o                         
   1   2   3        634.93        630.05        22.62 o                         
   2   2   3          0.00          2.27         3.37 o                         
   3   2   3         62.64         73.58         5.02 o                         
   4   2   3        582.36        618.48        28.76 o                         
   5   2   3       2544.52       2931.77        53.10 o                         
   6   2   3         19.19         17.25         2.32 o                         
   7   2   3        217.17        199.41        10.26 o                         
   8   2   3         39.99         35.73         4.00 o                         
   9   2   3          0.71          0.48         4.39 o                         
  10   2   3          8.25          8.43         3.00 o                         
  11   2   3         48.40         51.36        13.26 o                         
  12   2   3          5.74          5.50         5.10 o                         
  13   2   3          5.07         -0.56         3.62 o                         
 -14   3   3          5.56          3.80         3.39 o                         
 -13   3   3          0.01         -2.51         3.18 o                         
 -12   3   3         15.20         20.19         5.46 o                         
 -11   3   3        131.67        123.93        11.27 o                         
 -10   3   3        157.29        155.06        12.30 o                         
  -9   3   3         94.95         78.63         6.63 o                         
  -8   3   3        269.87        315.87        13.94 o                         
  -7   3   3        203.01        210.44        11.38 o                         
  -6   3   3        590.12        630.83        19.17 o                         
  -5   3   3         12.25         12.26         3.38 o                         
  -4   3   3        105.64         98.71         9.47 o                         
  -3   3   3         35.35         35.09         4.79 o                         
  -2   3   3        236.79        196.79        11.55 o                         
  -1   3   3        768.62        745.81        49.62 o                         
   0   3   3          7.01          2.35         4.31 o                         
   1   3   3        152.47        142.47        11.64 o                         
   2   3   3        237.79        278.56        16.46 o                         
   3   3   3        306.23        362.61        20.94 o                         
   4   3   3        990.14       1266.27        26.05 o                         
   5   3   3        276.12        347.78        14.18 o                         
   6   3   3         12.98          8.44         2.78 o                         
   7   3   3          2.68          0.97         3.00 o                         
   8   3   3        338.23        383.29        18.95 o                         
   9   3   3         36.11         40.82         7.09 o                         
  10   3   3        253.51        310.90        34.11 o                         
  11   3   3        212.63        270.43        42.08 o                         
  12   3   3         10.53         15.52         6.91 o                         
  13   3   3          6.61          5.76         4.06 o                         
 -14   4   3          1.78          3.69         2.96 o                         
 -13   4   3          3.62          7.47         3.26 o                         
 -12   4   3          3.33          3.17         1.65 o                         
 -11   4   3         15.88         15.19         3.76 o                         
 -10   4   3        213.40        217.20        15.58 o                         
  -9   4   3        339.01        353.34        21.36 o                         
  -8   4   3          7.40          9.42         2.81 o                         
  -7   4   3         87.46         72.05         7.12 o                         
  -6   4   3         22.04         19.19         4.07 o                         
  -5   4   3        135.86        142.70        11.91 o                         
  -4   4   3        249.36        237.82        15.12 o                         
  -3   4   3        556.45        577.01        23.22 o                         
  -2   4   3        269.01        220.53        17.13 o                         
  -1   4   3        361.92        323.50        20.26 o                         
   0   4   3          9.95          6.85        18.28 o                         
   1   4   3         26.89         20.49         4.17 o                         
   2   4   3        482.27        416.79        48.13 o                         
   3   4   3         11.39         10.86         3.35 o                         
   4   4   3        672.71        812.78        42.96 o                         
   5   4   3          3.41          4.55         1.79 o                         
   6   4   3         10.21          6.90         2.51 o                         
   7   4   3        140.22        151.98        17.49 o                         
   8   4   3         17.00         19.33         5.44 o                         
   9   4   3         81.84        104.44        11.88 o                         
  10   4   3          0.01         -3.90         8.42 o                         
  11   4   3          5.10          3.62         6.70 o                         
  12   4   3          9.65          0.91        10.21 o                         
 -13   5   3          1.26          0.58         1.70 o                         
 -12   5   3          0.31          4.11         2.97 o                         
 -11   5   3         16.59         11.14         4.84 o                         
 -10   5   3         29.51         19.55         5.22 o                         
  -9   5   3          1.11         -0.27         2.07 o                         
  -8   5   3        167.44        160.28        12.19 o                         
  -7   5   3          3.94          2.67         3.50 o                         
  -6   5   3        190.05        191.43        18.78 o                         
  -5   5   3        281.64        300.48        55.16 o                         
  -4   5   3          0.96          6.35         4.99 o                         
  -3   5   3         73.62         71.31        10.71 o                         
  -2   5   3         17.92         13.63        19.24 o                         
  -1   5   3          0.14          8.71        26.93 o                         
   0   5   3         26.51         23.19         6.14 o                         
   1   5   3          3.13          8.70        42.82 o                         
   2   5   3         85.99         80.88        17.15 o                         
   3   5   3          0.85          3.54         2.92 o                         
   4   5   3        131.93        124.17        12.58 o                         
   5   5   3         34.17         39.72         6.00 o                         
   6   5   3         83.79        105.22         9.87 o                         
   7   5   3        227.82        306.26        24.19 o                         
   8   5   3          3.63          2.93         5.12 o                         
   9   5   3          0.61          2.98         4.47 o                         
  10   5   3          0.28          1.28         4.16 o                         
  11   5   3         55.63         72.34        19.27 o                         
 -11   6   3          0.00         -1.37         1.37 o                         
 -10   6   3          0.50         -1.55         8.51 o                         
  -9   6   3         35.16         32.18        10.69 o                         
  -8   6   3         42.90         30.84         6.44 o                         
  -7   6   3         25.66         30.67         7.04 o                         
  -6   6   3          1.15         -1.23         3.81 o                         
  -5   6   3        210.72        194.28        20.47 o                         
  -4   6   3          0.59         -5.11         5.61 o                         
  -3   6   3          0.21         -4.50         4.50 o                         
  -2   6   3          5.78         -1.75         3.68 o                         
  -1   6   3         10.70         29.11       101.53 o                         
   0   6   3          8.18          4.60         6.01 o                         
   1   6   3          6.94          2.82         4.98 o                         
   2   6   3         13.00          8.60         3.35 o                         
   3   6   3         27.50         19.01         9.31 o                         
   4   6   3         78.30         65.38        13.88 o                         
   5   6   3         29.36         35.29         5.54 o                         
   6   6   3         23.28         23.88         5.84 o                         
   7   6   3          0.48         -1.53         6.26 o                         
   8   6   3          4.35          8.66         6.93 o                         
   9   6   3          7.42          7.82         6.72 o                         
  10   6   3          0.00         -1.74         2.68 o                         
  -9   7   3         10.41         17.11         9.04 o                         
  -8   7   3          0.00         11.33         8.74 o                         
  -7   7   3         13.41         14.54         5.40 o                         
  -6   7   3         45.83         34.57        11.38 o                         
  -5   7   3          4.29          2.86        10.27 o                         
  -4   7   3         11.49          5.88         5.27 o                         
  -3   7   3          0.62          3.91         6.03 o                         
  -2   7   3         19.83         16.11        11.80 o                         
  -1   7   3          1.58          0.67         6.13 o                         
   0   7   3          1.03          0.93         3.51 o                         
   1   7   3         22.76         19.74         6.21 o                         
   2   7   3          0.05          1.95        10.00 o                         
   3   7   3         71.47         89.54        65.39 o                         
   4   7   3         21.81         26.32        17.24 o                         
   5   7   3         15.26         27.78         7.40 o                         
   6   7   3         17.37         29.12         9.76 o                         
   7   7   3          1.23          6.20         5.71 o                         
   8   7   3          2.07         18.56        10.13 o                         
  -7   8   3          1.79          9.46         5.73 o                         
  -6   8   3         20.35         19.73         9.25 o                         
  -5   8   3         22.03         17.11         4.61 o                         
  -4   8   3          3.23          2.93         7.68 o                         
  -3   8   3         13.20          6.73         9.47 o                         
  -2   8   3          0.03          4.28         4.24 o                         
  -1   8   3          5.83         10.40         5.95 o                         
   0   8   3          7.80          1.76         3.34 o                         
   1   8   3         10.81         16.27        14.98 o                         
   2   8   3         31.67         36.36         9.20 o                         
   3   8   3          0.66          4.44        11.00 o                         
   4   8   3          3.37         31.32        27.88 o                         
   5   8   3          5.26         18.25         5.32 o                         
 -14   0   4         11.55          5.67         5.91 o                         
 -12   0   4          4.87          4.43         3.03 o                         
 -10   0   4          8.20         12.37         4.51 o                         
  -8   0   4        486.02        564.04        26.93 o                         
  -6   0   4        257.62        207.16        10.36 o                         
  -4   0   4       1298.58       1648.46        34.81 o                         
  -2   0   4         15.78         45.72        17.63 o                         
   0   0   4        175.02        155.61        13.26 o                         
   2   0   4       2867.53       3400.69        47.33 o                         
   4   0   4       1364.99       1616.34        27.00 o                         
   6   0   4        475.49        457.88        14.80 o                         
   8   0   4        142.46        122.86        12.28 o                         
  10   0   4        139.52        121.51        18.98 o                         
  12   0   4          7.78          7.97         5.40 o                         
 -15   1   4          4.14          7.31         4.02 o                         
 -14   1   4         19.21         17.08         5.13 o                         
 -13   1   4         48.22         51.74         9.40 o                         
 -12   1   4          7.17          6.54         3.05 o                         
 -11   1   4          6.48          4.79         1.87 o                         
 -10   1   4          8.83          5.69         1.91 o                         
  -9   1   4         60.85         56.16         5.97 o                         
  -8   1   4        434.09        527.47        20.74 o                         
  -7   1   4        103.03        100.83         8.45 o                         
  -6   1   4        153.40        180.12        10.38 o                         
  -5   1   4        444.40        526.97        20.98 o                         
  -4   1   4        150.35        164.36        10.59 o                         
  -3   1   4        951.73       1009.37        26.73 o                         
  -2   1   4       1373.47       1293.25        34.58 o                         
  -1   1   4        748.51        617.25        28.31 o                         
   0   1   4         58.18         63.20         5.64 o                         
   1   1   4        123.92        149.17         8.01 o                         
   2   1   4          0.75          1.30         1.51 o                         
   3   1   4         11.32          8.68         2.38 o                         
   4   1   4        685.33        853.01        19.25 o                         
   5   1   4         46.14         49.36         3.93 o                         
   6   1   4         22.18         25.10         2.55 o                         
   7   1   4          3.63          1.95         1.12 o                         
   8   1   4          0.01          2.73         4.73 o                         
   9   1   4        486.69        537.52        25.55 o                         
  10   1   4         48.75         47.29         9.26 o                         
  11   1   4         38.31         31.56         8.12 o                         
  12   1   4          0.29          6.27         6.93 o                         
  13   1   4          0.64         -2.39         3.44 o                         
 -15   2   4          0.03         -0.41         3.37 o                         
 -14   2   4          0.41         -3.77         4.13 o                         
 -13   2   4          5.35          2.55         2.63 o                         
 -12   2   4          7.94         -2.97         3.20 o                         
 -11   2   4         60.97         87.83        11.28 o                         
 -10   2   4        404.31        466.39        24.94 o                         
  -9   2   4        116.98        132.64         9.64 o                         
  -8   2   4        152.19        119.85         7.95 o                         
  -7   2   4          3.87          0.91         1.58 o                         
  -6   2   4         11.16          7.06         1.88 o                         
  -5   2   4        382.82        435.83        15.22 o                         
  -4   2   4         71.51         84.99         7.31 o                         
  -3   2   4         11.13          8.55         2.37 o                         
  -2   2   4        698.02        705.21        21.63 o                         
  -1   2   4         22.41         28.54         4.27 o                         
   0   2   4          0.40          0.31         0.88 o                         
   1   2   4        355.25        336.65        22.43 o                         
   2   2   4       2760.27       3400.09        51.26 o                         
   3   2   4         21.68         29.05         4.94 o                         
   4   2   4        102.50        143.90        11.25 o                         
   5   2   4        130.57        151.53         9.89 o                         
   6   2   4         22.29         24.70         4.25 o                         
   7   2   4        263.26        239.59        13.48 o                         
   8   2   4         64.75         64.25         7.05 o                         
   9   2   4         75.59         80.33         9.60 o                         
  10   2   4          7.27          7.31         4.16 o                         
  11   2   4         40.55         37.37        11.82 o                         
  12   2   4         17.24          8.02        12.44 o                         
  13   2   4          4.71          3.95         4.25 o                         
 -14   3   4          0.35         -2.64         3.24 o                         
 -13   3   4          0.58         -3.41         3.41 o                         
 -12   3   4          0.33          1.79         3.02 o                         
 -11   3   4         77.85         70.47         8.25 o                         
 -10   3   4         12.87         12.61         2.96 o                         
  -9   3   4         23.62         25.04         3.75 o                         
  -8   3   4        356.24        391.26        16.43 o                         
  -7   3   4          3.91          2.34         1.51 o                         
  -6   3   4         41.34         50.69         5.84 o                         
  -5   3   4       2412.86       2381.59        47.51 o                         
  -4   3   4       2236.00       2149.76        53.00 o                         
  -3   3   4       1178.12       1263.43        32.96 o                         
  -2   3   4        522.54        548.78        21.06 o                         
  -1   3   4         49.36         58.39         6.98 o                         
   0   3   4        555.31        502.81        18.65 o                         
   1   3   4         80.71         74.43         9.20 o                         
   2   3   4         29.02         27.56         3.33 o                         
   3   3   4        230.16        293.41        11.40 o                         
   4   3   4          4.83          3.43         2.75 o                         
   5   3   4         32.01         36.33         4.80 o                         
   6   3   4          6.44          3.73         1.59 o                         
   7   3   4        175.83        190.51        13.17 o                         
   8   3   4        644.12        802.92        28.30 o                         
   9   3   4         36.83         40.71         7.65 o                         
  10   3   4         34.26         38.13         8.75 o                         
  11   3   4         36.77         34.09        11.55 o                         
  12   3   4          1.17         -2.21         4.95 o                         
 -14   4   4          0.01          1.64         2.70 o                         
 -13   4   4          9.06          3.01         3.67 o                         
 -12   4   4          0.60          2.22         2.69 o                         
 -11   4   4         61.65         63.47         8.73 o                         
 -10   4   4        142.27        158.02        14.70 o                         
  -9   4   4         40.30         34.93         5.33 o                         
  -8   4   4          2.20          4.53         2.48 o                         
  -7   4   4        176.05        183.80        12.26 o                         
  -6   4   4        323.69        315.30        17.56 o                         
  -5   4   4         34.07         36.35         6.78 o                         
  -4   4   4       2291.91       2416.67        65.84 o                         
  -3   4   4         57.35         51.11         7.99 o                         
  -2   4   4        687.43        633.60        24.93 o                         
  -1   4   4          0.26         15.01        19.59 o                         
   0   4   4        147.48        154.73        25.99 o                         
   1   4   4          5.49         17.87        20.92 o                         
   2   4   4        305.74        307.13        32.95 o                         
   3   4   4        269.53        333.40        32.06 o                         
   4   4   4         48.78         52.65         6.37 o                         
   5   4   4         58.92         77.01         7.70 o                         
   6   4   4        416.59        596.83        50.41 o                         
   7   4   4          5.51          6.55         2.53 o                         
   8   4   4         35.43         37.35         6.29 o                         
   9   4   4          0.23         -0.57         1.10 o                         
  10   4   4         74.57         98.06        20.67 o                         
  11   4   4          0.35         -1.55         6.22 o                         
  12   4   4          5.34         10.42         5.26 o                         
 -13   5   4          1.34          0.10         3.23 o                         
 -12   5   4          5.85         10.29         4.20 o                         
 -11   5   4         13.40          4.52         1.87 o                         
 -10   5   4         26.60         26.13         5.93 o                         
  -9   5   4        113.11        118.03        13.13 o                         
  -8   5   4          7.44          9.01         2.52 o                         
  -7   5   4          0.15          5.51         3.13 o                         
  -6   5   4        464.67        430.53        24.44 o                         
  -5   5   4        578.86        601.93        41.59 o                         
  -4   5   4         16.27         25.35         8.33 o                         
  -3   5   4          2.84          4.34         3.74 o                         
  -2   5   4         16.66         19.05         4.90 o                         
  -1   5   4          0.44          3.79         4.79 o                         
   0   5   4         50.19         78.74        54.70 o                         
   1   5   4         41.62         56.21        32.36 o                         
   2   5   4         84.69         84.82        19.33 o                         
   3   5   4          3.81          3.49         6.99 o                         
   4   5   4         29.24         28.30         5.52 o                         
   5   5   4         15.97         22.72         4.53 o                         
   6   5   4        138.80        216.15        19.31 o                         
   7   5   4        267.04        396.30        27.96 o                         
   8   5   4          3.64          0.95         4.23 o                         
   9   5   4          0.92         -2.91         3.05 o                         
  10   5   4          0.04         -5.82         6.32 o                         
  11   5   4          9.38          5.95         4.24 o                         
 -11   6   4          0.62          0.99         8.48 o                         
 -10   6   4          5.51         -2.14         3.48 o                         
  -9   6   4          1.72         -3.28         3.86 o                         
  -8   6   4          4.26          1.34         1.87 o                         
  -7   6   4        132.75        165.07        20.89 o                         
  -6   6   4        115.71        149.60        18.73 o                         
  -5   6   4        201.99        186.27        36.47 o                         
  -4   6   4        258.35        277.45        24.94 o                         
  -3   6   4          8.60         10.59         5.33 o                         
  -2   6   4          0.16          0.47         4.88 o                         
  -1   6   4        106.43        109.41        17.18 o                         
   0   6   4         51.13         34.31         9.57 o                         
   1   6   4         92.54         93.21        22.73 o                         
   2   6   4          6.23          9.32         5.48 o                         
   3   6   4         77.41         96.00        18.40 o                         
   4   6   4         11.70          9.60         1.93 o                         
   5   6   4         44.45         62.05         9.42 o                         
   6   6   4         16.13         16.44         8.63 o                         
   7   6   4         31.48         28.68         6.61 o                         
   8   6   4         33.82         12.10         7.82 o                         
   9   6   4          0.14          2.85         6.74 o                         
  -9   7   4          5.91          0.02        11.51 o                         
  -8   7   4          1.52         10.47         5.09 o                         
  -7   7   4         98.31        101.68        18.23 o                         
  -6   7   4         79.41         85.51        16.07 o                         
  -5   7   4         33.19         34.12        10.51 o                         
  -4   7   4          2.99          5.01         3.09 o                         
  -3   7   4         42.28         46.29        11.11 o                         
  -2   7   4         54.44         56.57        12.11 o                         
  -1   7   4         14.99          9.02         3.30 o                         
   0   7   4          4.08          1.66        14.28 o                         
   1   7   4          6.59          7.93         5.71 o                         
   2   7   4         29.19         41.62        26.72 o                         
   3   7   4         22.22         25.55         9.02 o                         
   4   7   4         31.37         48.49        12.61 o                         
   5   7   4        109.02        163.75        17.29 o                         
   6   7   4          3.40         10.69        11.61 o                         
   7   7   4          0.15          3.39         5.32 o                         
  -7   8   4         11.02         11.62         5.61 o                         
  -6   8   4         31.35         41.00        12.57 o                         
  -5   8   4          1.35          7.71         5.64 o                         
  -4   8   4          1.10          5.78         5.19 o                         
  -3   8   4         74.49         96.26        17.54 o                         
  -2   8   4        181.53        221.63        35.07 o                         
  -1   8   4          4.06          3.86         5.09 o                         
   0   8   4         17.47         30.47        10.11 o                         
   1   8   4          1.82         13.44        15.72 o                         
   2   8   4         30.34         37.31        16.08 o                         
   3   8   4         99.47        162.90        62.62 o                         
   4   8   4         51.94         97.70        17.29 o                         
   5   8   4          4.68         15.32        21.12 o                         
 -15   0   5          0.05         -7.46         7.46 o                         
 -13   0   5        198.37        271.15        25.48 o                         
 -11   0   5         76.06         78.90        12.24 o                         
  -9   0   5        193.39        242.80        18.93 o                         
  -7   0   5          0.52          1.98         1.26 o                         
  -5   0   5        619.86        679.81        21.16 o                         
  -3   0   5        126.21        186.96        14.43 o                         
  -1   0   5       2751.83       3154.32        87.10 o                         
   1   0   5       6523.06       8429.36        88.23 o                         
   3   0   5       3596.25       4474.12        63.40 o                         
   5   0   5        114.57        125.70         8.09 o                         
   7   0   5        193.21        179.21        10.72 o                         
   9   0   5        186.30        175.79        16.59 o                         
  11   0   5          0.01          0.10         3.37 o                         
  13   0   5         10.26         18.07        13.11 o                         
 -15   1   5          2.12          1.17         2.07 o                         
 -14   1   5          0.20          0.33         2.09 o                         
 -13   1   5         63.20         61.04        10.36 o                         
 -12   1   5          0.28         -1.80         1.80 o                         
 -11   1   5        366.45        410.50        22.09 o                         
 -10   1   5         51.26         50.26         6.03 o                         
  -9   1   5          2.61         -0.65         2.07 o                         
  -8   1   5        182.07        207.77        12.96 o                         
  -7   1   5          1.25         -0.73         1.22 o                         
  -6   1   5          2.47          1.24         2.40 o                         
  -5   1   5        623.82        721.90        24.27 o                         
  -4   1   5         14.65         25.30         3.77 o                         
  -3   1   5        455.97        464.01        15.27 o                         
  -2   1   5        877.01        985.36        31.91 o                         
  -1   1   5        102.21        151.16        18.76 o                         
   0   1   5        203.55        274.18        12.23 o                         
   1   1   5       1657.21       1834.63        29.45 o                         
   2   1   5          1.43         -1.44         1.44 o                         
   3   1   5        192.97        223.80        10.72 o                         
   4   1   5         55.79         73.41         5.56 o                         
   5   1   5         51.87         49.39         4.46 o                         
   6   1   5         75.23         69.09         5.34 o                         
   7   1   5        260.15        298.59        11.71 o                         
   8   1   5          5.53          3.37         3.02 o                         
   9   1   5        313.34        323.75        17.78 o                         
  10   1   5         10.46          7.76         6.51 o                         
  11   1   5         45.76         57.78        11.17 o                         
  12   1   5          8.93          3.12         2.18 o                         
  13   1   5          5.85          3.10         6.75 o                         
 -15   2   5         11.73          9.88         3.76 o                         
 -14   2   5          6.14          4.05         3.10 o                         
 -13   2   5         12.61          4.58         3.61 o                         
 -12   2   5        124.36        144.75        15.44 o                         
 -11   2   5        130.29        132.61        13.81 o                         
 -10   2   5        146.21        162.51        11.66 o                         
  -9   2   5          8.91          8.05         1.93 o                         
  -8   2   5         17.08         16.34         3.51 o                         
  -7   2   5         16.19         17.15         3.93 o                         
  -6   2   5        378.40        415.82        17.86 o                         
  -5   2   5         90.79        106.63         7.74 o                         
  -4   2   5        219.45        226.25        12.07 o                         
  -3   2   5         29.98         18.84         3.32 o                         
  -2   2   5          7.49          8.42         2.42 o                         
  -1   2   5       1392.43       1378.23        28.99 o                         
   0   2   5         94.25         77.95         8.68 o                         
   1   2   5        571.03        615.43        19.35 o                         
   2   2   5       2322.76       2905.91        60.71 o                         
   3   2   5        216.52        244.25        13.47 o                         
   4   2   5        213.64        262.49        14.67 o                         
   5   2   5        123.54        136.03         8.18 o                         
   6   2   5          1.94          0.03         1.69 o                         
   7   2   5        308.88        387.50        18.01 o                         
   8   2   5        189.41        180.69        12.12 o                         
   9   2   5         67.85         67.38         9.36 o                         
  10   2   5          9.01          9.08         3.68 o                         
  11   2   5         30.07         21.38         8.66 o                         
  12   2   5          2.69          3.91         5.28 o                         
 -14   3   5          3.89         -1.65         2.94 o                         
 -13   3   5          8.24         -1.56         3.19 o                         
 -12   3   5        197.43        193.18        18.09 o                         
 -11   3   5          0.66          1.80         3.71 o                         
 -10   3   5        164.13        156.61        15.10 o                         
  -9   3   5          1.19          0.05         1.88 o                         
  -8   3   5         12.88          8.31         1.41 o                         
  -7   3   5         37.85         30.22         4.51 o                         
  -6   3   5         14.44         14.24         2.25 o                         
  -5   3   5        393.76        422.37        18.39 o                         
  -4   3   5        340.36        312.96        17.58 o                         
  -3   3   5         93.29         94.64         9.63 o                         
  -2   3   5          0.01          0.52         2.25 o                         
  -1   3   5        369.36        343.45        18.80 o                         
   0   3   5       1437.41       1426.32        36.09 o                         
   1   3   5        514.84        599.93        24.86 o                         
   2   3   5          8.92          6.10         1.59 o                         
   3   3   5          2.30         -0.27         1.31 o                         
   4   3   5         44.75         60.60         6.10 o                         
   5   3   5         14.30         13.69         2.65 o                         
   6   3   5         20.62         18.73         3.80 o                         
   7   3   5         38.81         50.79         6.63 o                         
   8   3   5         11.05         13.87         3.20 o                         
   9   3   5         43.44         36.47         7.10 o                         
  10   3   5          5.76          1.72         1.51 o                         
  11   3   5          2.61          5.29         1.24 o                         
  12   3   5         42.08         51.19        14.95 o                         
 -14   4   5         31.86         60.08        12.95 o                         
 -13   4   5          5.58         -2.33         2.98 o                         
 -12   4   5         15.42         13.28         4.44 o                         
 -11   4   5          2.95         -1.36         1.60 o                         
 -10   4   5          0.29          3.49         3.86 o                         
  -9   4   5         23.03         10.30         3.34 o                         
  -8   4   5         19.03         18.32         2.48 o                         
  -7   4   5         79.25         67.40         7.46 o                         
  -6   4   5          0.75          2.50         2.31 o                         
  -5   4   5        197.68        203.73        15.84 o                         
  -4   4   5        198.03        194.40        15.15 o                         
  -3   4   5        169.03        177.38        14.24 o                         
  -2   4   5        259.36        262.75        16.81 o                         
  -1   4   5         85.12         85.13        12.55 o                         
   0   4   5         10.82         12.49         8.17 o                         
   1   4   5          0.06          1.26         1.25 o                         
   2   4   5        324.10        438.05        36.64 o                         
   3   4   5         70.82         95.99        10.50 o                         
   4   4   5          0.01          2.29         2.64 o                         
   5   4   5        320.41        422.14        25.69 o                         
   6   4   5         23.03         24.28         5.41 o                         
   7   4   5         13.98         14.74         3.14 o                         
   8   4   5          1.26          1.93         2.50 o                         
   9   4   5          4.19          4.33         3.68 o                         
  10   4   5          3.12          9.25         5.56 o                         
  11   4   5          8.94          5.41        10.34 o                         
 -13   5   5          0.46          0.21         2.13 o                         
 -12   5   5         12.51         20.09         5.03 o                         
 -11   5   5         58.97         47.53         8.85 o                         
 -10   5   5          0.24         -0.75         2.59 o                         
  -9   5   5         17.01         15.04         3.47 o                         
  -8   5   5         83.73         80.59         9.11 o                         
  -7   5   5          0.56         -0.56         0.56 o                         
  -6   5   5        173.55        193.28        14.98 o                         
  -5   5   5        127.95        140.60        14.47 o                         
  -4   5   5        111.66        115.54        12.89 o                         
  -3   5   5          8.19         14.42         6.70 o                         
  -2   5   5         13.42         22.99         7.62 o                         
  -1   5   5          9.37         12.50        12.54 o                         
   0   5   5        395.33        450.36        90.26 o                         
   1   5   5         25.72         39.00        29.62 o                         
   2   5   5         12.71         14.20         4.28 o                         
   3   5   5          7.08          9.31         3.92 o                         
   4   5   5        148.31        217.42        14.77 o                         
   5   5   5          0.54          0.64         2.35 o                         
   6   5   5         15.65         24.87         7.36 o                         
   7   5   5          4.84          1.16         4.05 o                         
   8   5   5          0.41          1.92         6.28 o                         
   9   5   5          1.65         -1.72         4.62 o                         
  10   5   5          0.00          2.02         7.95 o                         
 -11   6   5          0.67          2.62         2.40 o                         
 -10   6   5          2.89          3.49         3.30 o                         
  -9   6   5          4.00         -0.25         4.11 o                         
  -8   6   5         24.61         27.22         6.01 o                         
  -7   6   5          0.01          2.27         2.07 o                         
  -6   6   5         15.37         15.32         5.39 o                         
  -5   6   5         10.11         17.61         7.42 o                         
  -4   6   5        139.05        158.70        20.24 o                         
  -3   6   5         30.44         36.91         9.82 o                         
  -2   6   5          2.45          5.46        22.60 o                         
  -1   6   5          0.30          1.40        11.47 o                         
   0   6   5          2.78          8.65        37.29 o                         
   1   6   5        171.28        184.21        27.82 o                         
   2   6   5          0.11          8.00        15.50 o                         
   3   6   5         92.84        138.86        13.90 o                         
   4   6   5         57.84         73.01         9.98 o                         
   5   6   5         33.47         49.41         8.28 o                         
   6   6   5         12.09         11.99         4.35 o                         
   7   6   5          1.41         -3.04         3.04 o                         
   8   6   5         85.92        144.79        25.68 o                         
   9   6   5          4.17          9.15         5.42 o                         
  -9   7   5          1.03          1.10         4.62 o                         
  -8   7   5         13.20         21.97         6.05 o                         
  -7   7   5         41.22         46.87        10.28 o                         
  -6   7   5          2.52          3.07         7.33 o                         
  -5   7   5          0.01          3.27         5.10 o                         
  -4   7   5          4.32         12.72         6.10 o                         
  -3   7   5         50.64         83.08        15.51 o                         
  -2   7   5         29.77         44.41        10.88 o                         
  -1   7   5          1.67          8.86         6.80 o                         
   0   7   5          0.02          8.68         5.42 o                         
   1   7   5         42.09         63.77        15.14 o                         
   2   7   5          5.72          3.06         2.70 o                         
   3   7   5         17.17         22.33         7.65 o                         
   4   7   5          7.40          7.35         6.81 o                         
   5   7   5        148.58        273.79        27.53 o                         
   6   7   5          2.18         -0.88         0.88 o                         
   7   7   5         21.94         21.79         8.53 o                         
  -6   8   5          1.54         10.55         7.01 o                         
  -5   8   5          0.22          6.97         6.26 o                         
  -4   8   5          1.84         18.35        10.96 o                         
  -3   8   5         18.29         34.25        28.56 o                         
  -2   8   5          0.71          3.87         4.40 o                         
  -1   8   5          0.39          4.31         8.26 o                         
   0   8   5         32.11         37.56        18.63 o                         
   1   8   5          2.05         14.93        15.39 o                         
   2   8   5          0.01         19.60        48.92 o                         
   3   8   5        158.21        441.25        71.44 o                         
   4   8   5          2.60          1.86         4.36 o                         
 -14   0   6         17.66         11.90         6.27 o                         
 -12   0   6        481.41        718.78        39.16 o                         
 -10   0   6        249.45        283.19        21.53 o                         
  -8   0   6         25.18         23.10         4.37 o                         
  -6   0   6       1749.54       2220.23        71.24 o                         
  -4   0   6         21.83         23.31         3.69 o                         
  -2   0   6          1.93         -0.32         5.13 o                         
   0   0   6       3970.39       4723.06        60.91 o                         
   2   0   6        997.44       1288.13        33.63 o                         
   4   0   6          7.57          4.74         2.12 o                         
   6   0   6       1760.98       1849.00        37.04 o                         
   8   0   6         93.08         72.10        10.10 o                         
  10   0   6         14.40          0.47         7.21 o                         
  12   0   6         42.75         64.27        22.62 o                         
 -15   1   6         20.54         36.05         8.82 o                         
 -14   1   6          0.00          4.33         3.93 o                         
 -13   1   6          1.54         -0.11         1.92 o                         
 -12   1   6          1.22          0.38         2.47 o                         
 -11   1   6         88.63         91.07        11.46 o                         
 -10   1   6        176.58        231.73        17.28 o                         
  -9   1   6         60.16         62.44         7.22 o                         
  -8   1   6          0.01          0.22         1.81 o                         
  -7   1   6        186.47        200.60        11.63 o                         
  -6   1   6         41.69         41.32         4.60 o                         
  -5   1   6         47.67         49.41         5.47 o                         
  -4   1   6        817.93        936.80        21.09 o                         
  -3   1   6        421.83        398.91        23.04 o                         
  -2   1   6        883.71        944.82        26.79 o                         
  -1   1   6         74.70         53.56         6.10 o                         
   0   1   6        101.80        132.67         9.13 o                         
   1   1   6          5.29          7.59         2.08 o                         
   2   1   6         78.84        102.05         7.19 o                         
   3   1   6         18.20         16.72         3.13 o                         
   4   1   6         83.64         92.77         7.73 o                         
   5   1   6         36.31         45.21         4.37 o                         
   6   1   6        120.31        138.01         8.06 o                         
   7   1   6        344.00        387.79        13.99 o                         
   8   1   6        494.78        521.36        19.07 o                         
   9   1   6          0.35          2.03         2.72 o                         
  10   1   6         15.57          5.38         3.86 o                         
  11   1   6          2.27          8.96         5.64 o                         
  12   1   6         31.93         41.10        12.52 o                         
 -15   2   6         27.22         32.29         7.98 o                         
 -14   2   6          0.28          1.49         3.14 o                         
 -13   2   6         28.99         41.71         8.46 o                         
 -12   2   6         31.64         31.01         6.46 o                         
 -11   2   6         52.65         53.59         8.64 o                         
 -10   2   6         18.72         14.55         3.25 o                         
  -9   2   6        139.83        137.34        10.85 o                         
  -8   2   6          0.41         -1.16         1.55 o                         
  -7   2   6          9.95          9.57         2.60 o                         
  -6   2   6        758.36        869.58        30.82 o                         
  -5   2   6        250.22        315.92        17.70 o                         
  -4   2   6        359.47        325.76        14.80 o                         
  -3   2   6        248.92        245.84        12.19 o                         
  -2   2   6        654.04        577.19        22.15 o                         
  -1   2   6         34.57         31.38         5.89 o                         
   0   2   6        584.12        548.25        28.33 o                         
   1   2   6         14.88         12.56         1.21 o                         
   2   2   6         52.57         62.06         4.44 o                         
   3   2   6        185.11        194.77        12.20 o                         
   4   2   6        104.33        112.45         7.97 o                         
   5   2   6          0.01         -1.40         1.40 o                         
   6   2   6          6.58          5.58         1.37 o                         
   7   2   6        145.20        164.07        10.17 o                         
   8   2   6          8.79          4.19         1.40 o                         
   9   2   6         36.25         30.54         6.53 o                         
  10   2   6         51.37         57.96         8.63 o                         
  11   2   6         26.25         22.81         9.49 o                         
  12   2   6         17.32         16.61         7.08 o                         
 -14   3   6          0.66          1.94         1.36 o                         
 -13   3   6         14.35          8.33         3.94 o                         
 -12   3   6         19.61         16.67         5.15 o                         
 -11   3   6         31.72         33.88         7.14 o                         
 -10   3   6        105.64        116.32        10.64 o                         
  -9   3   6          2.89          1.23         2.35 o                         
  -8   3   6         36.54         37.77         5.52 o                         
  -7   3   6        113.83        117.25         9.58 o                         
  -6   3   6         22.30          9.41         3.27 o                         
  -5   3   6          3.42          2.96         2.53 o                         
  -4   3   6        214.17        227.43        15.97 o                         
  -3   3   6        186.56        159.17        12.81 o                         
  -2   3   6         27.69         16.46         4.50 o                         
  -1   3   6        429.16        454.45        17.53 o                         
   0   3   6        117.34         98.80         7.87 o                         
   1   3   6         69.56         69.11         6.06 o                         
   2   3   6        122.88        144.37        15.31 o                         
   3   3   6         45.32         54.19         5.59 o                         
   4   3   6         10.35         16.60         2.96 o                         
   5   3   6          0.08          1.29         1.17 o                         
   6   3   6          5.63          5.88         1.79 o                         
   7   3   6          6.66          5.66         2.63 o                         
   8   3   6          1.21         -0.67         2.33 o                         
   9   3   6          3.55          2.41         0.81 o                         
  10   3   6          0.02          1.10         3.19 o                         
  11   3   6          4.46          5.99         4.84 o                         
 -13   4   6         10.05         13.70         5.26 o                         
 -12   4   6          2.26          0.22         2.95 o                         
 -11   4   6         64.15         77.28        11.40 o                         
 -10   4   6          8.77          5.58         3.19 o                         
  -9   4   6         37.08         48.89         6.83 o                         
  -8   4   6          3.77          2.79         2.38 o                         
  -7   4   6        207.27        233.64        14.60 o                         
  -6   4   6         54.03         43.76         6.58 o                         
  -5   4   6        110.17        108.79        10.38 o                         
  -4   4   6         33.00         30.17         6.47 o                         
  -3   4   6        120.30        121.74        12.22 o                         
  -2   4   6         28.79         27.25         5.62 o                         
  -1   4   6        243.77        247.24        16.53 o                         
   0   4   6        253.82        279.86        18.59 o                         
   1   4   6        399.75        491.75        39.88 o                         
   2   4   6         15.16         11.33         3.71 o                         
   3   4   6          6.70          3.49         2.04 o                         
   4   4   6          0.00          0.82         2.64 o                         
   5   4   6        188.93        258.05        18.29 o                         
   6   4   6          5.76          6.90         2.32 o                         
   7   4   6         64.31         60.58         8.03 o                         
   8   4   6          1.84         -1.97         2.53 o                         
   9   4   6          8.35          4.98         3.25 o                         
  10   4   6          7.77          5.30         3.91 o                         
  11   4   6         38.41         56.18        17.23 o                         
 -12   5   6          0.58          0.67         2.00 o                         
 -11   5   6          0.03          0.02         2.19 o                         
 -10   5   6          8.92          2.46         2.55 o                         
  -9   5   6          5.94          3.89         1.83 o                         
  -8   5   6          7.75          4.43         2.69 o                         
  -7   5   6         64.84         74.17         9.89 o                         
  -6   5   6        832.73        875.45        41.98 o                         
  -5   5   6        128.44        132.82        14.35 o                         
  -4   5   6        114.95        103.28        12.71 o                         
  -3   5   6         11.01         11.42         4.00 o                         
  -2   5   6          7.82          2.06         5.62 o                         
  -1   5   6         24.33         55.87        79.23 o                         
   0   5   6        410.64        439.89       100.90 o                         
   1   5   6         30.07         24.40         5.79 o                         
   2   5   6         20.48         32.12         9.47 o                         
   3   5   6         11.44         14.10         5.34 o                         
   4   5   6         30.13         46.97         6.74 o                         
   5   5   6         15.78         15.55         3.36 o                         
   6   5   6        204.21        301.82        21.79 o                         
   7   5   6         10.41          9.64         4.98 o                         
   8   5   6          5.96          4.32         3.71 o                         
   9   5   6          2.87          3.03         3.09 o                         
  10   5   6         17.84         11.50         4.46 o                         
 -11   6   6         21.11         21.92         6.47 o                         
 -10   6   6          8.15          9.12         3.38 o                         
  -9   6   6         34.62         35.78         6.97 o                         
  -8   6   6        128.60        127.37        12.83 o                         
  -7   6   6          3.67          9.44         4.04 o                         
  -6   6   6         89.94         90.77        11.47 o                         
  -5   6   6         33.68         54.58        13.26 o                         
  -4   6   6        453.94        523.87        39.84 o                         
  -3   6   6         11.95         29.54         9.65 o                         
  -2   6   6          2.06          4.54         4.20 o                         
  -1   6   6         16.91         11.64         4.58 o                         
   0   6   6          9.23         23.15        64.39 o                         
   1   6   6          4.58         11.10        10.26 o                         
   2   6   6        333.43        574.69        65.89 o                         
   3   6   6        122.96        216.75        25.09 o                         
   4   6   6        114.36        170.83        14.57 o                         
   5   6   6         14.08         17.12         4.26 o                         
   6   6   6          5.34          2.65         2.44 o                         
   7   6   6          4.72         10.84         4.52 o                         
   8   6   6         19.43         13.65         9.32 o                         
  -9   7   6          0.38          0.14         2.87 o                         
  -8   7   6         77.37         82.88        13.97 o                         
  -7   7   6        122.06        126.52        16.75 o                         
  -6   7   6         85.19         86.34        16.94 o                         
  -5   7   6        124.08        113.70        19.09 o                         
  -4   7   6          0.69          9.86         6.71 o                         
  -3   7   6         73.95         87.30        16.75 o                         
  -2   7   6          4.13          5.25         3.95 o                         
  -1   7   6          2.39          3.93         5.43 o                         
   0   7   6         67.59         88.96        35.25 o                         
   1   7   6        113.37        143.48        46.45 o                         
   2   7   6          4.03          1.15         1.72 o                         
   3   7   6          8.46          9.32         7.03 o                         
   4   7   6         36.46         78.28        11.46 o                         
   5   7   6         77.34        124.61        16.61 o                         
   6   7   6         31.91         44.77        15.11 o                         
  -5   8   6          8.27         16.94         9.53 o                         
  -4   8   6         29.56         29.43        10.13 o                         
  -3   8   6         24.32         18.10         7.16 o                         
  -2   8   6         23.04         19.28         7.71 o                         
  -1   8   6          0.00          1.08        15.62 o                         
   0   8   6          0.56          0.61         2.38 o                         
   1   8   6         12.45         18.31        11.14 o                         
   2   8   6         12.54         12.40         6.70 o                         
   3   8   6         81.36        112.19        25.16 o                         
 -15   0   7          0.54          8.12         6.91 o                         
 -13   0   7        297.70        399.88        39.13 o                         
 -11   0   7          3.07          4.17         4.25 o                         
  -9   0   7          3.45          3.70         2.06 o                         
  -7   0   7        441.92        559.87        34.21 o                         
  -5   0   7        260.76        258.51        14.83 o                         
  -3   0   7        933.15       1445.19        46.52 o                         
  -1   0   7        521.00        725.41        50.83 o                         
   1   0   7        581.03        738.37        29.93 o                         
   3   0   7        130.21        138.69        15.05 o                         
   5   0   7        556.67        614.14        32.32 o                         
   7   0   7        758.76        882.19        30.64 o                         
   9   0   7         32.24         18.16         8.37 o                         
  11   0   7          3.37          6.26         4.96 o                         
 -15   1   7         94.44        133.32        16.61 o                         
 -14   1   7         42.82         57.89        10.81 o                         
 -13   1   7          0.00         -2.95         3.21 o                         
 -12   1   7         35.94         39.32         7.74 o                         
 -11   1   7         28.69         36.53         6.94 o                         
 -10   1   7         30.70         37.80         6.61 o                         
  -9   1   7         29.77         24.89         4.84 o                         
  -8   1   7         24.20         20.56         3.63 o                         
  -7   1   7        102.85        132.96         9.61 o                         
  -6   1   7        235.86        289.58        12.83 o                         
  -5   1   7        263.79        336.62        13.98 o                         
  -4   1   7        714.31        869.11        31.51 o                         
  -3   1   7       1709.68       2016.02        42.89 o                         
  -2   1   7        128.64        134.85        14.64 o                         
  -1   1   7        159.01        142.90        11.28 o                         
   0   1   7        452.82        467.86        34.94 o                         
   1   1   7         31.62         33.18         4.12 o                         
   2   1   7         17.03         18.99         3.19 o                         
   3   1   7          0.01          0.73         1.55 o                         
   4   1   7         35.00         33.62         4.63 o                         
   5   1   7          0.03         -1.51         1.51 o                         
   6   1   7        128.35        132.00         8.21 o                         
   7   1   7        246.24        232.18        11.22 o                         
   8   1   7          0.15         -0.57         2.23 o                         
   9   1   7         10.06          7.47         1.71 o                         
  10   1   7         67.09         57.41        10.28 o                         
  11   1   7          4.83         10.46         6.16 o                         
  12   1   7          2.50         -0.07         3.13 o                         
 -15   2   7          8.50          5.45         3.27 o                         
 -14   2   7         31.57         36.70         8.45 o                         
 -13   2   7         48.28         55.26         9.99 o                         
 -12   2   7          1.34         -0.39         1.88 o                         
 -11   2   7          2.64          0.53         2.45 o                         
 -10   2   7         12.25          8.61         2.37 o                         
  -9   2   7         10.78          6.04         3.04 o                         
  -8   2   7        158.35        172.15        10.93 o                         
  -7   2   7        258.52        277.14        14.80 o                         
  -6   2   7         38.71         25.11         3.84 o                         
  -5   2   7          3.02          2.01         3.29 o                         
  -4   2   7          7.51          4.22         2.07 o                         
  -3   2   7         45.17         28.92         4.15 o                         
  -2   2   7        328.76        333.97        17.26 o                         
  -1   2   7       1659.70       1569.16        35.60 o                         
   0   2   7        135.74        109.74         8.99 o                         
   1   2   7        411.45        401.94        14.77 o                         
   2   2   7          8.08          6.71         1.70 o                         
   3   2   7        652.13        621.15        35.87 o                         
   4   2   7         20.43         20.76         3.37 o                         
   5   2   7         48.72         52.96         5.63 o                         
   6   2   7         54.45         49.59         5.31 o                         
   7   2   7          4.63         -1.16         2.01 o                         
   8   2   7          6.03          1.91         1.42 o                         
   9   2   7         50.19         33.55         6.86 o                         
  10   2   7         35.57         39.36         7.83 o                         
  11   2   7         23.06         21.96         6.23 o                         
 -14   3   7          0.01         -4.02         4.02 o                         
 -13   3   7          5.47          1.10         2.79 o                         
 -12   3   7          1.56         -3.92         5.05 o                         
 -11   3   7          4.68          1.71         2.25 o                         
 -10   3   7         31.38         22.96         4.70 o                         
  -9   3   7         15.87          8.51         3.44 o                         
  -8   3   7        107.21        113.15        11.00 o                         
  -7   3   7         88.34         88.47         9.50 o                         
  -6   3   7        274.36        289.41        19.05 o                         
  -5   3   7         84.15         82.77         9.87 o                         
  -4   3   7        113.94         91.82         8.75 o                         
  -3   3   7          0.86          1.75         1.94 o                         
  -2   3   7        145.09        146.98        12.55 o                         
  -1   3   7         52.00         39.61         6.21 o                         
   0   3   7         53.02         52.02         6.68 o                         
   1   3   7        123.06        106.56        10.26 o                         
   2   3   7          5.76          3.93         3.52 o                         
   3   3   7          0.25         -1.12         1.36 o                         
   4   3   7          2.34          2.35         1.54 o                         
   5   3   7        159.56        164.21        10.30 o                         
   6   3   7         86.64        105.84         8.21 o                         
   7   3   7          1.26          2.80         2.03 o                         
   8   3   7          2.00          0.82         3.74 o                         
   9   3   7         38.92         37.55         7.43 o                         
  10   3   7          0.53          0.14         3.02 o                         
  11   3   7          0.22         -2.35         3.02 o                         
 -13   4   7          2.84          5.55         3.02 o                         
 -12   4   7          0.85          2.07         2.59 o                         
 -11   4   7          0.23          2.97         3.34 o                         
 -10   4   7          1.10         -0.48         1.06 o                         
  -9   4   7          3.17         -0.80         2.96 o                         
  -8   4   7         72.68         80.53         8.88 o                         
  -7   4   7        121.41        109.53        10.17 o                         
  -6   4   7         59.49         44.06         6.31 o                         
  -5   4   7          0.01         -2.31         2.76 o                         
  -4   4   7          0.08         -1.03         1.79 o                         
  -3   4   7         55.84         65.02         9.05 o                         
  -2   4   7        309.06        331.68        17.54 o                         
  -1   4   7         15.37         12.78         3.55 o                         
   0   4   7          1.00          6.54         4.07 o                         
   1   4   7        232.11        254.35        18.04 o                         
   2   4   7         72.36         89.54        13.28 o                         
   3   4   7         25.26         32.56         6.55 o                         
   4   4   7         59.46         70.41        12.76 o                         
   5   4   7          3.22          3.69         3.04 o                         
   6   4   7         63.32         80.47         9.78 o                         
   7   4   7          7.21          6.32         2.65 o                         
   8   4   7          4.60          3.34         2.31 o                         
   9   4   7          0.12         -0.23         3.43 o                         
  10   4   7         40.80         51.29        10.27 o                         
 -12   5   7         14.98         11.38         4.98 o                         
 -11   5   7          9.53          5.42         2.93 o                         
 -10   5   7          0.00          1.93         2.02 o                         
  -9   5   7         25.05         23.83         5.07 o                         
  -8   5   7          9.58          6.11         3.56 o                         
  -7   5   7          2.60          2.84         3.21 o                         
  -6   5   7        124.40        121.77        12.41 o                         
  -5   5   7         37.60         22.73         5.74 o                         
  -4   5   7         29.46         22.70         7.26 o                         
  -3   5   7         16.71         11.83         2.77 o                         
  -2   5   7         45.50         35.26         7.10 o                         
  -1   5   7        418.50        457.28        65.78 o                         
   0   5   7         65.16         78.51        13.76 o                         
   1   5   7         75.92         90.01        11.76 o                         
   2   5   7         60.49         72.34        10.29 o                         
   3   5   7          4.58          8.49         7.20 o                         
   4   5   7          0.47         -1.59         3.28 o                         
   5   5   7        164.78        304.07        27.42 o                         
   6   5   7        169.14        275.92        31.12 o                         
   7   5   7          7.59          7.57         4.48 o                         
   8   5   7         45.26         55.73         9.27 o                         
   9   5   7          5.30          4.54         2.58 o                         
 -11   6   7          0.02         -1.09         3.30 o                         
 -10   6   7         10.69         16.31         5.43 o                         
  -9   6   7         55.52         60.40         9.16 o                         
  -8   6   7         18.33         23.40         5.53 o                         
  -7   6   7         18.65         23.37         5.68 o                         
  -6   6   7        133.02        160.22        15.43 o                         
  -5   6   7          1.76         12.37         6.21 o                         
  -4   6   7          2.88          7.04        17.68 o                         
  -3   6   7         60.44         64.69        14.06 o                         
  -2   6   7          0.03         -0.89         9.62 o                         
  -1   6   7          7.28          7.48         4.68 o                         
   0   6   7         27.42         24.30         7.49 o                         
   1   6   7         96.53        110.93        17.77 o                         
   2   6   7        142.34        204.96        33.93 o                         
   3   6   7         60.79         84.18        14.08 o                         
   4   6   7          0.12          0.46         3.02 o                         
   5   6   7         43.99         59.48         9.71 o                         
   6   6   7          0.21         -2.12         2.12 o                         
   7   6   7         50.92         85.72        13.11 o                         
  -8   7   7         28.10         27.86         8.35 o                         
  -7   7   7         73.51         79.48        13.66 o                         
  -6   7   7          1.67          0.63         2.42 o                         
  -5   7   7         17.37         19.68         8.22 o                         
  -4   7   7          3.78          6.50         5.49 o                         
  -3   7   7         13.59         18.06         6.99 o                         
  -2   7   7         82.88         68.82        14.73 o                         
  -1   7   7          5.81         12.09         9.57 o                         
   0   7   7          9.13          5.52         2.35 o                         
   1   7   7         74.80         74.95        14.46 o                         
   2   7   7         11.03         19.01         5.89 o                         
   3   7   7          3.32          8.15         6.29 o                         
   4   7   7          4.88         13.18        12.20 o                         
   5   7   7         17.72         42.75         9.67 o                         
  -4   8   7          8.96         10.08         4.87 o                         
  -3   8   7          0.02         -1.61         6.45 o                         
  -2   8   7          0.16          2.56         4.03 o                         
  -1   8   7         11.59          6.91         6.82 o                         
   0   8   7          3.70          7.11         5.71 o                         
   1   8   7          1.30          1.12         5.80 o                         
 -14   0   8         60.68         71.23        17.24 o                         
 -12   0   8         24.36         10.59         8.38 o                         
 -10   0   8         27.18         32.57         9.36 o                         
  -8   0   8        783.70        962.72        44.56 o                         
  -6   0   8         91.06         89.11         9.24 o                         
  -4   0   8       1356.80       2111.76        95.96 o                         
  -2   0   8        246.29        301.07        22.25 o                         
   0   0   8          1.70         -1.88         1.88 o                         
   2   0   8         98.42        130.96        14.39 o                         
   4   0   8         11.25         10.44         1.67 o                         
   6   0   8        128.68        133.05        11.02 o                         
   8   0   8        162.17        141.05        17.17 o                         
  10   0   8         12.62          5.15         4.54 o                         
 -15   1   8         43.79         57.35        13.24 o                         
 -14   1   8         33.84         36.45         8.22 o                         
 -13   1   8         93.23        119.60        14.42 o                         
 -12   1   8        220.01        270.03        20.64 o                         
 -11   1   8         22.55         22.00         3.86 o                         
 -10   1   8        113.80        131.26        12.74 o                         
  -9   1   8         82.12        100.48        10.53 o                         
  -8   1   8         19.12         21.98         3.90 o                         
  -7   1   8         52.68         57.13         6.03 o                         
  -6   1   8          5.16          5.15         1.90 o                         
  -5   1   8        117.37        158.36         9.63 o                         
  -4   1   8          3.88          6.96         1.60 o                         
  -3   1   8        553.86        633.35        25.96 o                         
  -2   1   8        398.24        425.66        29.57 o                         
  -1   1   8          2.21          0.63         1.27 o                         
   0   1   8        245.05        246.54        13.55 o                         
   1   1   8          1.31          0.89         1.35 o                         
   2   1   8         42.45         28.35         3.93 o                         
   3   1   8          2.47          3.21         1.35 o                         
   4   1   8        425.91        415.62        25.77 o                         
   5   1   8         13.19          6.93         2.55 o                         
   6   1   8          2.77          1.28         3.31 o                         
   7   1   8         33.40         23.22         3.72 o                         
   8   1   8          5.58          5.33         1.32 o                         
   9   1   8          3.59          1.88         1.75 o                         
  10   1   8          8.05          3.53         2.41 o                         
  11   1   8          6.84          0.76         4.16 o                         
 -14   2   8         44.91         49.26         9.43 o                         
 -13   2   8         10.23         13.22         4.23 o                         
 -12   2   8         10.13          8.96         5.88 o                         
 -11   2   8          3.37         -0.78         1.95 o                         
 -10   2   8          6.71         12.55         3.63 o                         
  -9   2   8         18.40         12.22         2.81 o                         
  -8   2   8        680.72        749.19        29.57 o                         
  -7   2   8         37.68         31.02         4.71 o                         
  -6   2   8          6.14          6.70         3.70 o                         
  -5   2   8        479.43        528.73        19.84 o                         
  -4   2   8          6.20          3.11         1.74 o                         
  -3   2   8         33.28         41.81         4.82 o                         
  -2   2   8        213.64        197.25        14.24 o                         
  -1   2   8        313.98        297.27        16.72 o                         
   0   2   8        201.53        191.85         9.36 o                         
   1   2   8          5.86          4.60         1.68 o                         
   2   2   8          9.18          6.51         1.69 o                         
   3   2   8          2.46          3.91         1.44 o                         
   4   2   8        968.29       1063.23        32.82 o                         
   5   2   8        105.50        124.13         9.23 o                         
   6   2   8        117.83        117.82         8.85 o                         
   7   2   8         73.53         61.93         6.43 o                         
   8   2   8          1.54          2.31         1.31 o                         
   9   2   8          0.18         -1.61         2.87 o                         
  10   2   8         17.11         23.02         6.21 o                         
  11   2   8          8.67          9.32         4.31 o                         
 -14   3   8         29.33         32.78         7.50 o                         
 -13   3   8          0.28         -3.14         3.14 o                         
 -12   3   8         20.43         25.37         6.44 o                         
 -11   3   8         13.03         14.60         4.70 o                         
 -10   3   8          4.56          2.04         2.55 o                         
  -9   3   8          7.45          4.28         3.27 o                         
  -8   3   8        240.39        253.23        15.74 o                         
  -7   3   8          0.15         -2.11         2.11 o                         
  -6   3   8        209.81        250.78        16.05 o                         
  -5   3   8         16.80         17.61         3.80 o                         
  -4   3   8          7.31          6.10         2.42 o                         
  -3   3   8          0.12          1.78         2.39 o                         
  -2   3   8        222.52        223.66        15.68 o                         
  -1   3   8         10.89          8.27         3.16 o                         
   0   3   8          7.90          6.85         2.72 o                         
   1   3   8         79.39         83.85        14.28 o                         
   2   3   8         47.00         52.95         7.09 o                         
   3   3   8          0.37          0.34         1.94 o                         
   4   3   8        276.18        329.87        14.59 o                         
   5   3   8        157.62        182.03        11.25 o                         
   6   3   8        126.59        127.98         9.42 o                         
   7   3   8         38.91         30.10         5.23 o                         
   8   3   8         10.77          8.98         2.74 o                         
   9   3   8         48.88         59.52         9.96 o                         
  10   3   8         27.68         33.35         7.29 o                         
 -13   4   8          0.74         -1.10         2.29 o                         
 -12   4   8          1.92          0.74         2.07 o                         
 -11   4   8         16.22         13.74         4.78 o                         
 -10   4   8          0.28         -2.74         2.74 o                         
  -9   4   8        194.07        202.75        19.02 o                         
  -8   4   8          3.96          3.20         2.87 o                         
  -7   4   8         60.77         52.39         8.65 o                         
  -6   4   8        518.09        515.10        27.88 o                         
  -5   4   8         22.43         16.21         2.82 o                         
  -4   4   8          4.69          4.60         1.46 o                         
  -3   4   8         71.24         57.42         7.50 o                         
  -2   4   8          5.23          5.49         2.72 o                         
  -1   4   8        104.99        112.62        11.71 o                         
   0   4   8        201.95        218.67        21.89 o                         
   1   4   8        176.42        193.69        19.92 o                         
   2   4   8          9.52         12.22         3.87 o                         
   3   4   8        135.89        169.21        15.86 o                         
   4   4   8         10.88         12.47         3.45 o                         
   5   4   8          5.50          5.47         1.83 o                         
   6   4   8          1.51          0.64         3.34 o                         
   7   4   8         13.15         18.05         4.50 o                         
   8   4   8          0.45         -0.58         0.58 o                         
   9   4   8         19.37         13.02         4.69 o                         
 -12   5   8         11.28         13.21         5.80 o                         
 -11   5   8          0.55         -0.80         5.90 o                         
 -10   5   8          0.07          0.93         2.21 o                         
  -9   5   8          0.01          0.64         2.01 o                         
  -8   5   8         23.11         11.86         3.39 o                         
  -7   5   8        258.03        279.32        19.76 o                         
  -6   5   8          0.09         -2.25         2.25 o                         
  -5   5   8          2.05         -0.30         4.32 o                         
  -4   5   8         31.07         21.55         8.72 o                         
  -3   5   8         49.59         50.91         7.56 o                         
  -2   5   8          7.81          4.73         3.37 o                         
  -1   5   8        198.54        228.38        26.38 o                         
   0   5   8        134.24        171.40        27.56 o                         
   1   5   8         58.49         61.47        11.05 o                         
   2   5   8          1.82          1.41         6.80 o                         
   3   5   8         12.19         15.25         4.76 o                         
   4   5   8          0.26         -1.54         8.13 o                         
   5   5   8        142.40        236.51        18.24 o                         
   6   5   8          3.20          8.73         2.88 o                         
   7   5   8         11.99         10.94         4.92 o                         
   8   5   8         13.58         15.39         6.38 o                         
 -10   6   8          2.13          1.82         1.42 o                         
  -9   6   8         32.49         39.92         8.60 o                         
  -8   6   8         45.82         30.76         6.82 o                         
  -7   6   8         14.10         12.28         5.89 o                         
  -6   6   8         30.30         19.96         5.32 o                         
  -5   6   8         27.99         29.06         7.60 o                         
  -4   6   8          5.09          1.62         4.43 o                         
  -3   6   8          8.27          4.27         1.45 o                         
  -2   6   8        139.76        171.75        24.13 o                         
  -1   6   8          2.17          1.34         4.18 o                         
   0   6   8         28.17         23.92         7.82 o                         
   1   6   8          4.39         -1.94         6.28 o                         
   2   6   8          2.33          2.11         5.97 o                         
   3   6   8         10.90          6.73         3.35 o                         
   4   6   8         57.81         78.97        11.74 o                         
   5   6   8          0.02         -3.65         3.65 o                         
   6   6   8          8.23         16.61         9.19 o                         
  -8   7   8         27.47         24.35         9.62 o                         
  -7   7   8         20.50         11.64        15.37 o                         
  -6   7   8         12.24          4.94         4.04 o                         
  -5   7   8          9.91          0.72         5.35 o                         
  -4   7   8          0.19         -5.05         5.05 o                         
  -3   7   8         38.84         43.23        11.69 o                         
  -2   7   8         12.26         17.15         5.23 o                         
  -1   7   8         31.64         12.73         4.87 o                         
   0   7   8          1.57         -0.56         3.12 o                         
   1   7   8         33.43         51.56        10.51 o                         
   2   7   8          6.15         11.53         3.18 o                         
   3   7   8          1.49          2.01         2.84 o                         
   4   7   8          0.01          4.16         4.49 o                         
 -15   0   9          0.03         -5.26         7.84 o                         
 -13   0   9         13.25         14.46         7.21 o                         
 -11   0   9        114.32        150.93        21.36 o                         
  -9   0   9        970.99       1330.83        87.71 o                         
  -7   0   9         76.32         92.55        10.18 o                         
  -5   0   9        407.58        648.04        35.77 o                         
  -3   0   9         93.02        112.54        14.57 o                         
  -1   0   9        150.21        160.55        26.86 o                         
   1   0   9       1813.95       2301.90        58.14 o                         
   3   0   9        176.99        216.43        20.59 o                         
   5   0   9         23.07         11.21         3.44 o                         
   7   0   9        498.82        545.36        29.39 o                         
   9   0   9          0.54         -1.33         1.33 o                         
 -14   1   9          2.75          4.61         1.97 o                         
 -13   1   9          3.11          4.44         3.12 o                         
 -12   1   9          0.01         -2.10         2.73 o                         
 -11   1   9        105.23        113.76        12.21 o                         
 -10   1   9        225.31        281.27        18.20 o                         
  -9   1   9         17.70         21.85         6.00 o                         
  -8   1   9          6.00          6.05         2.14 o                         
  -7   1   9          0.64         -0.62         2.16 o                         
  -6   1   9        126.98        159.59        10.64 o                         
  -5   1   9        173.31        192.09        11.04 o                         
  -4   1   9          0.57         -0.07         2.25 o                         
  -3   1   9          5.06          2.53         2.33 o                         
  -2   1   9        497.67        551.60        26.12 o                         
  -1   1   9         75.56         66.18        10.80 o                         
   0   1   9         17.18          7.56         4.53 o                         
   1   1   9          1.21          2.93         1.55 o                         
   2   1   9         45.15         44.53         5.63 o                         
   3   1   9         24.92         12.86         5.75 o                         
   4   1   9         92.51         94.94         9.32 o                         
   5   1   9         21.22         25.62         4.11 o                         
   6   1   9         22.64         20.48         3.50 o                         
   7   1   9         17.82         10.33         2.54 o                         
   8   1   9         30.33         24.82         4.58 o                         
   9   1   9          2.35         -1.22         2.17 o                         
  10   1   9          9.20          8.48         3.13 o                         
 -14   2   9         41.02         47.14        11.14 o                         
 -13   2   9          1.79          6.16         4.49 o                         
 -12   2   9         19.61         27.39         7.67 o                         
 -11   2   9          0.36         -2.37         3.17 o                         
 -10   2   9        124.89        147.25        12.15 o                         
  -9   2   9          5.29          4.73         2.07 o                         
  -8   2   9        424.35        502.75        23.26 o                         
  -7   2   9          2.65         -2.38         2.38 o                         
  -6   2   9        111.27        121.99        11.69 o                         
  -5   2   9        283.39        318.39        21.01 o                         
  -4   2   9         41.25         42.04         7.31 o                         
  -3   2   9          6.09          3.85         2.54 o                         
  -2   2   9        240.87        242.55        16.75 o                         
  -1   2   9        206.25        172.99         9.92 o                         
   0   2   9          0.38          0.41         0.45 o                         
   1   2   9          5.67          4.11         1.11 o                         
   2   2   9        279.91        263.35        14.51 o                         
   3   2   9         18.13         15.13         3.34 o                         
   4   2   9        697.40        722.53        26.07 o                         
   5   2   9         65.63         65.14         6.95 o                         
   6   2   9          2.27          1.54         0.99 o                         
   7   2   9         22.99         15.55         3.58 o                         
   8   2   9         32.79         23.57         4.69 o                         
   9   2   9          2.82          1.48         3.26 o                         
  10   2   9          0.00          0.76         1.39 o                         
 -13   3   9          0.03          0.69         4.64 o                         
 -12   3   9          0.27          1.41         1.72 o                         
 -11   3   9          0.09          1.95         2.16 o                         
 -10   3   9          6.28          4.85         2.52 o                         
  -9   3   9          3.73          6.54         3.10 o                         
  -8   3   9         11.25          5.31         2.11 o                         
  -7   3   9          9.55          9.82         2.37 o                         
  -6   3   9        121.64        122.45        13.92 o                         
  -5   3   9        128.86        122.29        13.25 o                         
  -4   3   9         76.65         86.71        10.81 o                         
  -3   3   9          2.55          9.69         3.84 o                         
  -2   3   9        339.65        307.48        18.84 o                         
  -1   3   9        339.86        344.03        19.34 o                         
   0   3   9         54.80         49.49         9.79 o                         
   1   3   9         25.99         19.42         4.05 o                         
   2   3   9          3.06          2.37         1.88 o                         
   3   3   9        102.72        102.58         9.86 o                         
   4   3   9        179.84        211.11        12.15 o                         
   5   3   9        218.19        247.99        13.67 o                         
   6   3   9         17.17         10.87         3.32 o                         
   7   3   9          4.28          1.71         1.85 o                         
   8   3   9          0.66          0.19         1.14 o                         
   9   3   9          0.00          1.03         1.17 o                         
 -13   4   9         14.81          8.06         4.62 o                         
 -12   4   9          9.00         10.43         4.80 o                         
 -11   4   9         20.17         17.65         6.47 o                         
 -10   4   9         19.88         19.47         5.49 o                         
  -9   4   9          7.58          2.41         3.96 o                         
  -8   4   9         57.95         50.55         8.23 o                         
  -7   4   9         72.44         88.10        12.56 o                         
  -6   4   9          2.04          2.71         1.46 o                         
  -5   4   9         15.51          7.86         4.51 o                         
  -4   4   9          1.90         -0.85         2.57 o                         
  -3   4   9        514.65        536.80        27.80 o                         
  -2   4   9         11.11         11.46         5.40 o                         
  -1   4   9        135.32        137.98        17.07 o                         
   0   4   9        124.00        118.19        15.88 o                         
   1   4   9         86.45         86.50        13.40 o                         
   2   4   9          0.01          0.52         1.41 o                         
   3   4   9        568.02        704.69        29.21 o                         
   4   4   9         21.85         24.13         5.52 o                         
   5   4   9        108.64        135.65        13.54 o                         
   6   4   9         21.20         23.76         5.52 o                         
   7   4   9         16.32         14.93         3.88 o                         
   8   4   9          8.58          4.38         2.10 o                         
 -11   5   9          5.64          6.69         3.90 o                         
 -10   5   9          3.42          2.49         2.72 o                         
  -9   5   9         11.00          5.38         2.68 o                         
  -8   5   9          3.68         -0.87         2.78 o                         
  -7   5   9          9.93          3.69         4.54 o                         
  -6   5   9          1.24         -0.96         3.22 o                         
  -5   5   9          6.00          2.64         2.60 o                         
  -4   5   9          0.01         -2.57         2.57 o                         
  -3   5   9          0.77         -0.62         1.18 o                         
  -2   5   9          8.78         11.04         7.30 o                         
  -1   5   9         99.44        111.45        17.34 o                         
   0   5   9         16.20         21.44         7.36 o                         
   1   5   9         27.39         23.43         7.68 o                         
   2   5   9         17.06         20.15         5.97 o                         
   3   5   9          2.56         -1.44         2.01 o                         
   4   5   9          2.15          1.84         4.68 o                         
   5   5   9         96.79        123.30        13.13 o                         
   6   5   9         11.21         17.80         4.58 o                         
   7   5   9          3.58          6.06         3.54 o                         
 -10   6   9          0.80          3.60         3.67 o                         
  -9   6   9         33.73         31.04         9.03 o                         
  -8   6   9          8.69          1.94         3.38 o                         
  -7   6   9          0.66          5.14         4.74 o                         
  -6   6   9          0.02          1.39         4.81 o                         
  -5   6   9          4.92          3.27         3.53 o                         
  -4   6   9         63.46         54.64        13.61 o                         
  -3   6   9          1.55         -6.18         6.18 o                         
  -2   6   9         12.96          6.94         2.66 o                         
  -1   6   9          2.76         -2.02         4.36 o                         
   0   6   9         10.62          6.08         4.25 o                         
   1   6   9          0.61         -1.89         3.05 o                         
   2   6   9         25.14         32.36        10.44 o                         
   3   6   9          0.75          8.69         6.86 o                         
   4   6   9         34.87         50.89         9.23 o                         
   5   6   9          6.99         15.32         4.61 o                         
  -7   7   9          6.24          2.01         4.79 o                         
  -6   7   9          0.15         -6.44        16.16 o                         
  -5   7   9          3.57          4.31        12.42 o                         
  -4   7   9          0.63         -9.75        11.47 o                         
  -3   7   9         40.51         33.16         8.88 o                         
  -2   7   9          4.93         -4.80         6.00 o                         
  -1   7   9          9.60          7.53         2.28 o                         
   0   7   9          1.08          2.63         2.67 o                         
   1   7   9          8.79          5.10         9.36 o                         
   2   7   9          9.01         -2.71        26.45 o                         
 -14   0  10          0.64         -9.68         9.98 o                         
 -12   0  10         84.05         83.56        23.59 o                         
 -10   0  10        295.61        340.05        44.51 o                         
  -8   0  10          9.22          7.24         4.23 o                         
  -6   0  10          1.23         -2.24         2.51 o                         
  -4   0  10          3.14          2.85         2.32 o                         
  -2   0  10         40.05         45.85         9.31 o                         
   0   0  10        802.27       1068.63        75.48 o                         
   2   0  10        487.90        638.44        54.21 o                         
   4   0  10         13.35          4.87         2.31 o                         
   6   0  10         14.02         15.21         5.39 o                         
   8   0  10         41.28         70.16        18.78 o                         
 -14   1  10         24.08         35.17        12.58 o                         
 -13   1  10          0.09          2.02         4.64 o                         
 -12   1  10         24.22         25.83         8.98 o                         
 -11   1  10          8.89          6.80         4.79 o                         
 -10   1  10        241.66        256.69        27.07 o                         
  -9   1  10          0.01         -0.16         3.11 o                         
  -8   1  10         12.79         17.93         5.20 o                         
  -7   1  10        102.65        130.52        14.33 o                         
  -6   1  10          0.00          1.35         2.11 o                         
  -5   1  10         21.35         21.50         4.58 o                         
  -4   1  10         14.64         12.07         3.06 o                         
  -3   1  10         19.07         17.68         5.69 o                         
  -2   1  10        155.36        150.89        14.70 o                         
  -1   1  10          0.54         -0.79         1.25 o                         
   0   1  10          1.67          1.89         1.28 o                         
   1   1  10          3.74          6.11         2.24 o                         
   2   1  10        594.37        677.52        26.20 o                         
   3   1  10          2.67          0.51         2.10 o                         
   4   1  10          0.61         -0.77         2.43 o                         
   5   1  10         19.50         15.55         3.22 o                         
   6   1  10         43.69         36.66         5.10 o                         
   7   1  10          0.00          0.97         2.40 o                         
   8   1  10          0.29         -0.49         1.61 o                         
   9   1  10          3.82          2.88         0.78 o                         
 -14   2  10         11.70         13.64         6.99 o                         
 -13   2  10         34.21         42.16        12.04 o                         
 -12   2  10          0.02          4.47         6.23 o                         
 -11   2  10        202.50        257.36        23.33 o                         
 -10   2  10          7.50          8.58         4.91 o                         
  -9   2  10         10.81          8.41         1.80 o                         
  -8   2  10        120.77        125.82        11.15 o                         
  -7   2  10          0.09          0.68         1.45 o                         
  -6   2  10         98.69        109.81        11.27 o                         
  -5   2  10        152.22        163.65        13.93 o                         
  -4   2  10         35.44         28.56         6.26 o                         
  -3   2  10          6.86          6.59         4.91 o                         
  -2   2  10         19.84         11.61         4.84 o                         
  -1   2  10        337.21        293.68        27.71 o                         
   0   2  10         15.98         14.05         3.11 o                         
   1   2  10        337.11        322.87        26.64 o                         
   2   2  10        194.59        203.41        15.12 o                         
   3   2  10         10.40          9.98         3.04 o                         
   4   2  10          0.04          1.31         1.59 o                         
   5   2  10        101.01         91.82         8.41 o                         
   6   2  10          3.42          0.20         1.39 o                         
   7   2  10          4.97          3.14         1.22 o                         
   8   2  10         31.49         37.16         6.23 o                         
   9   2  10          2.64          1.88         1.08 o                         
 -13   3  10         26.30         26.89        10.42 o                         
 -12   3  10         19.30         19.21         9.28 o                         
 -11   3  10         41.35         36.56         7.68 o                         
 -10   3  10         25.13         14.13         4.07 o                         
  -9   3  10        130.79        127.52        11.86 o                         
  -8   3  10         52.49         46.87         8.22 o                         
  -7   3  10         20.73         17.77         4.67 o                         
  -6   3  10          7.32          4.43         3.00 o                         
  -5   3  10        113.44        121.74        13.71 o                         
  -4   3  10         94.67         73.86        10.23 o                         
  -3   3  10        200.56        186.17        15.96 o                         
  -2   3  10        379.89        345.15        21.05 o                         
  -1   3  10         17.30          8.48         3.86 o                         
   0   3  10          9.84          6.01         2.94 o                         
   1   3  10        289.16        277.94        17.90 o                         
   2   3  10        276.30        276.78        18.31 o                         
   3   3  10          0.39         -1.03         2.09 o                         
   4   3  10          0.53          0.59         2.34 o                         
   5   3  10         10.66          5.53         1.93 o                         
   6   3  10          0.01          0.64         1.37 o                         
   7   3  10          0.21         -0.99         2.05 o                         
   8   3  10          3.21          2.36         1.74 o                         
 -12   4  10         25.79         29.11        10.48 o                         
 -11   4  10          2.64         -1.33         2.41 o                         
 -10   4  10          0.11         -0.80         1.43 o                         
  -9   4  10         35.97         30.78         6.74 o                         
  -8   4  10         48.85         62.20         9.73 o                         
  -7   4  10          6.51          4.60         2.02 o                         
  -6   4  10          0.35          0.77         1.10 o                         
  -5   4  10          1.42          1.08         2.10 o                         
  -4   4  10        131.58        147.92        15.23 o                         
  -3   4  10          8.93         12.89         4.61 o                         
  -2   4  10        271.34        247.50        27.03 o                         
  -1   4  10         17.23         17.00         5.81 o                         
   0   4  10         17.59         -1.09         4.99 o                         
   1   4  10          1.20          6.11         4.51 o                         
   2   4  10          0.00          0.79         1.12 o                         
   3   4  10        157.51        175.32        15.79 o                         
   4   4  10        223.71        269.85        20.11 o                         
   5   4  10         18.76         23.67         6.27 o                         
   6   4  10          0.15          5.53         2.71 o                         
   7   4  10          0.26          2.10         1.95 o                         
 -11   5  10          0.20         -4.31         4.31 o                         
 -10   5  10          2.54         -2.39         3.95 o                         
  -9   5  10         10.21         11.06         3.76 o                         
  -8   5  10          0.01          1.55         1.15 o                         
  -7   5  10         12.66         12.57         5.04 o                         
  -6   5  10          0.40         -2.91         2.91 o                         
  -5   5  10          3.97          0.95         4.03 o                         
  -4   5  10          0.07         -0.86         2.80 o                         
  -3   5  10         63.88         55.15        11.50 o                         
  -2   5  10          2.11          5.78         4.63 o                         
  -1   5  10         26.56         15.34         7.81 o                         
   0   5  10          0.74         -0.54         2.53 o                         
   1   5  10         69.57         72.15        13.64 o                         
   2   5  10          1.03         -0.78         0.78 o                         
   3   5  10          8.92          7.84         2.70 o                         
   4   5  10          0.04         -0.14         5.53 o                         
   5   5  10          6.55          2.73         2.65 o                         
   6   5  10          2.20          3.75         2.31 o                         
  -9   6  10          0.81         -2.72         2.72 o                         
  -8   6  10         28.77         40.23         9.40 o                         
  -7   6  10          0.68          6.94         3.37 o                         
  -6   6  10          1.86          4.43         2.90 o                         
  -5   6  10          5.06          3.92         6.40 o                         
  -4   6  10          1.62          1.61         4.12 o                         
  -3   6  10         21.22         25.42         9.75 o                         
  -2   6  10          3.22          6.02         6.66 o                         
  -1   6  10          6.29          6.93         7.10 o                         
   0   6  10         12.30          9.89         4.91 o                         
   1   6  10          2.74          8.69         5.44 o                         
   2   6  10          9.60          8.90         4.98 o                         
   3   6  10         45.46         70.87        12.18 o                         
   4   6  10          0.50          0.36         1.51 o                         
  -5   7  10          8.29          2.91         7.22 o                         
  -4   7  10          2.73          1.35         3.95 o                         
  -3   7  10          0.48         -2.75         2.75 o                         
  -2   7  10         20.12         20.95        10.54 o                         
  -1   7  10          7.70         11.50         6.23 o                         
   0   7  10          0.44         -1.30         4.89 o                         
 -13   0  11         54.85         42.56        17.51 o                         
 -11   0  11         56.56         63.42        20.41 o                         
  -9   0  11          6.04         -2.44         5.26 o                         
  -7   0  11        109.09        135.75        22.66 o                         
  -5   0  11         58.75         90.28        14.51 o                         
  -3   0  11        408.11        541.91        65.03 o                         
  -1   0  11         96.69        118.32        26.01 o                         
   1   0  11          0.40          0.35         8.22 o                         
   3   0  11         15.28          6.98         6.18 o                         
   5   0  11          9.62          0.00         4.29 o                         
   7   0  11          9.62         10.04         8.45 o                         
 -14   1  11         19.77         22.22         9.70 o                         
 -13   1  11          1.84          2.96         3.86 o                         
 -12   1  11         93.38        121.45        20.42 o                         
 -11   1  11         58.01         74.72        15.61 o                         
 -10   1  11          0.00         -0.32         6.04 o                         
  -9   1  11          0.87         -0.26         1.47 o                         
  -8   1  11         22.59         24.36         6.62 o                         
  -7   1  11          2.18          0.08         1.64 o                         
  -6   1  11         15.41         19.89         5.14 o                         
  -5   1  11        257.58        313.53        21.12 o                         
  -4   1  11        108.38        119.65        11.75 o                         
  -3   1  11        109.14        126.75        14.25 o                         
  -2   1  11        212.68        243.28        19.76 o                         
  -1   1  11        258.36        318.26        22.47 o                         
   0   1  11        226.37        292.07        21.47 o                         
   1   1  11        641.55        790.22        36.80 o                         
   2   1  11        129.82        132.54        14.58 o                         
   3   1  11         40.09         27.29         7.13 o                         
   4   1  11          0.11         -2.89         3.41 o                         
   5   1  11         66.10         58.02        11.53 o                         
   6   1  11          0.86          0.51         3.52 o                         
   7   1  11         13.97         19.67         6.14 o                         
   8   1  11          1.15         -0.12         1.76 o                         
 -13   2  11         10.14         12.90         6.14 o                         
 -12   2  11         10.73          8.32         3.51 o                         
 -11   2  11        142.40        164.38        19.44 o                         
 -10   2  11         14.66          8.16         3.03 o                         
  -9   2  11          4.93          2.44         2.89 o                         
  -8   2  11         43.13         43.53         8.08 o                         
  -7   2  11         26.00         21.43         4.99 o                         
  -6   2  11         12.80         10.90         4.38 o                         
  -5   2  11        195.70        211.29        16.30 o                         
  -4   2  11        264.44        310.43        22.52 o                         
  -3   2  11         23.10          9.06         3.79 o                         
  -2   2  11          1.59         -0.51         1.70 o                         
  -1   2  11        360.76        378.07        22.54 o                         
   0   2  11         29.07         20.77         6.54 o                         
   1   2  11         72.68         65.53        13.61 o                         
   2   2  11         67.80         64.65        11.89 o                         
   3   2  11          0.03         -1.32         2.21 o                         
   4   2  11          3.50          3.64         2.22 o                         
   5   2  11        195.55        198.76        14.40 o                         
   6   2  11          4.18          3.06         1.66 o                         
   7   2  11         10.77         12.83         3.24 o                         
   8   2  11         40.85         41.14         7.15 o                         
 -12   3  11          3.91          4.09         2.68 o                         
 -11   3  11         16.72         25.90         8.08 o                         
 -10   3  11         22.78         22.52         6.78 o                         
  -9   3  11          1.31          1.20         1.82 o                         
  -8   3  11         40.12         42.70         8.00 o                         
  -7   3  11          0.00          0.23         0.82 o                         
  -6   3  11         18.41         18.00         4.80 o                         
  -5   3  11          6.55          6.82         2.88 o                         
  -4   3  11        162.69        148.92        15.38 o                         
  -3   3  11        157.63        148.89        14.87 o                         
  -2   3  11          5.04         -0.44         2.25 o                         
  -1   3  11        107.14         97.58        15.11 o                         
   0   3  11         87.41         67.49         8.66 o                         
   1   3  11         93.34         95.57        12.65 o                         
   2   3  11        245.78        265.21        19.22 o                         
   3   3  11         27.33         15.18         6.12 o                         
   4   3  11          0.84         -0.43         1.69 o                         
   5   3  11         29.22         26.76         6.24 o                         
   6   3  11          5.84          2.21         1.86 o                         
   7   3  11          0.83         -0.50         5.92 o                         
 -11   4  11          1.61          1.07         3.16 o                         
 -10   4  11         58.47         41.86         9.71 o                         
  -9   4  11          1.02          3.61         1.99 o                         
  -8   4  11         83.91         80.47        11.66 o                         
  -7   4  11          0.01          0.83         4.03 o                         
  -6   4  11          1.21          3.81         2.66 o                         
  -5   4  11          4.68         10.19         4.53 o                         
  -4   4  11          0.66         -1.20         1.87 o                         
  -3   4  11          2.14          6.38         3.73 o                         
  -2   4  11          0.89         -3.99        12.15 o                         
  -1   4  11          0.66         -6.19         6.19 o                         
   0   4  11          2.46          6.20         2.92 o                         
   1   4  11          6.58          3.36         3.10 o                         
   2   4  11         31.64         28.22         5.95 o                         
   3   4  11        106.03        102.97        13.96 o                         
   4   4  11         13.07         20.49         5.47 o                         
   5   4  11          0.71          2.07         1.72 o                         
   6   4  11          0.00         -0.91         3.07 o                         
 -10   5  11          3.34          6.43         3.46 o                         
  -9   5  11          4.36          2.63         3.51 o                         
  -8   5  11          0.00          0.98         1.42 o                         
  -7   5  11         18.32         17.39         5.92 o                         
  -6   5  11         37.48         33.92         8.26 o                         
  -5   5  11          6.33          6.19         4.36 o                         
  -4   5  11          2.31         -3.10         3.49 o                         
  -3   5  11         44.62         31.03         8.91 o                         
  -2   5  11          0.37          5.78        13.91 o                         
  -1   5  11          6.12          5.18         5.81 o                         
   0   5  11        103.71        127.54        18.44 o                         
   1   5  11         17.65         17.99         5.36 o                         
   2   5  11          1.22          4.92         3.55 o                         
   3   5  11         82.23        104.12        13.25 o                         
   4   5  11          3.71         -0.31         3.79 o                         
   5   5  11          2.05          2.72         3.24 o                         
  -8   6  11          3.94          6.60         3.98 o                         
  -7   6  11          0.28          0.29         7.05 o                         
  -6   6  11          8.02          9.06        10.01 o                         
  -5   6  11         30.70         36.09        12.45 o                         
  -4   6  11          0.02          0.05         0.35 o                         
  -3   6  11          4.50         10.43         5.01 o                         
  -2   6  11          6.46         13.76         6.94 o                         
  -1   6  11         18.23         25.64         9.10 o                         
   0   6  11          0.22         -1.27         1.91 o                         
   1   6  11         69.71         98.79        14.53 o                         
   2   6  11         10.51         10.78         5.50 o                         
 -12   0  12         23.44         29.96        14.98 o                         
 -10   0  12         36.18         35.43        14.41 o                         
  -8   0  12         42.32         57.53        18.49 o                         
  -6   0  12        304.66        428.93        67.73 o                         
  -4   0  12          5.46          4.61         4.81 o                         
  -2   0  12         37.55         59.33        12.22 o                         
   0   0  12        224.69        308.22        44.49 o                         
   2   0  12         68.64         67.45        20.15 o                         
   4   0  12          0.29         -2.57        11.30 o                         
   6   0  12         23.09         33.97        10.78 o                         
 -13   1  12         32.95         38.53        12.71 o                         
 -12   1  12         40.54         46.15        13.00 o                         
 -11   1  12         13.02         10.35         4.14 o                         
 -10   1  12         15.73          9.57        11.11 o                         
  -9   1  12         54.32         62.46        13.38 o                         
  -8   1  12          0.37          1.68         3.45 o                         
  -7   1  12          2.09          2.67         2.41 o                         
  -6   1  12         39.55         41.20         7.49 o                         
  -5   1  12          2.79         -0.24         2.79 o                         
  -4   1  12        565.32        678.12        45.80 o                         
  -3   1  12        306.20        371.06        21.64 o                         
  -2   1  12        227.30        292.59        22.76 o                         
  -1   1  12        343.22        463.85        28.83 o                         
   0   1  12        240.69        287.05        19.14 o                         
   1   1  12          7.21          4.51         2.79 o                         
   2   1  12         77.20         54.24        14.90 o                         
   3   1  12          3.06          2.41         2.62 o                         
   4   1  12          1.68          2.03         5.00 o                         
   5   1  12          1.49          0.32         2.19 o                         
   6   1  12          1.68          1.62         1.78 o                         
   7   1  12         17.02         24.13         7.40 o                         
 -12   2  12          1.79          1.34         3.13 o                         
 -11   2  12          9.82          6.91         3.37 o                         
 -10   2  12          0.10         -0.46         2.99 o                         
  -9   2  12          0.02         -4.55         5.67 o                         
  -8   2  12          0.69          0.22         2.56 o                         
  -7   2  12          2.65         -1.68         2.45 o                         
  -6   2  12         13.05          7.95         3.40 o                         
  -5   2  12         84.99         81.29        10.23 o                         
  -4   2  12        157.64        144.77        16.00 o                         
  -3   2  12          0.35         -3.15         3.61 o                         
  -2   2  12        118.14        136.32        14.64 o                         
  -1   2  12         35.69         31.72         8.38 o                         
   0   2  12          0.31          0.67         6.71 o                         
   1   2  12          2.92          3.65         2.21 o                         
   2   2  12         12.17          5.74         2.79 o                         
   3   2  12          0.01         -0.51         2.63 o                         
   4   2  12          2.79          6.63         7.52 o                         
   5   2  12         16.33         18.68         5.31 o                         
   6   2  12         15.61         11.08         4.72 o                         
   7   2  12          0.26          0.32         4.57 o                         
 -12   3  12          8.33         13.38         5.83 o                         
 -11   3  12          5.26         13.25         6.08 o                         
 -10   3  12          0.38         -2.46         2.46 o                         
  -9   3  12          4.86          4.15         1.31 o                         
  -8   3  12          0.12         -0.97         0.97 o                         
  -7   3  12          2.49          0.43         2.08 o                         
  -6   3  12          5.43          3.77         2.67 o                         
  -5   3  12        134.30        134.92        15.61 o                         
  -4   3  12         48.46         43.25         8.41 o                         
  -3   3  12         53.57         44.49         8.26 o                         
  -2   3  12         56.44         51.52        12.24 o                         
  -1   3  12        141.29        123.17        17.71 o                         
   0   3  12          0.01          2.75         4.58 o                         
   1   3  12         10.31         13.74         8.85 o                         
   2   3  12         12.36          2.44         7.02 o                         
   3   3  12         26.60         11.55         7.31 o                         
   4   3  12         10.43          7.57         4.00 o                         
   5   3  12          1.59          4.66         3.70 o                         
   6   3  12          0.27          0.86         5.10 o                         
 -11   4  12          2.57          7.90         4.01 o                         
 -10   4  12         22.16         19.90         6.86 o                         
  -9   4  12          0.00          0.49         4.37 o                         
  -8   4  12          1.50         -0.44         2.15 o                         
  -7   4  12         23.78         24.32         6.45 o                         
  -6   4  12         13.57         12.93         5.26 o                         
  -5   4  12         37.21         34.45         7.78 o                         
  -4   4  12         16.37          8.00         5.04 o                         
  -3   4  12         62.68         78.91        14.76 o                         
  -2   4  12          7.41          7.59         3.92 o                         
  -1   4  12          0.00         -0.71         3.52 o                         
   0   4  12         29.46         22.01         6.26 o                         
   1   4  12          1.58          2.60         5.38 o                         
   2   4  12          1.03          3.04         3.80 o                         
   3   4  12          9.79         12.81         5.57 o                         
   4   4  12          6.95         13.94         6.02 o                         
   5   4  12          4.97         13.16         5.69 o                         
  -9   5  12          0.01         -3.75         3.88 o                         
  -8   5  12          6.27          5.21         2.91 o                         
  -7   5  12         34.83         47.37        10.41 o                         
  -6   5  12          5.44          3.55         7.18 o                         
  -5   5  12         40.94         42.53        11.84 o                         
  -4   5  12         18.56         13.61         6.26 o                         
  -3   5  12         76.06         65.91        13.98 o                         
  -2   5  12         15.06         10.33         5.61 o                         
  -1   5  12         20.88         15.61         6.77 o                         
   0   5  12         59.66         60.83        12.94 o                         
   1   5  12         33.89         32.20        10.08 o                         
   2   5  12         19.56         27.66         9.07 o                         
   3   5  12          6.52         17.42         6.59 o                         
  -6   6  12          1.53          2.22         3.84 o                         
  -5   6  12         60.55         86.83        18.69 o                         
  -4   6  12          3.86         19.20         9.24 o                         
  -3   6  12          0.94          0.31         3.23 o                         
  -2   6  12          2.75         -5.92         5.92 o                         
  -1   6  12          0.19          1.31         1.88 o                         
   0   6  12          2.72          9.12         9.54 o                         
 -11   0  13          8.59         -0.59         4.54 o                         
  -9   0  13          1.87         -1.97         3.96 o                         
  -7   0  13        488.59        734.98        91.72 o                         
  -5   0  13          1.78          1.03         2.33 o                         
  -3   0  13         16.76          9.01         5.24 o                         
  -1   0  13        345.01        455.42        36.23 o                         
   1   0  13        109.04        159.72        33.54 o                         
   3   0  13         87.88         73.96        14.11 o                         
   5   0  13        114.46        161.24        34.10 o                         
 -12   1  13          8.55          9.01         5.82 o                         
 -11   1  13         32.06         33.56        10.69 o                         
 -10   1  13         27.88         31.68        10.14 o                         
  -9   1  13          1.50          4.34         5.16 o                         
  -8   1  13         28.32         36.75        10.58 o                         
  -7   1  13         10.90         15.13         5.62 o                         
  -6   1  13         30.58         57.12         9.11 o                         
  -5   1  13        163.39        230.88        18.24 o                         
  -4   1  13         18.06         25.88         5.66 o                         
  -3   1  13         42.00         57.44         8.42 o                         
  -2   1  13          0.27         -2.25         2.78 o                         
  -1   1  13         26.16         21.56         6.26 o                         
   0   1  13          9.22          3.74         4.20 o                         
   1   1  13         37.18         20.90         6.38 o                         
   2   1  13          0.67         -1.33         3.93 o                         
   3   1  13         29.27         19.61         7.59 o                         
   4   1  13          3.20          1.52         0.94 o                         
   5   1  13          0.16          1.40         4.52 o                         
   6   1  13          2.84          9.27         5.53 o                         
 -12   2  13          7.54          4.16         4.99 o                         
 -11   2  13          0.45         -0.84         4.13 o                         
 -10   2  13          6.30          0.19         2.62 o                         
  -9   2  13          2.15         -1.61         3.97 o                         
  -8   2  13          5.74          0.61         2.21 o                         
  -7   2  13         37.02         40.44         8.26 o                         
  -6   2  13         24.50         21.76         5.64 o                         
  -5   2  13          5.75         -0.84         2.78 o                         
  -4   2  13         31.00         18.28         5.47 o                         
  -3   2  13         67.94         69.84        11.31 o                         
  -2   2  13        108.43        112.25        18.37 o                         
  -1   2  13          0.18         -4.90         4.90 o                         
   0   2  13          0.54         -4.26         4.86 o                         
   1   2  13          6.81          3.90         2.66 o                         
   2   2  13         24.09         18.94         7.10 o                         
   3   2  13         12.18         14.82         6.84 o                         
   4   2  13          2.64          3.05         8.96 o                         
   5   2  13         55.80         71.85        11.12 o                         
 -11   3  13          0.25          0.65         3.56 o                         
 -10   3  13         11.61          7.89         3.65 o                         
  -9   3  13          7.27         14.04         5.65 o                         
  -8   3  13          0.22         -0.58         2.67 o                         
  -7   3  13         26.09         24.07         6.41 o                         
  -6   3  13          1.18         -1.84         1.84 o                         
  -5   3  13         32.11         30.17         7.72 o                         
  -4   3  13         95.57        109.06        14.17 o                         
  -3   3  13         19.74         15.37         7.09 o                         
  -2   3  13          3.18          5.61         4.56 o                         
  -1   3  13        106.32        102.04        16.41 o                         
   0   3  13          0.08         -1.03         3.38 o                         
   1   3  13         12.17         16.07         7.51 o                         
   2   3  13         31.63         34.37         9.12 o                         
   3   3  13          7.01         -4.28         4.28 o                         
   4   3  13         15.96          7.46         5.24 o                         
   5   3  13          1.70          0.99         1.66 o                         
 -10   4  13          2.86          3.77         3.43 o                         
  -9   4  13          2.69          3.15         1.92 o                         
  -8   4  13          3.99          5.61         3.14 o                         
  -7   4  13          3.03          3.97         2.18 o                         
  -6   4  13         10.71          7.33         4.11 o                         
  -5   4  13          0.43          5.16         4.45 o                         
  -4   4  13          4.81         11.17         6.29 o                         
  -3   4  13        163.23        183.04        23.19 o                         
  -2   4  13          7.08         18.75        10.41 o                         
  -1   4  13          0.18          2.60         4.18 o                         
   0   4  13         21.73         15.33         7.68 o                         
   1   4  13          5.96         -1.58         8.71 o                         
   2   4  13          5.56          4.95         5.92 o                         
   3   4  13         23.05         22.76         8.12 o                         
  -7   5  13          4.14          3.18         1.71 o                         
  -6   5  13          5.08          4.91         3.53 o                         
  -5   5  13         30.36         38.07        11.60 o                         
  -4   5  13          2.19         -1.74         4.70 o                         
  -3   5  13         45.20         49.12        12.61 o                         
  -2   5  13         29.28         35.64        10.49 o                         
  -1   5  13         19.16         26.79         8.89 o                         
   0   5  13         16.16          9.71         4.27 o                         
   1   5  13          0.81          6.89         3.61 o                         
 -10   0  14          2.98          3.75         3.62 o                         
  -8   0  14         15.23         18.17        11.14 o                         
  -6   0  14        495.08        709.69       110.65 o                         
  -4   0  14         27.72         29.54         9.69 o                         
  -2   0  14         12.17          9.02         4.73 o                         
   0   0  14         84.88        118.26        19.50 o                         
   2   0  14          4.80          0.61         5.76 o                         
   4   0  14         73.64         90.94        16.15 o                         
 -11   1  14         10.85         14.58         6.33 o                         
 -10   1  14          2.22          8.91         6.25 o                         
  -9   1  14         32.09         28.72        13.06 o                         
  -8   1  14        114.75        138.34        20.74 o                         
  -7   1  14         67.55         87.23        13.27 o                         
  -6   1  14         38.78         43.67         9.14 o                         
  -5   1  14         48.86         67.66         9.83 o                         
  -4   1  14         12.34          7.57         3.50 o                         
  -3   1  14          9.51         11.28         3.85 o                         
  -2   1  14         17.99         22.45         5.59 o                         
  -1   1  14         40.44         37.44         8.95 o                         
   0   1  14         36.22         43.11        11.49 o                         
   1   1  14          2.08          1.38         9.19 o                         
   2   1  14          2.16          1.41         3.52 o                         
   3   1  14          0.25         -1.91         3.29 o                         
   4   1  14          6.62          4.22         4.44 o                         
 -11   2  14          0.18          1.16         3.00 o                         
 -10   2  14          3.69         -0.24         3.50 o                         
  -9   2  14          6.54          4.46         1.90 o                         
  -8   2  14          9.66         13.46         4.82 o                         
  -7   2  14        199.35        217.79        23.82 o                         
  -6   2  14          0.09         -1.42         1.42 o                         
  -5   2  14         45.24         36.23         7.14 o                         
  -4   2  14         16.66         16.45         6.63 o                         
  -3   2  14         38.22         43.72        11.74 o                         
  -2   2  14         12.25          5.37        10.55 o                         
  -1   2  14          3.37          0.53         5.10 o                         
   0   2  14          0.04         -3.22         3.22 o                         
   1   2  14          0.77          1.03         4.95 o                         
   2   2  14          6.53          8.76         4.14 o                         
   3   2  14          9.35         16.91         6.84 o                         
   4   2  14          2.35          3.94         2.82 o                         
 -10   3  14          1.60          3.75         3.97 o                         
  -9   3  14         37.28         44.15        10.31 o                         
  -8   3  14          0.77          0.16         2.29 o                         
  -7   3  14          4.76          2.18         4.33 o                         
  -6   3  14         20.52         21.01         5.24 o                         
  -5   3  14         23.48         19.99         5.99 o                         
  -4   3  14         61.89         55.26        13.07 o                         
  -3   3  14         36.58         29.95         9.51 o                         
  -2   3  14         26.72         28.69         8.83 o                         
  -1   3  14         19.84         18.47         6.86 o                         
   0   3  14          0.10         -5.29         5.29 o                         
   1   3  14          1.34          1.89         2.44 o                         
   2   3  14         13.01         16.22         6.80 o                         
   3   3  14          0.17         -1.99         4.36 o                         
  -8   4  14         10.05         10.41         4.77 o                         
  -7   4  14          5.09          2.83         2.85 o                         
  -6   4  14         34.92         40.73        10.41 o                         
  -5   4  14          5.04          0.87         7.79 o                         
  -4   4  14         64.97         79.47        16.44 o                         
  -3   4  14          1.57         16.91        11.64 o                         
  -2   4  14          2.32          2.45        11.97 o                         
  -1   4  14          3.20          0.98         3.43 o                         
   0   4  14         10.58          5.56         3.69 o                         
   1   4  14         26.33         23.19         7.08 o                         
  -4   5  14          1.44          3.43         3.40 o                         
  -3   5  14         17.19          9.66         6.05 o                         
  -9   0  15         13.26         15.40        11.17 o                         
  -7   0  15          9.60         22.23        11.69 o                         
  -5   0  15         51.39         66.57        15.16 o                         
  -3   0  15          6.91          9.54         3.07 o                         
  -1   0  15          0.88          4.42         6.80 o                         
   1   0  15          0.54          2.26         2.36 o                         
   3   0  15         93.72        103.86        18.02 o                         
 -10   1  15          9.42         12.97         8.12 o                         
  -9   1  15          1.22          0.78         2.02 o                         
  -8   1  15          5.43          5.72         2.64 o                         
  -7   1  15         22.74         14.16         4.83 o                         
  -6   1  15         22.94         25.25         7.20 o                         
  -5   1  15         13.01         12.08         4.92 o                         
  -4   1  15          6.53          4.65         3.35 o                         
  -3   1  15         17.49         23.00         5.98 o                         
  -2   1  15         14.95         21.07         6.95 o                         
  -1   1  15          2.67          1.11         4.01 o                         
   0   1  15         19.91          5.35         3.95 o                         
   1   1  15          0.03         -1.64         5.23 o                         
   2   1  15          0.21         -0.19         6.27 o                         
   3   1  15         43.11         42.88        11.01 o                         
  -9   2  15         73.74         69.58        15.52 o                         
  -8   2  15         15.85         17.80         7.09 o                         
  -7   2  15          0.00          1.74         1.74 o                         
  -6   2  15          0.02         -1.90         3.06 o                         
  -5   2  15         16.81         15.21         5.82 o                         
  -4   2  15          1.11          4.86         3.63 o                         
  -3   2  15         34.50         32.50         8.23 o                         
  -2   2  15          1.57         -3.51         4.38 o                         
  -1   2  15         52.57         61.92        14.31 o                         
   0   2  15          4.17          2.34         3.00 o                         
   1   2  15         39.44         44.52        11.59 o                         
   2   2  15         35.81         38.44        10.48 o                         
  -8   3  15          4.90          3.27         3.78 o                         
  -7   3  15         31.53         39.75         8.72 o                         
  -6   3  15          6.92          2.52         3.69 o                         
  -5   3  15          2.25         -0.85         1.09 o                         
  -4   3  15          0.54          0.65         1.87 o                         
  -3   3  15          2.28         -0.16         1.82 o                         
  -2   3  15          3.25          4.26         5.77 o                         
  -1   3  15          2.78          5.72         4.59 o                         
   0   3  15          0.21          1.74         2.63 o                         
   1   3  15          1.46          0.74         4.66 o                         
  -5   4  15         16.70         20.63        11.17 o                         
  -4   4  15         37.39         40.18        11.57 o                         
  -3   4  15          1.27          3.83         3.96 o                         
  -2   4  15         35.19         47.09        12.36 o                         
  -8   0  16          0.67         -0.22         5.72 o                         
  -6   0  16         10.85         14.20         7.72 o                         
  -4   0  16         12.73         20.91         9.90 o                         
  -2   0  16         10.74         28.17        17.41 o                         
   0   0  16          0.09          3.07         6.02 o                         
  -8   1  16          0.09         -0.55         3.40 o                         
  -7   1  16          3.46         10.42         5.93 o                         
  -6   1  16          0.77         -1.44         1.44 o                         
  -5   1  16          1.10          1.12         2.62 o                         
  -4   1  16         11.02          6.14         4.33 o                         
  -3   1  16          5.83          6.35         4.40 o                         
  -2   1  16          7.36          9.21         4.25 o                         
  -1   1  16          0.26         -1.79         1.80 o                         
   0   1  16          1.00          0.00         6.00 o                         
  -7   2  16          5.67          7.41         3.45 o                         
  -6   2  16          2.09          1.12         2.59 o                         
  -5   2  16          0.41         -0.80         4.59 o                         
  -4   2  16          6.46          0.99         4.50 o                         
  -3   2  16         13.74          2.74         2.16 o                         
  -2   2  16         26.26         23.78         9.35 o                         
  -1   2  16          5.27          4.65         8.64 o                         
                                                                                
